# Supplementary material for: The chromosome-level genome of Chinese praying mantis Tenodera sinensis (Mantodea: Mantidae) reveals its biology as a predator
Source: Gigascience. 2023 Oct 26;12:giad090. doi: 10.1093/gigascience/giad090 (PMC10600911; doi:10.1093/gigascience/giad090)
Supplement: giad090_Supplemental_Files [file giad090_supplemental_files.zip]

Archive with 6 entries (6 files):
- Supplementary Material_Fig. S1.pdf
- Supplementary Material_Fig. S2.pdf
- Supplementary Material_Fig. S3.pdf
- Supplementary Material_Fig. S4.pdf
- Supplementary Material_Fig. S5.pdf
- Supplementary Material_Tables.xlsx
