# Supplementary material for: The chromosome-level genome of Chinese praying mantis Tenodera sinensis (Mantodea: Mantidae) reveals its biology as a predator
Source: Gigascience. 2023 Oct 26;12:giad090. doi: 10.1093/gigascience/giad090 (PMC10600911; doi:10.1093/gigascience/giad090)
Supplement: giad090_Supplemental_Files [file giad090_supplemental_files.zip › Supplementary Material_Tables.xlsx]

## Sheet: table S1
Supplementary table 1. The genome survey profile
property	min	max
Heterozygosity	0.0047	0.0047
Genome Haploid Length	4,210,315,343 bp	4,211,625,669 bp
Genome Repeat Length	1,609,439,755 bp	1,609,940,641 bp
Genome Unique Length	2,600,875,588 bp	2,601,685,027 bp
Model Fit	0.9534	0.9953
Read Error Rate	0.0034	0.0034

## Sheet: table S2
Supplementary table 2. Repetitive sequences in the Tenodera sinensis genome assembly
Repeat class	Repeat subclass	Number of elements	Total length (bp)	Percentage of sequence
SINEs		161690	26271870	0.01
	Penelope	83288	26836325	0.0102
LINEs		522335	282955654	0.1077
	L1/CIN4	194	271620	0.0001
	L2/CR1/Rex	56627	18999225	0.0072
	R1/LOA/Jockey	120543	78432564	0.0299
	R2/R4/NeSL	4443	1604842	0.0006
	RTE/Bov-B	92141	27610908	0.0105
LTR elements		775785	221726118	0.0844
	BEL/Pao	5551	3932769	0.0015
	Ty1/Copia	14111	5128942	0.002
	Gypsy/DIRS1	211728	103480175	0.0394
DNA transposons		6212947	962268286	0.3662
	hobo-Activator	142292	60452161	0.023
	Tc1-IS630-Pogo	597547	177813623	0.0677
	En-Spm	0	0	0
	MuDR-IS905	0	0	0
	PiggyBac	22007	11361227	0.0043
	Tourist/Harbinger	20684	3318776	0.0013
Rolling-circles		271899	54461516	0.0207
Unclassified		1838803	352715812	0.1342
Satellites		1109	172209	0.0001
Simple repeats		47564	13462474	0.0051
Low complexity		0	0	0
Total interspersed repeats		1887476	1859572423	0.7077

## Sheet: table S3
Supplementary table 3. BUSCO summary in insecta_odb10
# BUSCO version is: 4.1.4
# The lineage dataset is: insecta_odb10 (Creation date: 2020-09-10, number of species: 75, number of BUSCOs: 1367)
# Summarized benchmarking in BUSCO notation for file Tenodera_sinensis.genome.fasta
# BUSCO was run in mode: genome
Results:
C:93.9%[S:91.7%,D:2.2%],F:2.6%,M:3.5%,n:1367
1283	Complete BUSCOs (C)
1253	Complete and single-copy BUSCOs (S)
30	Complete and duplicated BUSCOs (D)
36	Fragmented BUSCOs (F)
48	Missing BUSCOs (M)
1367	Total BUSCO groups searched
												d

## Sheet: table S4
Supplementary table 4. BUSCO summary in arthropoda_odb10
# BUSCO version is: 4.1.4
# The lineage dataset is: arthropoda_odb10 (Creation date: 2020-09-10, number of species: 90, number of BUSCOs: 1013)
# Summarized benchmarking in BUSCO notation for file Tenodera_sinensis.genome.fasta
# BUSCO was run in mode: genome
Results:
C:95.6%[S:93.9%,D:1.7%],F:1.8%,M:2.6%,n:1013
968	Complete BUSCOs (C)
951	Complete and single-copy BUSCOs (S)
17	Complete and duplicated BUSCOs (D)
18	Fragmented BUSCOs (F)
27	Missing BUSCOs (M)
1013	Total BUSCO groups searched

## Sheet: table S5
Supplementary table 5. The statistics of GC content ratio
Chromsome ID	Start	End	GC ratio
Chr1	1	1000	0.407	-0.0811
Chr1	1001	2000	0.335	-0.0448
Chr1	2001	3000	0.346	-0.1503
Chr1	3001	4000	0.421	-0.0831
Chr1	4001	5000	0.301	-0.3289
Chr1	5001	6000	0.333	-0.1712
Chr1	6001	7000	0.37	0.027
Chr1	7001	8000	0.428	-0.0888
Chr1	8001	9000	0.384	0.0156
Chr1	9001	10000	0.381	-0.1811
Chr1	10001	11000	0.333	-0.2913
Chr1	11001	12000	0.339	-0.2507
Chr1	12001	13000	0.359	0.0362
Chr1	13001	14000	0.34	0.2353
Chr1	14001	15000	0.335	0.2597
Chr1	15001	16000	0.379	0.1821
Chr1	16001	17000	0.382	0
Chr1	17001	18000	0.426	0.0892
Chr1	18001	19000	0.37	-0.0162
Chr1	19001	20000	0.335	0.1522
Chr1	20001	21000	0.286	0.3147
Chr1	21001	22000	0.405	0.2494
Chr1	22001	23000	0.348	0.0632
Chr1	23001	24000	0.386	0.0674
Chr1	24001	25000	0.361	-0.1745
Chr1	25001	26000	0.387	-0.1886
Chr1	26001	27000	0.301	0.0432
Chr1	27001	28000	0.367	0.0191
Chr1	28001	29000	0.375	-0.0453
Chr1	29001	30000	0.339	-0.1209
Chr1	30001	31000	0.356	0.0337
Chr1	31001	32000	0.382	0.1675
Chr1	32001	33000	0.534	0.6404
Chr1	33001	34000	0.533	0.6623
Chr1	34001	35000	0.537	0.676
Chr1	35001	36000	0.539	0.6438
Chr1	36001	37000	0.52	0.6115
Chr1	37001	38000	0.528	0.6515
Chr1	38001	39000	0.52	0.5308
Chr1	39001	40000	0.512	0.5977
Chr1	40001	41000	0.517	0.6132
Chr1	41001	42000	0.532	0.6278
Chr1	42001	43000	0.524	0.6298
Chr1	43001	44000	0.534	0.6704
Chr1	44001	45000	0.509	0.556
Chr1	45001	46000	0.497	0.497
Chr1	46001	47000	0.422	0.1232
Chr1	47001	48000	0.41	0.0878
Chr1	48001	49000	0.4	0.045
Chr1	49001	50000	0.435	-0.0437
Chr1	50001	51000	0.388	-0.0103
Chr1	51001	52000	0.394	0.0051
Chr1	52001	53000	0.422	-0.1469
Chr1	53001	54000	0.383	-0.1227
Chr1	54001	55000	0.378	-0.2063
Chr1	55001	56000	0.186	-0.0645
Chr1	56001	57000	0.412	-0.3398
Chr1	57001	58000	0.417	-0.3573
Chr1	58001	59000	0.408	-0.3333
Chr1	59001	60000	0.412	-0.3641
Chr1	60001	61000	0.446	-0.4126
Chr1	61001	62000	0.413	-0.3462
Chr1	62001	63000	0.425	-0.4071
Chr1	63001	64000	0.421	-0.3444
Chr1	64001	65000	0.415	-0.306
Chr1	65001	66000	0.405	-0.3975
Chr1	66001	67000	0.424	-0.3679
Chr1	67001	68000	0.407	-0.2973
Chr1	68001	69000	0.41	-0.3415
Chr1	69001	70000	0.409	-0.3105
Chr1	70001	71000	0.405	-0.2988
Chr1	71001	72000	0.402	-0.3134
Chr1	72001	73000	0.416	-0.3606
Chr1	73001	74000	0.407	-0.3415
Chr1	74001	75000	0.406	-0.3645
Chr1	75001	76000	0.408	-0.3676
Chr1	76001	77000	0.407	-0.3022
Chr1	77001	78000	0.396	-0.3131
Chr1	78001	79000	0.411	-0.3236
Chr1	79001	80000	0.404	-0.3267
Chr1	80001	81000	0.409	-0.3007
Chr1	81001	82000	0.408	-0.3186
Chr1	82001	83000	0.402	-0.3234
Chr1	83001	84000	0.392	-0.3112
Chr1	84001	85000	0.394	-0.3655
Chr1	85001	86000	0.397	-0.33
Chr1	86001	87000	0.403	-0.3548
Chr1	87001	88000	0.403	-0.3201
Chr1	88001	89000	0.39	-0.3333
Chr1	89001	90000	0.399	-0.3634
Chr1	90001	91000	0.394	-0.3096
Chr1	91001	92000	0.393	-0.3282
Chr1	92001	93000	0.401	-0.3267
Chr1	93001	94000	0.414	-0.3188
Chr1	94001	95000	0.384	-0.3229
Chr1	95001	96000	0.401	-0.3067
Chr1	96001	97000	0.416	-0.1731
Chr1	97001	98000	0.413	0.1429
Chr1	98001	99000	0.406	0.0591
Chr1	99001	100000	0.36	-0.0333
Chr1	100001	101000	0.23	-0.5478
Chr1	101001	102000	0.375	0.0507
Chr1	102001	103000	0.362	-0.0608
Chr1	103001	104000	0.326	-0.0552
Chr1	104001	105000	0.375	0.072
Chr1	105001	106000	0.348	-0.1437
Chr1	106001	107000	0.354	-0.096
Chr1	107001	108000	0.425	-0.0024
Chr1	108001	109000	0.392	0.0153
Chr1	109001	110000	0.402	-0.0348
Chr1	110001	111000	0.416	-0.0769
Chr1	111001	112000	0.385	-0.1377
Chr1	112001	113000	0.383	-0.1593
Chr1	113001	114000	0.376	-0.1489
Chr1	114001	115000	0.357	-0.1373
Chr1	115001	116000	0.324	-0.1235
Chr1	116001	117000	0.317	0.0536
Chr1	117001	118000	0.308	0.1753
Chr1	118001	119000	0.357	-0.0196
Chr1	119001	120000	0.411	-0.3528
Chr1	120001	121000	0.4	-0.31
Chr1	121001	122000	0.412	-0.3398
Chr1	122001	123000	0.402	-0.1493
Chr1	123001	124000	0.404	-0.3762
Chr1	124001	125000	0.418	-0.2632
Chr1	125001	126000	0.414	-0.2802
Chr1	126001	127000	0.399	-0.3283
Chr1	127001	128000	0.393	-0.2977
Chr1	128001	129000	0.52	0.1077
Chr1	129001	130000	0.516	0.1434
Chr1	130001	131000	0.567	0.1958
Chr1	131001	132000	0.563	-0.087
Chr1	132001	133000	0.578	-0.0934
Chr1	133001	134000	0.521	-0.3244
Chr1	134001	135000	0.447	0.0112
Chr1	135001	136000	0.489	0.1084
Chr1	136001	137000	0.459	0.1852
Chr1	137001	138000	0.459	0.1111
Chr1	138001	139000	0.433	0.1917
Chr1	139001	140000	0.442	0.1493
Chr1	140001	141000	0.431	0.1415
Chr1	141001	142000	0.491	0.112
Chr1	142001	143000	0.514	0.1206
Chr1	143001	144000	0.623	-0.1621
Chr1	144001	145000	0.519	-0.106
Chr1	145001	146000	0.577	-0.1334
Chr1	146001	147000	0.6	-0.1667
Chr1	147001	148000	0.552	-0.1739
Chr1	148001	149000	0.417	-0.1415
Chr1	149001	150000	0.232	0.0948
Chr1	150001	151000	0.396	0
Chr1	151001	152000	0.345	0.1014
Chr1	152001	153000	0.352	-0.0852
Chr1	153001	154000	0.346	0.1272
Chr1	154001	155000	0.371	-0.035
Chr1	155001	156000	0.417	0.0504
Chr1	156001	157000	0.306	-0.0196
Chr1	157001	158000	0.402	-0.01
Chr1	158001	159000	0.355	0.0592
Chr1	159001	160000	0.372	-0.0269
Chr1	160001	161000	0.319	0.116
Chr1	161001	162000	0.319	0.1661
Chr1	162001	163000	0.313	0.1821
Chr1	163001	164000	0.319	0.1787
Chr1	164001	165000	0.316	0.1709
Chr1	165001	166000	0.319	0.1787
Chr1	166001	167000	0.32	0.1688
Chr1	167001	168000	0.311	0.1704
Chr1	168001	169000	0.311	0.209
Chr1	169001	170000	0.314	0.172
Chr1	170001	171000	0.31	0.1871
Chr1	171001	172000	0.326	0.135
Chr1	172001	173000	0.321	0.1526
Chr1	173001	174000	0.313	0.1885
Chr1	174001	175000	0.311	0.209
Chr1	175001	176000	0.314	0.1975
Chr1	176001	177000	0.322	0.2174
Chr1	177001	178000	0.311	0.1447
Chr1	178001	179000	0.313	0.2013
Chr1	179001	180000	0.324	0.216
Chr1	180001	181000	0.315	0.1556
Chr1	181001	182000	0.321	0.1215
Chr1	182001	183000	0.312	0.1346
Chr1	183001	184000	0.306	0.1699
Chr1	184001	185000	0.322	0.1925
Chr1	185001	186000	0.16	0.175
Chr1	186001	187000	0.345	0.0493
Chr1	187001	188000	0.346	0.0405
Chr1	188001	189000	0.347	0.0086
Chr1	189001	190000	0.352	0.0227
Chr1	190001	191000	0.363	0.0248
Chr1	191001	192000	0.38	-0.0842
Chr1	192001	193000	0.38	-0.0474
Chr1	193001	194000	0.384	-0.0573
Chr1	194001	195000	0.367	0.0191
Chr1	195001	196000	0.343	0.1254
Chr1	196001	197000	0.368	-0.0217
Chr1	197001	198000	0.376	0
Chr1	198001	199000	0.347	0.1124
Chr1	199001	200000	0.344	0.0698
Chr1	200001	201000	0.269	0.7918
Chr1	201001	202000	0.347	-0.0778
Chr1	202001	203000	0.408	-0.1618
Chr1	203001	204000	0.324	0.142
Chr1	204001	205000	0.347	0.0951
Chr1	205001	206000	0.355	0.0141
Chr1	206001	207000	0.444	-0.018
Chr1	207001	208000	0.406	-0.1084
Chr1	208001	209000	0.416	-0.1106
Chr1	209001	210000	0.425	-0.0306
Chr1	210001	211000	0.432	0.0417
Chr1	211001	212000	0.43	0.0372
Chr1	212001	213000	0.433	-0.0023
Chr1	213001	214000	0.43	-0.1209
Chr1	214001	215000	0.445	-0.1281
Chr1	215001	216000	0.433	-0.067
Chr1	216001	217000	0.437	0.0069
Chr1	217001	218000	0.431	0.0487
Chr1	218001	219000	0.429	0.0536
Chr1	219001	220000	0.429	0.0396
Chr1	220001	221000	0.427	-0.0539
Chr1	221001	222000	0.433	-0.1085
Chr1	222001	223000	0.435	-0.108
Chr1	223001	224000	0.429	-0.021
Chr1	224001	225000	0.436	0.0505
Chr1	225001	226000	0.435	0.0299
Chr1	226001	227000	0.439	0.0114
Chr1	227001	228000	0.422	-0.0521
Chr1	228001	229000	0.215	-0.107
Chr1	229001	230000	0.366	-0.1639
Chr1	230001	231000	0.381	-0.4436
Chr1	231001	232000	0.381	-0.2598
Chr1	232001	233000	0.338	-0.3077
Chr1	233001	234000	0.332	-0.2651
Chr1	234001	235000	0.336	-0.2679
Chr1	235001	236000	0.334	-0.2874
Chr1	236001	237000	0.341	-0.2962
Chr1	237001	238000	0.335	-0.2836
Chr1	238001	239000	0.33	-0.2788
Chr1	239001	240000	0.333	-0.2613
Chr1	240001	241000	0.338	-0.2367
Chr1	241001	242000	0.34	-0.2706
Chr1	242001	243000	0.334	-0.2934
Chr1	243001	244000	0.337	-0.2522
Chr1	244001	245000	0.341	-0.2727
Chr1	245001	246000	0.343	-0.2828
Chr1	246001	247000	0.335	-0.2776
Chr1	247001	248000	0.337	-0.3234
Chr1	248001	249000	0.345	-0.2406
Chr1	249001	250000	0.344	-0.2674
Chr1	250001	251000	0.339	-0.2625
Chr1	251001	252000	0.333	-0.3153
Chr1	252001	253000	0.355	-0.2563
Chr1	253001	254000	0.345	-0.2696
Chr1	254001	255000	0.383	-0.0235
Chr1	255001	256000	0.405	-0.1605
Chr1	256001	257000	0.392	-0.2041
Chr1	257001	258000	0.352	-0.1477
Chr1	258001	259000	0.13	0.9692
Chr1	259001	260000	0.173	0.9191
Chr1	260001	261000	0.177	0.8305
Chr1	261001	262000	0.249	0.4699
Chr1	262001	263000	0.365	-0.1288
Chr1	263001	264000	0.589	-0.416
Chr1	264001	265000	0.601	-0.8835
Chr1	265001	266000	0.597	-0.876
Chr1	266001	267000	0.574	-0.899
Chr1	267001	268000	0.568	-0.8451
Chr1	268001	269000	0.604	-0.8808
Chr1	269001	270000	0.587	-0.8773
Chr1	270001	271000	0.577	-0.8787
Chr1	271001	272000	0.565	-0.8549
Chr1	272001	273000	0.569	-0.8629
Chr1	273001	274000	0.566	-0.8587
Chr1	274001	275000	0.562	-0.8648
Chr1	275001	276000	0.589	-0.8472
Chr1	276001	277000	0.605	-0.8612
Chr1	277001	278000	0.597	-0.8727
Chr1	278001	279000	0.556	-0.8489
Chr1	279001	280000	0.566	-0.8551
Chr1	280001	281000	0.609	-0.8292
Chr1	281001	282000	0.59	-0.8508
Chr1	282001	283000	0.605	-0.8512
Chr1	283001	284000	0.598	-0.8829
Chr1	284001	285000	0.597	-0.8727
Chr1	285001	286000	0.602	-0.8505
Chr1	286001	287000	0.589	-0.8846
Chr1	287001	288000	0.579	-0.8307
Chr1	288001	289000	0.368	0.125
Chr1	289001	290000	0.379	-0.0026
Chr1	290001	291000	0.388	0.0155
Chr1	291001	292000	0.369	0.252
Chr1	292001	293000	0.314	0.121
Chr1	293001	294000	0.298	0.1477
Chr1	294001	295000	0.218	0.0092
Chr1	295001	296000	0.353	-0.0482
Chr1	296001	297000	0.32	-0.1062
Chr1	297001	298000	0.318	-0.0189
Chr1	298001	299000	0.504	-0.7778
Chr1	299001	300000	0.584	-0.9726
Chr1	300001	301000	0.382	0.0419
Chr1	301001	302000	0.295	0.0169
Chr1	302001	303000	0.307	0.0423
Chr1	303001	304000	0.318	0
Chr1	304001	305000	0.41	-0.3463
Chr1	305001	306000	0.454	-0.3744
Chr1	306001	307000	0.465	-0.4452
Chr1	307001	308000	0.455	-0.3934
Chr1	308001	309000	0.434	-0.3226
Chr1	309001	310000	0.414	-0.3188
Chr1	310001	311000	0.431	-0.355
Chr1	311001	312000	0.468	-0.312
Chr1	312001	313000	0.433	-0.3395
Chr1	313001	314000	0.46	-0.4087
Chr1	314001	315000	0.445	-0.4202
Chr1	315001	316000	0.445	-0.4067
Chr1	316001	317000	0.452	-0.4159
Chr1	317001	318000	0.452	-0.3938
Chr1	318001	319000	0.449	-0.4076
Chr1	319001	320000	0.443	-0.3905
Chr1	320001	321000	0.44	-0.3818
Chr1	321001	322000	0.535	0.2187
Chr1	322001	323000	0.578	0.1315
Chr1	323001	324000	0.437	-0.2311
Chr1	324001	325000	0.449	-0.3808
Chr1	325001	326000	0.448	-0.3973
Chr1	326001	327000	0.448	-0.3973
Chr1	327001	328000	0.462	-0.4069
Chr1	328001	329000	0.456	-0.386
Chr1	329001	330000	0.441	-0.3515
Chr1	330001	331000	0.45	-0.3956
Chr1	331001	332000	0.438	-0.4201
Chr1	332001	333000	0.444	-0.4054
Chr1	333001	334000	0.448	-0.4018
Chr1	334001	335000	0.453	-0.3863
Chr1	335001	336000	0.442	-0.4027
Chr1	336001	337000	0.454	-0.4053
Chr1	337001	338000	0.447	-0.4183
Chr1	338001	339000	0.454	-0.4229
Chr1	339001	340000	0.44	-0.3955
Chr1	340001	341000	0.455	-0.3846
Chr1	341001	342000	0.455	-0.3934
Chr1	342001	343000	0.446	-0.4126
Chr1	343001	344000	0.44	-0.4045
Chr1	344001	345000	0.462	-0.3896
Chr1	345001	346000	0.447	-0.396
Chr1	346001	347000	0.461	-0.4143
Chr1	347001	348000	0.437	-0.3593
Chr1	348001	349000	0.425	-0.3318
Chr1	349001	350000	0.421	-0.3587
Chr1	350001	351000	0.425	-0.3506
Chr1	351001	352000	0.415	0.0217
Chr1	352001	353000	0.38	-0.0211
Chr1	353001	354000	0.462	-0.0173
Chr1	354001	355000	0.459	-0.0588
Chr1	355001	356000	0.473	0.0275
Chr1	356001	357000	0.552	-0.0725
Chr1	357001	358000	0.41	-0.0537
Chr1	358001	359000	0.346	0.0347
Chr1	359001	360000	0.263	0.0875
Chr1	360001	361000	0.518	0.0965
Chr1	361001	362000	0.519	0.0867
Chr1	362001	363000	0.528	0.1023
Chr1	363001	364000	0.515	0.0796
Chr1	364001	365000	0.526	0.1027
Chr1	365001	366000	0.521	0.0825
Chr1	366001	367000	0.513	0.0799
Chr1	367001	368000	0.52	0.0692
Chr1	368001	369000	0.531	0.1186
Chr1	369001	370000	0.524	0.0802
Chr1	370001	371000	0.521	0.1017
Chr1	371001	372000	0.481	0.3181
Chr1	372001	373000	0.643	0.4868
Chr1	373001	374000	0.635	0.4614
Chr1	374001	375000	0.642	0.4579
Chr1	375001	376000	0.636	0.478
Chr1	376001	377000	0.627	0.4769
Chr1	377001	378000	0.623	0.512
Chr1	378001	379000	0.625	0.4784
Chr1	379001	380000	0.63	0.5143
Chr1	380001	381000	0.643	0.4868
Chr1	381001	382000	0.637	0.4537
Chr1	382001	383000	0.632	0.4937
Chr1	383001	384000	0.63	0.5079
Chr1	384001	385000	0.626	0.4473
Chr1	385001	386000	0.624	0.5032
Chr1	386001	387000	0.646	0.5263
Chr1	387001	388000	0.685	0.4832
Chr1	388001	389000	0.674	0.4896
Chr1	389001	390000	0.595	0.4319
Chr1	390001	391000	0.361	-0.0028
Chr1	391001	392000	0.405	0.0173
Chr1	392001	393000	0.381	-0.0289
Chr1	393001	394000	0.363	-0.1129
Chr1	394001	395000	0.348	-0.023
Chr1	395001	396000	0.332	0.0663
Chr1	396001	397000	0.247	-0.1579
Chr1	397001	398000	0.351	0.1453
Chr1	398001	399000	0.392	0.2551
Chr1	399001	400000	0.359	-0.0696
Chr1	400001	401000	0.376	-0.2394
Chr1	401001	402000	0.373	-0.2011
Chr1	402001	403000	0.384	-0.2135
Chr1	403001	404000	0.382	-0.1728
Chr1	404001	405000	0.377	-0.2095
Chr1	405001	406000	0.374	-0.1925
Chr1	406001	407000	0.376	-0.2394
Chr1	407001	408000	0.38	-0.1632
Chr1	408001	409000	0.369	-0.1978
Chr1	409001	410000	0.379	-0.2084
Chr1	410001	411000	0.369	-0.2033
Chr1	411001	412000	0.383	-0.2219
Chr1	412001	413000	0.383	-0.2219
Chr1	413001	414000	0.375	-0.1787
Chr1	414001	415000	0.374	-0.2193
Chr1	415001	416000	0.383	-0.2167
Chr1	416001	417000	0.375	-0.232
Chr1	417001	418000	0.378	-0.1958
Chr1	418001	419000	0.372	-0.1828
Chr1	419001	420000	0.365	-0.1781
Chr1	420001	421000	0.374	-0.2086
Chr1	421001	422000	0.38	-0.1737
Chr1	422001	423000	0.372	-0.2258
Chr1	423001	424000	0.376	-0.1968
Chr1	424001	425000	0.373	-0.1796
Chr1	425001	426000	0.374	-0.1925
Chr1	426001	427000	0.398	0.0603
Chr1	427001	428000	0.404	0.2574
Chr1	428001	429000	0.395	0.2405
Chr1	429001	430000	0.396	0.2576
Chr1	430001	431000	0.429	0.1935
Chr1	431001	432000	0.414	0.256
Chr1	432001	433000	0.413	0.2639
Chr1	433001	434000	0.409	0.2372
Chr1	434001	435000	0.396	0.2576
Chr1	435001	436000	0.384	0.3698
Chr1	436001	437000	0.389	0.3059
Chr1	437001	438000	0.393	0.3384
Chr1	438001	439000	0.376	0.383
Chr1	439001	440000	0.394	0.3604
Chr1	440001	441000	0.376	0.3777
Chr1	441001	442000	0.362	0.2762
Chr1	442001	443000	0.367	0.0409
Chr1	443001	444000	0.562	-0.1174
Chr1	444001	445000	0.455	0.0286
Chr1	445001	446000	0.371	-0.0027
Chr1	446001	447000	0.357	0.0476
Chr1	447001	448000	0.302	0.0728
Chr1	448001	449000	0.34	0.0176
Chr1	449001	450000	0.314	-0.0255
Chr1	450001	451000	0.382	0.1309
Chr1	451001	452000	0.31	-0.0129
Chr1	452001	453000	0.399	0.0677
Chr1	453001	454000	0.4	-0.1
Chr1	454001	455000	0.322	-0.0062
Chr1	455001	456000	0.412	-0.0825
Chr1	456001	457000	0.434	-0.0461
Chr1	457001	458000	0.439	0.0205
Chr1	458001	459000	0.433	0.0208
Chr1	459001	460000	0.47	0.0553
Chr1	460001	461000	0.468	0.0299
Chr1	461001	462000	0.467	0.0321
Chr1	462001	463000	0.467	0.0535
Chr1	463001	464000	0.467	0.045
Chr1	464001	465000	0.321	0.1963
Chr1	465001	466000	0.318	0
Chr1	466001	467000	0.457	-0.1947
Chr1	467001	468000	0.436	-0.211
Chr1	468001	469000	0.408	-0.0882
Chr1	469001	470000	0.403	-0.0968
Chr1	470001	471000	0.412	-0.0728
Chr1	471001	472000	0.398	-0.1156
Chr1	472001	473000	0.398	-0.1256
Chr1	473001	474000	0.391	-0.1509
Chr1	474001	475000	0.403	-0.1216
Chr1	475001	476000	0.403	-0.1017
Chr1	476001	477000	0.397	-0.1537
Chr1	477001	478000	0.401	-0.1022
Chr1	478001	479000	0.398	-0.1307
Chr1	479001	480000	0.396	-0.1667
Chr1	480001	481000	0.396	-0.1667
Chr1	481001	482000	0.396	-0.1667
Chr1	482001	483000	0.396	-0.1869
Chr1	483001	484000	0.401	-0.1421
Chr1	484001	485000	0.397	-0.1486
Chr1	485001	486000	0.402	-0.1542
Chr1	486001	487000	0.401	-0.1571
Chr1	487001	488000	0.392	-0.1786
Chr1	488001	489000	0.396	-0.1515
Chr1	489001	490000	0.404	-0.1287
Chr1	490001	491000	0.393	-0.1807
Chr1	491001	492000	0.408	-0.1471
Chr1	492001	493000	0.393	-0.1603
Chr1	493001	494000	0.397	-0.1788
Chr1	494001	495000	0.401	-0.182
Chr1	495001	496000	0.394	-0.2589
Chr1	496001	497000	0.407	-0.2236
Chr1	497001	498000	0.437	-0.2174
Chr1	498001	499000	0.433	-0.2517
Chr1	499001	500000	0.445	-0.2
Chr1	500001	501000	0.448	-0.2098
Chr1	501001	502000	0.456	-0.2018
Chr1	502001	503000	0.456	-0.1886
Chr1	503001	504000	0.453	-0.2274
Chr1	504001	505000	0.459	-0.1678
Chr1	505001	506000	0.459	-0.2026
Chr1	506001	507000	0.456	-0.1798
Chr1	507001	508000	0.458	-0.2751
Chr1	508001	509000	0.372	0.043
Chr1	509001	510000	0.232	-0.2241
Chr1	510001	511000	0.489	-0.2679
Chr1	511001	512000	0.493	-0.217
Chr1	512001	513000	0.453	-0.2715
Chr1	513001	514000	0.479	-0.2568
Chr1	514001	515000	0.507	-0.1953
Chr1	515001	516000	0.463	-0.2613
Chr1	516001	517000	0.464	-0.2802
Chr1	517001	518000	0.484	-0.2314
Chr1	518001	519000	0.503	-0.1889
Chr1	519001	520000	0.483	-0.1263
Chr1	520001	521000	0.493	-0.1034
Chr1	521001	522000	0.43	-0.0698
Chr1	522001	523000	0.376	-0.0798
Chr1	523001	524000	0.366	0.0437
Chr1	524001	525000	0.386	-0.2694
Chr1	525001	526000	0.379	-0.2507
Chr1	526001	527000	0.373	-0.2761
Chr1	527001	528000	0.352	-0.2841
Chr1	528001	529000	0.4	-0.05
Chr1	529001	530000	0.491	0.1405
Chr1	530001	531000	0.236	0.1864
Chr1	531001	532000	0.501	0.2535
Chr1	532001	533000	0.457	0.2298
Chr1	533001	534000	0.471	0.2399
Chr1	534001	535000	0.476	0.2437
Chr1	535001	536000	0.44	0.2136
Chr1	536001	537000	0.447	0.1902
Chr1	537001	538000	0.445	0.209
Chr1	538001	539000	0.444	0.1667
Chr1	539001	540000	0.438	0.1781
Chr1	540001	541000	0.441	0.1837
Chr1	541001	542000	0.445	0.2045
Chr1	542001	543000	0.435	0.177
Chr1	543001	544000	0.444	0.1847
Chr1	544001	545000	0.449	0.1715
Chr1	545001	546000	0.437	0.167
Chr1	546001	547000	0.448	0.1741
Chr1	547001	548000	0.444	0.1802
Chr1	548001	549000	0.44	0.1818
Chr1	549001	550000	0.436	0.1651
Chr1	550001	551000	0.454	0.2159
Chr1	551001	552000	0.473	0.2347
Chr1	552001	553000	0.448	0.2009
Chr1	553001	554000	0.443	0.1964
Chr1	554001	555000	0.439	0.1754
Chr1	555001	556000	0.452	0.208
Chr1	556001	557000	0.466	0.2232
Chr1	557001	558000	0.487	0.2115
Chr1	558001	559000	0.502	0.251
Chr1	559001	560000	0.499	0.2465
Chr1	560001	561000	0.468	0.1838
Chr1	561001	562000	0.452	0.2124
Chr1	562001	563000	0.479	0.1357
Chr1	563001	564000	0.449	0.118
Chr1	564001	565000	0.471	0.1847
Chr1	565001	566000	0.466	0.1373
Chr1	566001	567000	0.464	0.1422
Chr1	567001	568000	0.452	0.1106
Chr1	568001	569000	0.463	0.1317
Chr1	569001	570000	0.462	0.1169
Chr1	570001	571000	0.465	0.1054
Chr1	571001	572000	0.465	0.1312
Chr1	572001	573000	0.463	0.162
Chr1	573001	574000	0.474	0.1899
Chr1	574001	575000	0.464	0.1552
Chr1	575001	576000	0.452	0.2345
Chr1	576001	577000	0.482	0.2282
Chr1	577001	578000	0.501	0.2655
Chr1	578001	579000	0.393	0.1705
Chr1	579001	580000	0.357	0.0252
Chr1	580001	581000	0.384	0.1458
Chr1	581001	582000	0.329	0.0578
Chr1	582001	583000	0.375	-0.024
Chr1	583001	584000	0.354	-0.1356
Chr1	584001	585000	0.435	-0.0805
Chr1	585001	586000	0.365	-0.0466
Chr1	586001	587000	0.353	-0.0482
Chr1	587001	588000	0.373	-0.0295
Chr1	588001	589000	0.526	-0.0038
Chr1	589001	590000	0.513	0.0097
Chr1	590001	591000	0.507	0.0099
Chr1	591001	592000	0.501	0.0379
Chr1	592001	593000	0.509	-0.0177
Chr1	593001	594000	0.513	-0.0331
Chr1	594001	595000	0.517	0.0058
Chr1	595001	596000	0.498	-0.0161
Chr1	596001	597000	0.491	0.0102
Chr1	597001	598000	0.513	-0.0331
Chr1	598001	599000	0.508	-0.0276
Chr1	599001	600000	0.511	0.0294
Chr1	600001	601000	0.489	0.0184
Chr1	601001	602000	0.505	-0.0257
Chr1	602001	603000	0.509	-0.0373
Chr1	603001	604000	0.516	0
Chr1	604001	605000	0.503	0.0219
Chr1	605001	606000	0.488	0.0205
Chr1	606001	607000	0.499	-0.0301
Chr1	607001	608000	0.51	0.0118
Chr1	608001	609000	0.514	-0.0233
Chr1	609001	610000	0.497	-0.0262
Chr1	610001	611000	0.515	-0.033
Chr1	611001	612000	0.506	-0.0198
Chr1	612001	613000	0.495	0.0101
Chr1	613001	614000	0.502	-0.0199
Chr1	614001	615000	0.508	-0.0039
Chr1	615001	616000	0.508	-0.0197
Chr1	616001	617000	0.523	-0.0325
Chr1	617001	618000	0.492	-0.0122
Chr1	618001	619000	0.507	0.0256
Chr1	619001	620000	0.499	-0.0782
Chr1	620001	621000	0.493	-0.0345
Chr1	621001	622000	0.465	-0.0882
Chr1	622001	623000	0.356	-0.2135
Chr1	623001	624000	0.443	-0.0203
Chr1	624001	625000	0.48	-0.025
Chr1	625001	626000	0.46	-0.0652
Chr1	626001	627000	0.469	-0.1045
Chr1	627001	628000	0.443	-0.1422
Chr1	628001	629000	0.49	-0.0245
Chr1	629001	630000	0.508	-0.0315
Chr1	630001	631000	0.505	-0.0178
Chr1	631001	632000	0.504	-0.0635
Chr1	632001	633000	0.509	-0.0373
Chr1	633001	634000	0.473	-0.074
Chr1	634001	635000	0.337	-0.0089
Chr1	635001	636000	0.373	-0.0188
Chr1	636001	637000	0.381	0.0446
Chr1	637001	638000	0.326	0.0429
Chr1	638001	639000	0.385	0.2208
Chr1	639001	640000	0.304	0.0329
Chr1	640001	641000	0.331	0.0876
Chr1	641001	642000	0.317	0.1041
Chr1	642001	643000	0.304	-0.3684
Chr1	643001	644000	0.375	-0.0507
Chr1	644001	645000	0.39	-0.3436
Chr1	645001	646000	0.396	-0.3586
Chr1	646001	647000	0.388	-0.3711
Chr1	647001	648000	0.378	-0.3757
Chr1	648001	649000	0.401	-0.187
Chr1	649001	650000	0.514	0.0739
Chr1	650001	651000	0.514	0.0623
Chr1	651001	652000	0.507	0.144
Chr1	652001	653000	0.516	0.1047
Chr1	653001	654000	0.528	-0.0265
Chr1	654001	655000	0.463	0.0583
Chr1	655001	656000	0.337	-0.0386
Chr1	656001	657000	0.3	0.02
Chr1	657001	658000	0.358	-0.1341
Chr1	658001	659000	0.4	-0.27
Chr1	659001	660000	0.399	-0.3985
Chr1	660001	661000	0.391	-0.335
Chr1	661001	662000	0.384	-0.3698
Chr1	662001	663000	0.395	-0.3924
Chr1	663001	664000	0.401	-0.3367
Chr1	664001	665000	0.407	-0.3808
Chr1	665001	666000	0.387	-0.3747
Chr1	666001	667000	0.384	-0.375
Chr1	667001	668000	0.389	-0.3676
Chr1	668001	669000	0.376	-0.3032
Chr1	669001	670000	0.301	0.0166
Chr1	670001	671000	0.331	0.0937
Chr1	671001	672000	0.326	-0.1472
Chr1	672001	673000	0.362	0.0939
Chr1	673001	674000	0.34	0.1235
Chr1	674001	675000	0.412	0.0243
Chr1	675001	676000	0.455	-0.0637
Chr1	676001	677000	0.454	-0.0441
Chr1	677001	678000	0.368	0.0815
Chr1	678001	679000	0.349	-0.106
Chr1	679001	680000	0.308	-0.2273
Chr1	680001	681000	0.335	-0.2836
Chr1	681001	682000	0.37	-0.2108
Chr1	682001	683000	0.343	-0.3936
Chr1	683001	684000	0.386	-0.1399
Chr1	684001	685000	0.34	-0.0176
Chr1	685001	686000	0.354	0.0339
Chr1	686001	687000	0.376	0.0904
Chr1	687001	688000	0.354	0.0734
Chr1	688001	689000	0.457	-0.0766
Chr1	689001	690000	0.453	-0.0861
Chr1	690001	691000	0.455	-0.0681
Chr1	691001	692000	0.459	-0.085
Chr1	692001	693000	0.465	-0.0882
Chr1	693001	694000	0.47	-0.1191
Chr1	694001	695000	0.46	-0.0565
Chr1	695001	696000	0.464	-0.0517
Chr1	696001	697000	0.466	-0.0773
Chr1	697001	698000	0.429	0.0023
Chr1	698001	699000	0.353	0.0028
Chr1	699001	700000	0.319	-0.0721
Chr1	700001	701000	0.122	0.0328
Chr1	701001	702000	0.4	0.005
Chr1	702001	703000	0.336	-0.0357
Chr1	703001	704000	0.406	0.0887
Chr1	704001	705000	0.349	0.1003
Chr1	705001	706000	0.401	-0.0723
Chr1	706001	707000	0.441	-0.0068
Chr1	707001	708000	0.525	-0.2076
Chr1	708001	709000	0.408	-0.0147
Chr1	709001	710000	0.248	-0.0806
Chr1	710001	711000	0.334	0
Chr1	711001	712000	0.363	0.0744
Chr1	712001	713000	0.371	-0.1914
Chr1	713001	714000	0.459	-0.1939
Chr1	714001	715000	0.365	0.1068
Chr1	715001	716000	0.375	0.0347
Chr1	716001	717000	0.348	0.0575
Chr1	717001	718000	0.3	-0.0267
Chr1	718001	719000	0.427	-0.0445
Chr1	719001	720000	0.337	-0.0682
Chr1	720001	721000	0.398	0.0201
Chr1	721001	722000	0.349	0.0659
Chr1	722001	723000	0.434	-0.1382
Chr1	723001	724000	0.456	-0.1579
Chr1	724001	725000	0.455	-0.1297
Chr1	725001	726000	0.45	-0.1644
Chr1	726001	727000	0.37	0.0541
Chr1	727001	728000	0.366	0.0546
Chr1	728001	729000	0.362	-0.011
Chr1	729001	730000	0.348	-0.0345
Chr1	730001	731000	0.396	-0.0354
Chr1	731001	732000	0.416	0.0433
Chr1	732001	733000	0.361	0.0249
Chr1	733001	734000	0.393	-0.1043
Chr1	734001	735000	0.375	-0.104
Chr1	735001	736000	0.397	0.0378
Chr1	736001	737000	0.348	0.1034
Chr1	737001	738000	0.369	-0.0244
Chr1	738001	739000	0.399	0.0376
Chr1	739001	740000	0.446	0.0135
Chr1	740001	741000	0.425	0.0071
Chr1	741001	742000	0.426	0.1033
Chr1	742001	743000	0.429	0.0396
Chr1	743001	744000	0.427	0.096
Chr1	744001	745000	0.421	0.0641
Chr1	745001	746000	0.423	0.0118
Chr1	746001	747000	0.429	0.035
Chr1	747001	748000	0.431	0.007
Chr1	748001	749000	0.418	0.0909
Chr1	749001	750000	0.425	0.0212
Chr1	750001	751000	0.42	0.0095
Chr1	751001	752000	0.424	-0.0236
Chr1	752001	753000	0.42	-0.019
Chr1	753001	754000	0.413	0.0169
Chr1	754001	755000	0.385	-0.3091
Chr1	755001	756000	0.328	-0.4756
Chr1	756001	757000	0.324	-0.5123
Chr1	757001	758000	0.326	-0.4479
Chr1	758001	759000	0.318	-0.522
Chr1	759001	760000	0.34	-0.4882
Chr1	760001	761000	0.317	-0.5521
Chr1	761001	762000	0.33	-0.497
Chr1	762001	763000	0.309	-0.4887
Chr1	763001	764000	0.331	-0.4924
Chr1	764001	765000	0.326	-0.5337
Chr1	765001	766000	0.325	-0.5446
Chr1	766001	767000	0.367	-0.3842
Chr1	767001	768000	0.587	-0.1652
Chr1	768001	769000	0.519	-0.1908
Chr1	769001	770000	0.414	-0.3575
Chr1	770001	771000	0.317	-0.5016
Chr1	771001	772000	0.214	0.1028
Chr1	772001	773000	0.424	0.1038
Chr1	773001	774000	0.425	0.0918
Chr1	774001	775000	0.426	0.108
Chr1	775001	776000	0.424	0.1226
Chr1	776001	777000	0.447	0.0917
Chr1	777001	778000	0.429	0.0117
Chr1	778001	779000	0.41	0.0049
Chr1	779001	780000	0.317	-0.0789
Chr1	780001	781000	0.442	0.181
Chr1	781001	782000	0.553	0.3996
Chr1	782001	783000	0.563	0.3961
Chr1	783001	784000	0.575	0.367
Chr1	784001	785000	0.576	0.3681
Chr1	785001	786000	0.486	0.1235
Chr1	786001	787000	0.392	-0.0663
Chr1	787001	788000	0.198	0.1212
Chr1	788001	789000	0.422	-0.1706
Chr1	789001	790000	0.384	-0.0938
Chr1	790001	791000	0.359	-0.0474
Chr1	791001	792000	0.332	-0.0723
Chr1	792001	793000	0.518	-0.7027
Chr1	793001	794000	0.495	-0.8465
Chr1	794001	795000	0.505	-0.8495
Chr1	795001	796000	0.408	-0.2353
Chr1	796001	797000	0.438	-0.0091
Chr1	797001	798000	0.442	0.0769
Chr1	798001	799000	0.405	-0.0963
Chr1	799001	800000	0.405	0.1407
Chr1	800001	801000	0.428	0.1262
Chr1	801001	802000	0.377	-0.0875
Chr1	802001	803000	0.37	-0.2541
Chr1	803001	804000	0.396	-0.2121
Chr1	804001	805000	0.396	-0.1616
Chr1	805001	806000	0.379	-0.1715
Chr1	806001	807000	0.373	-0.0402
Chr1	807001	808000	0.335	0.1284
Chr1	808001	809000	0.343	0.3178
Chr1	809001	810000	0.425	0.0306
Chr1	810001	811000	0.364	0.1154
Chr1	811001	812000	0.31	0.1613
Chr1	812001	813000	0.274	-0.0949
Chr1	813001	814000	0.433	-0.0023
Chr1	814001	815000	0.299	-0.0502
Chr1	815001	816000	0.344	0.093
Chr1	816001	817000	0.339	-0.0501
Chr1	817001	818000	0.329	0.0091
Chr1	818001	819000	0.388	-0.0361
Chr1	819001	820000	0.349	0.0831
Chr1	820001	821000	0.332	0.1325
Chr1	821001	822000	0.401	-0.1322
Chr1	822001	823000	0.349	-0.1175
Chr1	823001	824000	0.479	-0.2443
Chr1	824001	825000	0.431	-0.2529
Chr1	825001	826000	0.433	0.1085
Chr1	826001	827000	0.375	0.0027
Chr1	827001	828000	0.37	-0.027
Chr1	828001	829000	0.364	0.022
Chr1	829001	830000	0.431	-0.0998
Chr1	830001	831000	0.358	-0.1229
Chr1	831001	832000	0.393	-0.0941
Chr1	832001	833000	0.39	-0.0872
Chr1	833001	834000	0.366	-0.1038
Chr1	834001	835000	0.399	0.0075
Chr1	835001	836000	0.356	-0.0281
Chr1	836001	837000	0.37	-0.173
Chr1	837001	838000	0.452	0.0929
Chr1	838001	839000	0.592	0.2635
Chr1	839001	840000	0.494	0.1457
Chr1	840001	841000	0.328	0.0732
Chr1	841001	842000	0.031	0.6774
Chr1	842001	843000	0.12	0.1
Chr1	843001	844000	0.12	0.1833
Chr1	844001	845000	0.369	-0.0786
Chr1	845001	846000	0.241	0.029
Chr1	846001	847000	0.001	-1
Chr1	847001	848000	0.329	0.0942
Chr1	848001	849000	0.418	0.1627
Chr1	849001	850000	0.422	-0.0142
Chr1	850001	851000	0.136	0.1765
Chr1	851001	852000	0.293	0.1536
Chr1	852001	853000	0.402	0.0896
Chr1	853001	854000	0.44	0.0318
Chr1	854001	855000	0.183	0.2022
Chr1	855001	856000	0.167	0.1497
Chr1	856001	857000	0.39	0.0872
Chr1	857001	858000	0.47	0.1106
Chr1	858001	859000	0.281	0.032
Chr1	859001	860000	0.174	0.2529
Chr1	860001	861000	0.36	-0.0944
Chr1	861001	862000	0.397	-0.1839
Chr1	862001	863000	0.421	-0.1876
Chr1	863001	864000	0.406	-0.2512
Chr1	864001	865000	0.402	-0.1493
Chr1	865001	866000	0.391	-0.1509
Chr1	866001	867000	0.396	0.1313
Chr1	867001	868000	0.343	0.0321
Chr1	868001	869000	0.448	0.1964
Chr1	869001	870000	0.484	0.2479
Chr1	870001	871000	0.494	0.1862
Chr1	871001	872000	0.324	-0.1111
Chr1	872001	873000	0.377	-0.0875
Chr1	873001	874000	0.386	-0.171
Chr1	874001	875000	0.451	0.0599
Chr1	875001	876000	0.467	0.2762
Chr1	876001	877000	0.468	0.1709
Chr1	877001	878000	0.484	0.157
Chr1	878001	879000	0.487	0.1745
Chr1	879001	880000	0.5	0.14
Chr1	880001	881000	0.473	0.1374
Chr1	881001	882000	0.492	0.2439
Chr1	882001	883000	0.491	0.2546
Chr1	883001	884000	0.495	0.2323
Chr1	884001	885000	0.491	0.2668
Chr1	885001	886000	0.49	0.2408
Chr1	886001	887000	0.491	0.2627
Chr1	887001	888000	0.492	0.252
Chr1	888001	889000	0.49	0.2612
Chr1	889001	890000	0.486	0.2593
Chr1	890001	891000	0.492	0.2561
Chr1	891001	892000	0.493	0.2333
Chr1	892001	893000	0.49	0.2612
Chr1	893001	894000	0.489	0.2638
Chr1	894001	895000	0.489	0.2638
Chr1	895001	896000	0.49	0.2612
Chr1	896001	897000	0.5	0.272
Chr1	897001	898000	0.489	0.2393
Chr1	898001	899000	0.491	0.2709
Chr1	899001	900000	0.485	0.2454
Chr1	900001	901000	0.483	0.2381
Chr1	901001	902000	0.498	0.2369
Chr1	902001	903000	0.498	0.249
Chr1	903001	904000	0.503	0.2644
Chr1	904001	905000	0.49	0.2531
Chr1	905001	906000	0.315	0.0667
Chr1	906001	907000	0.361	0.0249
Chr1	907001	908000	0.391	-0.0026
Chr1	908001	909000	0.371	0.062
Chr1	909001	910000	0.317	0.0347
Chr1	910001	911000	0.365	-0.0411
Chr1	911001	912000	0.406	0.197
Chr1	912001	913000	0.331	-0.1299
Chr1	913001	914000	0.428	-0.1121
Chr1	914001	915000	0.416	-0.1298
Chr1	915001	916000	0.537	-0.013
Chr1	916001	917000	0.525	-0.0552
Chr1	917001	918000	0.513	-0.1384
Chr1	918001	919000	0.497	-0.1147
Chr1	919001	920000	0.436	0.0688
Chr1	920001	921000	0.446	0.1659
Chr1	921001	922000	0.447	0.2215
Chr1	922001	923000	0.463	0.2138
Chr1	923001	924000	0.586	-0.0205
Chr1	924001	925000	0.571	0.282
Chr1	925001	926000	0.542	-0.048
Chr1	926001	927000	0.503	-0.002
Chr1	927001	928000	0.207	0.0725
Chr1	928001	929000	0.362	-0.0663
Chr1	929001	930000	0.356	-0.0562
Chr1	930001	931000	0.423	-0.1726
Chr1	931001	932000	0.409	-0.2078
Chr1	932001	933000	0.396	-0.1616
Chr1	933001	934000	0.396	0.101
Chr1	934001	935000	0.435	0.1448
Chr1	935001	936000	0.535	0.1065
Chr1	936001	937000	0.529	-0.1758
Chr1	937001	938000	0.542	-0.1661
Chr1	938001	939000	0.469	-0.2964
Chr1	939001	940000	0.457	-0.1685
Chr1	940001	941000	0.453	-0.2053
Chr1	941001	942000	0.494	-0.0324
Chr1	942001	943000	0.488	0.1721
Chr1	943001	944000	0.519	0.1946
Chr1	944001	945000	0.518	0.1004
Chr1	945001	946000	0.436	0.0963
Chr1	946001	947000	0.384	0.099
Chr1	947001	948000	0.46	0.0304
Chr1	948001	949000	0.512	0.1172
Chr1	949001	950000	0.484	0.0826
Chr1	950001	951000	0.454	-0.0749
Chr1	951001	952000	0.476	-0.084
Chr1	952001	953000	0.46	-0.0957
Chr1	953001	954000	0.474	0.0211
Chr1	954001	955000	0.392	-0.0612
Chr1	955001	956000	0.339	-0.1268
Chr1	956001	957000	0.353	-0.0198
Chr1	957001	958000	0.348	0.0517
Chr1	958001	959000	0.329	0.003
Chr1	959001	960000	0.401	0.0773
Chr1	960001	961000	0.456	0.0658
Chr1	961001	962000	0.429	-0.0816
Chr1	962001	963000	0.29	-0.069
Chr1	963001	964000	0.351	-0.0256
Chr1	964001	965000	0.415	-0.012
Chr1	965001	966000	0.469	-0.1045
Chr1	966001	967000	0.454	-0.1013
Chr1	967001	968000	0.473	-0.0698
Chr1	968001	969000	0.471	-0.1168
Chr1	969001	970000	0.463	-0.0626
Chr1	970001	971000	0.463	-0.1274
Chr1	971001	972000	0.467	-0.0792
Chr1	972001	973000	0.476	-0.105
Chr1	973001	974000	0.319	0.0909
Chr1	974001	975000	0.379	0.0185
Chr1	975001	976000	0.293	0.1263
Chr1	976001	977000	0.289	0.3564
Chr1	977001	978000	0.472	-0.0636
Chr1	978001	979000	0.486	-0.0905
Chr1	979001	980000	0.479	-0.0898
Chr1	980001	981000	0.483	-0.0807
Chr1	981001	982000	0.497	-0.0584
Chr1	982001	983000	0.437	-0.0801
Chr1	983001	984000	0.358	-0.0223
Chr1	984001	985000	0.336	-0.0238
Chr1	985001	986000	0.379	0.0923
Chr1	986001	987000	0.411	0.056
Chr1	987001	988000	0.355	0.1775
Chr1	988001	989000	0.342	0.0702
Chr1	989001	990000	0.319	0.047
Chr1	990001	991000	0.411	0.0122
Chr1	991001	992000	0.367	-0.0136
Chr1	992001	993000	0.463	-0.0238
Chr1	993001	994000	0.497	0.0865
Chr1	994001	995000	0.516	0.0426
Chr1	995001	996000	0.517	0.1876
Chr1	996001	997000	0.487	0.0226
Chr1	997001	998000	0.454	-0.0749
Chr1	998001	999000	0.393	0.1094
Chr1	999001	1000000	0.348	0.0287
Chr1	1000001	1001000	0.327	-0.0459
Chr1	1001001	1002000	0.343	-0.0845
Chr1	1002001	1003000	0.402	0.0149
Chr1	1003001	1004000	0.293	-0.0171
Chr1	1004001	1005000	0.295	-0.0102
Chr1	1005001	1006000	0.362	-0.0387
Chr1	1006001	1007000	0.351	-0.1852
Chr1	1007001	1008000	0.457	-0.0153
Chr1	1008001	1009000	0.469	0.0021
Chr1	1009001	1010000	0.45	0.0711
Chr1	1010001	1011000	0.486	0.3086
Chr1	1011001	1012000	0.369	0.122
Chr1	1012001	1013000	0.328	0.0305
Chr1	1013001	1014000	0.44	0.0864
Chr1	1014001	1015000	0.382	0.0366
Chr1	1015001	1016000	0.436	0.0505
Chr1	1016001	1017000	0.486	-0.0123
Chr1	1017001	1018000	0.61	-0.0295
Chr1	1018001	1019000	0.594	0.0539
Chr1	1019001	1020000	0.472	0.0042
Chr1	1020001	1021000	0.484	0.0661
Chr1	1021001	1022000	0.511	0.002
Chr1	1022001	1023000	0.518	-0.1158
Chr1	1023001	1024000	0.508	-0.0236
Chr1	1024001	1025000	0.503	-0.2008
Chr1	1025001	1026000	0.482	-0.1328
Chr1	1026001	1027000	0.506	-0.2134
Chr1	1027001	1028000	0.428	-0.3598
Chr1	1028001	1029000	0.388	0
Chr1	1029001	1030000	0.239	0.0126
Chr1	1030001	1031000	0.527	0.1006
Chr1	1031001	1032000	0.537	0.162
Chr1	1032001	1033000	0.491	0.1079
Chr1	1033001	1034000	0.446	0.0269
Chr1	1034001	1035000	0.527	0.0968
Chr1	1035001	1036000	0.51	0.0706
Chr1	1036001	1037000	0.508	0.1102
Chr1	1037001	1038000	0.54	0.1037
Chr1	1038001	1039000	0.548	-0.0292
Chr1	1039001	1040000	0.523	0.0899
Chr1	1040001	1041000	0.498	-0.0321
Chr1	1041001	1042000	0.404	0.1337
Chr1	1042001	1043000	0.353	-0.1331
Chr1	1043001	1044000	0.348	0.0517
Chr1	1044001	1045000	0.197	0.3096
Chr1	1045001	1046000	0.403	-0.0323
Chr1	1046001	1047000	0.432	-0.3194
Chr1	1047001	1048000	0.446	-0.4036
Chr1	1048001	1049000	0.447	-0.4273
Chr1	1049001	1050000	0.449	-0.4165
Chr1	1050001	1051000	0.428	-0.4019
Chr1	1051001	1052000	0.442	-0.3937
Chr1	1052001	1053000	0.442	-0.3891
Chr1	1053001	1054000	0.337	-0.181
Chr1	1054001	1055000	0.333	-0.0811
Chr1	1055001	1056000	0.341	0.0088
Chr1	1056001	1057000	0.19	-0.3263
Chr1	1057001	1058000	0.386	-0.3161
Chr1	1058001	1059000	0.378	-0.3439
Chr1	1059001	1060000	0.377	-0.321
Chr1	1060001	1061000	0.372	-0.3548
Chr1	1061001	1062000	0.371	-0.3369
Chr1	1062001	1063000	0.386	-0.3264
Chr1	1063001	1064000	0.381	-0.2756
Chr1	1064001	1065000	0.369	-0.3713
Chr1	1065001	1066000	0.375	-0.3227
Chr1	1066001	1067000	0.368	-0.3424
Chr1	1067001	1068000	0.383	-0.3107
Chr1	1068001	1069000	0.371	-0.3369
Chr1	1069001	1070000	0.377	-0.2997
Chr1	1070001	1071000	0.358	-0.3352
Chr1	1071001	1072000	0.383	-0.3368
Chr1	1072001	1073000	0.381	-0.3386
Chr1	1073001	1074000	0.434	-0.0922
Chr1	1074001	1075000	0.535	0.0131
Chr1	1075001	1076000	0.523	-0.109
Chr1	1076001	1077000	0.521	-0.1017
Chr1	1077001	1078000	0.515	-0.1068
Chr1	1078001	1079000	0.513	-0.0877
Chr1	1079001	1080000	0.472	-0.0339
Chr1	1080001	1081000	0.513	-0.0136
Chr1	1081001	1082000	0.508	-0.1575
Chr1	1082001	1083000	0.523	-0.1013
Chr1	1083001	1084000	0.496	0.0161
Chr1	1084001	1085000	0.501	-0.0459
Chr1	1085001	1086000	0.327	0.1193
Chr1	1086001	1087000	0.131	0.084
Chr1	1087001	1088000	0.523	-0.1205
Chr1	1088001	1089000	0.494	-0.0364
Chr1	1089001	1090000	0.507	-0.0572
Chr1	1090001	1091000	0.497	0.0624
Chr1	1091001	1092000	0.521	-0.0211
Chr1	1092001	1093000	0.521	-0.1363
Chr1	1093001	1094000	0.513	-0.0682
Chr1	1094001	1095000	0.508	-0.1024
Chr1	1095001	1096000	0.518	-0.0309
Chr1	1096001	1097000	0.365	0.0685
Chr1	1097001	1098000	0.504	0.0159
Chr1	1098001	1099000	0.503	0.0099
Chr1	1099001	1100000	0.555	0.0378
Chr1	1100001	1101000	0.496	0.0444
Chr1	1101001	1102000	0.532	-0.1241
Chr1	1102001	1103000	0.505	-0.0891
Chr1	1103001	1104000	0.435	0.1356
Chr1	1104001	1105000	0.467	0.1734
Chr1	1105001	1106000	0.461	0.0412
Chr1	1106001	1107000	0.488	0.123
Chr1	1107001	1108000	0.446	0.0224
Chr1	1108001	1109000	0.381	0.2546
Chr1	1109001	1110000	0.46	0.0348
Chr1	1110001	1111000	0.53	-0.034
Chr1	1111001	1112000	0.51	-0.0314
Chr1	1112001	1113000	0.504	-0.1468
Chr1	1113001	1114000	0.245	-0.3959
Chr1	1114001	1115000	0.405	-0.1358
Chr1	1115001	1116000	0.495	-0.0141
Chr1	1116001	1117000	0.498	-0.0723
Chr1	1117001	1118000	0.471	-0.0276
Chr1	1118001	1119000	0.524	-0.0534
Chr1	1119001	1120000	0.445	0.0157
Chr1	1120001	1121000	0.489	0.0266
Chr1	1121001	1122000	0.495	0.0707
Chr1	1122001	1123000	0.493	0.0264
Chr1	1123001	1124000	0.491	0.0265
Chr1	1124001	1125000	0.498	-0.004
Chr1	1125001	1126000	0.506	0.0079
Chr1	1126001	1127000	0.492	0.0122
Chr1	1127001	1128000	0.486	-0.0165
Chr1	1128001	1129000	0.172	-0.0116
Chr1	1129001	1130000	0.514	-0.8016
Chr1	1130001	1131000	0.354	0.096
Chr1	1131001	1132000	0.38	0.1316
Chr1	1132001	1133000	0.428	0.1776
Chr1	1133001	1134000	0.442	0.1855
Chr1	1134001	1135000	0.433	0.1409
Chr1	1135001	1136000	0.437	0.1167
Chr1	1136001	1137000	0.437	0.1304
Chr1	1137001	1138000	0.435	0.1816
Chr1	1138001	1139000	0.438	0.1689
Chr1	1139001	1140000	0.432	0.1435
Chr1	1140001	1141000	0.432	0.1528
Chr1	1141001	1142000	0.435	0.1126
Chr1	1142001	1143000	0.422	0.0806
Chr1	1143001	1144000	0.4	0.075
Chr1	1144001	1145000	0.455	0.0989
Chr1	1145001	1146000	0.302	0.2185
Chr1	1146001	1147000	0.311	0.1061
Chr1	1147001	1148000	0.484	0.0909
Chr1	1148001	1149000	0.485	0.0804
Chr1	1149001	1150000	0.495	0.0747
Chr1	1150001	1151000	0.496	0.0806
Chr1	1151001	1152000	0.496	0.0766
Chr1	1152001	1153000	0.49	0.0571
Chr1	1153001	1154000	0.497	0.0423
Chr1	1154001	1155000	0.495	0.0747
Chr1	1155001	1156000	0.491	0.0754
Chr1	1156001	1157000	0.495	0.0586
Chr1	1157001	1158000	0.496	0.0887
Chr1	1158001	1159000	0.493	0.0507
Chr1	1159001	1160000	0.488	0.0656
Chr1	1160001	1161000	0.502	0.0916
Chr1	1161001	1162000	0.494	0.0931
Chr1	1162001	1163000	0.497	0.0865
Chr1	1163001	1164000	0.473	0.0655
Chr1	1164001	1165000	0.38	-0.0211
Chr1	1165001	1166000	0.308	-0.0584
Chr1	1166001	1167000	0.329	-0.0699
Chr1	1167001	1168000	0.166	0.1687
Chr1	1168001	1169000	0.477	-0.3208
Chr1	1169001	1170000	0.476	-0.3067
Chr1	1170001	1171000	0.49	-0.2367
Chr1	1171001	1172000	0.487	-0.2813
Chr1	1172001	1173000	0.485	-0.3155
Chr1	1173001	1174000	0.476	-0.3067
Chr1	1174001	1175000	0.473	-0.2981
Chr1	1175001	1176000	0.486	-0.2551
Chr1	1176001	1177000	0.476	-0.3193
Chr1	1177001	1178000	0.49	-0.2735
Chr1	1178001	1179000	0.477	-0.2998
Chr1	1179001	1180000	0.481	-0.2973
Chr1	1180001	1181000	0.485	-0.2577
Chr1	1181001	1182000	0.488	-0.2992
Chr1	1182001	1183000	0.475	-0.3389
Chr1	1183001	1184000	0.474	-0.2658
Chr1	1184001	1185000	0.432	-0.25
Chr1	1185001	1186000	0.484	-0.2645
Chr1	1186001	1187000	0.48	-0.3167
Chr1	1187001	1188000	0.483	-0.2754
Chr1	1188001	1189000	0.471	-0.3121
Chr1	1189001	1190000	0.487	-0.2444
Chr1	1190001	1191000	0.482	-0.2905
Chr1	1191001	1192000	0.483	-0.3333
Chr1	1192001	1193000	0.472	-0.3008
Chr1	1193001	1194000	0.471	-0.2654
Chr1	1194001	1195000	0.488	-0.2664
Chr1	1195001	1196000	0.475	-0.2505
Chr1	1196001	1197000	0.483	-0.2381
Chr1	1197001	1198000	0.482	-0.2697
Chr1	1198001	1199000	0.498	-0.1566
Chr1	1199001	1200000	0.547	0.0055
Chr1	1200001	1201000	0.53	-0.0453
Chr1	1201001	1202000	0.505	-0.1327
Chr1	1202001	1203000	0.553	-0.0488
Chr1	1203001	1204000	0.519	-0.0944
Chr1	1204001	1205000	0.486	-0.0288
Chr1	1205001	1206000	0.459	-0.1242
Chr1	1206001	1207000	0.303	0.0033
Chr1	1207001	1208000	0.314	0.0701
Chr1	1208001	1209000	0.374	0.1123
Chr1	1209001	1210000	0.351	0.1738
Chr1	1210001	1211000	0.374	0.0642
Chr1	1211001	1212000	0.4	-0.05
Chr1	1212001	1213000	0.318	0.4025
Chr1	1213001	1214000	0.414	0.0531
Chr1	1214001	1215000	0.355	0.1099
Chr1	1215001	1216000	0.272	0.2647
Chr1	1216001	1217000	0.38	0.0632
Chr1	1217001	1218000	0.389	0.3265
Chr1	1218001	1219000	0.466	0.1459
Chr1	1219001	1220000	0.328	0.2195
Chr1	1220001	1221000	0.497	-0.8068
Chr1	1221001	1222000	0.551	-0.8548
Chr1	1222001	1223000	0.567	-0.9788
Chr1	1223001	1224000	0.522	-0.9119
Chr1	1224001	1225000	0.533	-0.8499
Chr1	1225001	1226000	0.532	-0.8759
Chr1	1226001	1227000	0.524	-0.8893
Chr1	1227001	1228000	0.533	-0.8987
Chr1	1228001	1229000	0.524	-0.9008
Chr1	1229001	1230000	0.435	-0.4713
Chr1	1230001	1231000	0.238	-0.1597
Chr1	1231001	1232000	0.212	-0.717
Chr1	1232001	1233000	0.518	-0.3012
Chr1	1233001	1234000	0.536	0.0149
Chr1	1234001	1235000	0.525	-0.1048
Chr1	1235001	1236000	0.502	-0.1514
Chr1	1236001	1237000	0.511	-0.0489
Chr1	1237001	1238000	0.514	-0.0584
Chr1	1238001	1239000	0.475	-0.3642
Chr1	1239001	1240000	0.367	-0.188
Chr1	1240001	1241000	0.359	-0.0975
Chr1	1241001	1242000	0.384	-0.0312
Chr1	1242001	1243000	0.357	-0.0644
Chr1	1243001	1244000	0.497	-0.0905
Chr1	1244001	1245000	0.5	-0.112
Chr1	1245001	1246000	0.534	0.03
Chr1	1246001	1247000	0.544	-0.0809
Chr1	1247001	1248000	0.508	-0.126
Chr1	1248001	1249000	0.513	-0.0994
Chr1	1249001	1250000	0.533	-0.0844
Chr1	1250001	1251000	0.451	-0.0244
Chr1	1251001	1252000	0.49	-0.049
Chr1	1252001	1253000	0.493	-0.0751
Chr1	1253001	1254000	0.502	-0.0797
Chr1	1254001	1255000	0.493	-0.0385
Chr1	1255001	1256000	0.488	-0.0779
Chr1	1256001	1257000	0.486	-0.037
Chr1	1257001	1258000	0.488	-0.0861
Chr1	1258001	1259000	0.496	-0.0685
Chr1	1259001	1260000	0.501	-0.0699
Chr1	1260001	1261000	0.49	-0.0898
Chr1	1261001	1262000	0.489	-0.0716
Chr1	1262001	1263000	0.488	-0.0738
Chr1	1263001	1264000	0.496	-0.0403
Chr1	1264001	1265000	0.495	-0.0465
Chr1	1265001	1266000	0.501	-0.0778
Chr1	1266001	1267000	0.492	-0.0569
Chr1	1267001	1268000	0.499	-0.0701
Chr1	1268001	1269000	0.497	-0.0825
Chr1	1269001	1270000	0.489	-0.0675
Chr1	1270001	1271000	0.498	-0.0683
Chr1	1271001	1272000	0.496	-0.0806
Chr1	1272001	1273000	0.492	-0.0772
Chr1	1273001	1274000	0.482	-0.0788
Chr1	1274001	1275000	0.492	-0.061
Chr1	1275001	1276000	0.492	-0.0772
Chr1	1276001	1277000	0.495	-0.0586
Chr1	1277001	1278000	0.495	-0.0788
Chr1	1278001	1279000	0.494	-0.0648
Chr1	1279001	1280000	0.498	-0.0843
Chr1	1280001	1281000	0.494	-0.0729
Chr1	1281001	1282000	0.498	-0.0522
Chr1	1282001	1283000	0.489	-0.0675
Chr1	1283001	1284000	0.497	-0.0342
Chr1	1284001	1285000	0.498	-0.0763
Chr1	1285001	1286000	0.497	-0.0905
Chr1	1286001	1287000	0.311	-0.0482
Chr1	1287001	1288000	0.424	-0.0849
Chr1	1288001	1289000	0.495	-0.0949
Chr1	1289001	1290000	0.493	-0.0669
Chr1	1290001	1291000	0.493	-0.0872
Chr1	1291001	1292000	0.497	-0.0744
Chr1	1292001	1293000	0.496	-0.0645
Chr1	1293001	1294000	0.5	-0.072
Chr1	1294001	1295000	0.498	-0.0763
Chr1	1295001	1296000	0.498	-0.0763
Chr1	1296001	1297000	0.492	-0.0691
Chr1	1297001	1298000	0.498	-0.0964
Chr1	1298001	1299000	0.491	-0.0916
Chr1	1299001	1300000	0.494	-0.0607
Chr1	1300001	1301000	0.503	-0.0696
Chr1	1301001	1302000	0.487	-0.0719
Chr1	1302001	1303000	0.493	-0.0832
Chr1	1303001	1304000	0.491	-0.0713
Chr1	1304001	1305000	0.488	-0.0779
Chr1	1305001	1306000	0.494	-0.0607
Chr1	1306001	1307000	0.493	-0.0629
Chr1	1307001	1308000	0.495	-0.0667
Chr1	1308001	1309000	0.498	-0.0964
Chr1	1309001	1310000	0.493	-0.0751
Chr1	1310001	1311000	0.491	-0.0754
Chr1	1311001	1312000	0.496	-0.0726
Chr1	1312001	1313000	0.497	-0.0905
Chr1	1313001	1314000	0.496	-0.0605
Chr1	1314001	1315000	0.497	-0.0785
Chr1	1315001	1316000	0.49	-0.0694
Chr1	1316001	1317000	0.496	-0.0645
Chr1	1317001	1318000	0.493	-0.0791
Chr1	1318001	1319000	0.493	-0.0507
Chr1	1319001	1320000	0.489	-0.0634
Chr1	1320001	1321000	0.488	-0.0738
Chr1	1321001	1322000	0.493	-0.0751
Chr1	1322001	1323000	0.495	-0.0586
Chr1	1323001	1324000	0.505	-0.0851
Chr1	1324001	1325000	0.494	-0.0567
Chr1	1325001	1326000	0.489	-0.0634
Chr1	1326001	1327000	0.493	-0.0588
Chr1	1327001	1328000	0.569	-0.0018
Chr1	1328001	1329000	0.516	-0.0736
Chr1	1329001	1330000	0.501	-0.1178
Chr1	1330001	1331000	0.509	-0.0766
Chr1	1331001	1332000	0.501	-0.0778
Chr1	1332001	1333000	0.472	-0.0169
Chr1	1333001	1334000	0.488	-0.0656
Chr1	1334001	1335000	0.497	-0.0664
Chr1	1335001	1336000	0.492	-0.0366
Chr1	1336001	1337000	0.506	-0.0435
Chr1	1337001	1338000	0.498	-0.0562
Chr1	1338001	1339000	0.502	-0.0876
Chr1	1339001	1340000	0.501	-0.0778
Chr1	1340001	1341000	0.495	-0.0505
Chr1	1341001	1342000	0.494	-0.081
Chr1	1342001	1343000	0.497	-0.0584
Chr1	1343001	1344000	0.496	-0.0484
Chr1	1344001	1345000	0.493	-0.0669
Chr1	1345001	1346000	0.408	0.0147
Chr1	1346001	1347000	0.338	0.0237
Chr1	1347001	1348000	0.377	0.0928
Chr1	1348001	1349000	0.433	-0.0439
Chr1	1349001	1350000	0.407	-0.0909
Chr1	1350001	1351000	0.426	0.3709
Chr1	1351001	1352000	0.592	0.7365
Chr1	1352001	1353000	0.576	0.7431
Chr1	1353001	1354000	0.576	0.7847
Chr1	1354001	1355000	0.553	0.7143
Chr1	1355001	1356000	0.558	0.7527
Chr1	1356001	1357000	0.56	0.7429
Chr1	1357001	1358000	0.544	0.739
Chr1	1358001	1359000	0.561	0.7326
Chr1	1359001	1360000	0.562	0.7402
Chr1	1360001	1361000	0.577	0.7262
Chr1	1361001	1362000	0.554	0.7473
Chr1	1362001	1363000	0.545	0.7761
Chr1	1363001	1364000	0.556	0.7446
Chr1	1364001	1365000	0.543	0.7569
Chr1	1365001	1366000	0.56	0.7286
Chr1	1366001	1367000	0.565	0.7451
Chr1	1367001	1368000	0.545	0.7211
Chr1	1368001	1369000	0.509	0.7603
Chr1	1369001	1370000	0.516	0.7403
Chr1	1370001	1371000	0.428	0.285
Chr1	1371001	1372000	0.4	-0.045
Chr1	1372001	1373000	0.558	0.0108
Chr1	1373001	1374000	0.522	-0.0498
Chr1	1374001	1375000	0.495	-0.1152
Chr1	1375001	1376000	0.508	-0.0827
Chr1	1376001	1377000	0.505	-0.0812
Chr1	1377001	1378000	0.462	-0.013
Chr1	1378001	1379000	0.587	0.0085
Chr1	1379001	1380000	0.583	0.0257
Chr1	1380001	1381000	0.587	0.0119
Chr1	1381001	1382000	0.58	0.0276
Chr1	1382001	1383000	0.584	0.0068
Chr1	1383001	1384000	0.587	0.0392
Chr1	1384001	1385000	0.59	0.0271
Chr1	1385001	1386000	0.584	0.0205
Chr1	1386001	1387000	0.589	0.0255
Chr1	1387001	1388000	0.586	0.0307
Chr1	1388001	1389000	0.578	0.0346
Chr1	1389001	1390000	0.589	0.0289
Chr1	1390001	1391000	0.587	0.0324
Chr1	1391001	1392000	0.581	0.0361
Chr1	1392001	1393000	0.592	0.0372
Chr1	1393001	1394000	0.593	0.0354
Chr1	1394001	1395000	0.594	0.0505
Chr1	1395001	1396000	0.589	0.0526
Chr1	1396001	1397000	0.597	0.0452
Chr1	1397001	1398000	0.586	0.041
Chr1	1398001	1399000	0.539	0.0501
Chr1	1399001	1400000	0.381	0.1234
Chr1	1400001	1401000	0.452	0.1327
Chr1	1401001	1402000	0.465	0.1914
Chr1	1402001	1403000	0.408	0.1373
Chr1	1403001	1404000	0.429	0.2168
Chr1	1404001	1405000	0.401	0.187
Chr1	1405001	1406000	0.413	0.1768
Chr1	1406001	1407000	0.39	-0.0103
Chr1	1407001	1408000	0.376	0.1915
Chr1	1408001	1409000	0.465	0.2129
Chr1	1409001	1410000	0.392	-0.0306
Chr1	1410001	1411000	0.538	-0.0112
Chr1	1411001	1412000	0.519	-0.052
Chr1	1412001	1413000	0.501	-0.1297
Chr1	1413001	1414000	0.52	-0.0808
Chr1	1414001	1415000	0.514	-0.0856
Chr1	1415001	1416000	0.511	-0.0528
Chr1	1416001	1417000	0.359	-0.0084
Chr1	1417001	1418000	0.499	0.0942
Chr1	1418001	1419000	0.529	-0.0624
Chr1	1419001	1420000	0.484	-0.1116
Chr1	1420001	1421000	0.505	-0.1168
Chr1	1421001	1422000	0.513	-0.1267
Chr1	1422001	1423000	0.455	0.0022
Chr1	1423001	1424000	0.491	0.0346
Chr1	1424001	1425000	0.49	-0.0082
Chr1	1425001	1426000	0.481	-0.1975
Chr1	1426001	1427000	0.507	-0.0414
Chr1	1427001	1428000	0.303	0.4587
Chr1	1428001	1429000	0.323	0.5789
Chr1	1429001	1430000	0.317	0.6151
Chr1	1430001	1431000	0.324	0.642
Chr1	1431001	1432000	0.312	0.6474
Chr1	1432001	1433000	0.299	0.6522
Chr1	1433001	1434000	0.289	0.7716
Chr1	1434001	1435000	0.31	0.5871
Chr1	1435001	1436000	0.327	0.682
Chr1	1436001	1437000	0.293	0.5358
Chr1	1437001	1438000	0.299	0.6321
Chr1	1438001	1439000	0.311	0.6077
Chr1	1439001	1440000	0.315	0.6317
Chr1	1440001	1441000	0.303	0.7426
Chr1	1441001	1442000	0.304	0.6776
Chr1	1442001	1443000	0.312	0.6282
Chr1	1443001	1444000	0.299	0.6455
Chr1	1444001	1445000	0.299	0.6656
Chr1	1445001	1446000	0.298	0.7517
Chr1	1446001	1447000	0.309	0.5858
Chr1	1447001	1448000	0.327	0.7003
Chr1	1448001	1449000	0.294	0.5442
Chr1	1449001	1450000	0.306	0.6013
Chr1	1450001	1451000	0.317	0.6088
Chr1	1451001	1452000	0.318	0.6101
Chr1	1452001	1453000	0.304	0.6645
Chr1	1453001	1454000	0.305	0.6984
Chr1	1454001	1455000	0.326	0.6748
Chr1	1455001	1456000	0.296	0.5405
Chr1	1456001	1457000	0.306	0.5882
Chr1	1457001	1458000	0.314	0.6561
Chr1	1458001	1459000	0.315	0.6317
Chr1	1459001	1460000	0.31	0.7161
Chr1	1460001	1461000	0.315	0.7016
Chr1	1461001	1462000	0.314	0.6561
Chr1	1462001	1463000	0.309	0.6375
Chr1	1463001	1464000	0.353	0.3598
Chr1	1464001	1465000	0.58	-0.0276
Chr1	1465001	1466000	0.574	-0.0592
Chr1	1466001	1467000	0.577	-0.026
Chr1	1467001	1468000	0.609	-0.1232
Chr1	1468001	1469000	0.51	-0.0392
Chr1	1469001	1470000	0.357	0.2997
Chr1	1470001	1471000	0.316	0.6709
Chr1	1471001	1472000	0.322	0.4472
Chr1	1472001	1473000	0.371	-0.0027
Chr1	1473001	1474000	0.37	-0.1568
Chr1	1474001	1475000	0.371	-0.1536
Chr1	1475001	1476000	0.372	-0.0806
Chr1	1476001	1477000	0.378	-0.0476
Chr1	1477001	1478000	0.414	0.0483
Chr1	1478001	1479000	0.472	0.1059
Chr1	1479001	1480000	0.447	0.1186
Chr1	1480001	1481000	0.436	0.1101
Chr1	1481001	1482000	0.477	0.0734
Chr1	1482001	1483000	0.445	0.1101
Chr1	1483001	1484000	0.428	0.0701
Chr1	1484001	1485000	0.46	0.0739
Chr1	1485001	1486000	0.434	0.1244
Chr1	1486001	1487000	0.434	0.1336
Chr1	1487001	1488000	0.435	0.1264
Chr1	1488001	1489000	0.432	0.125
Chr1	1489001	1490000	0.432	0.125
Chr1	1490001	1491000	0.431	0.1462
Chr1	1491001	1492000	0.436	0.1009
Chr1	1492001	1493000	0.444	0.1036
Chr1	1493001	1494000	0.431	0.1369
Chr1	1494001	1495000	0.434	0.0968
Chr1	1495001	1496000	0.433	0.1363
Chr1	1496001	1497000	0.484	0.1157
Chr1	1497001	1498000	0.427	0.1335
Chr1	1498001	1499000	0.421	0.1496
Chr1	1499001	1500000	0.433	0.1455
Chr1	1500001	1501000	0.417	0.1079
Chr1	1501001	1502000	0.436	0.1284
Chr1	1502001	1503000	0.419	0.136
Chr1	1503001	1504000	0.447	0.1186
Chr1	1504001	1505000	0.435	0.0897
Chr1	1505001	1506000	0.441	0.093
Chr1	1506001	1507000	0.438	0.1096
Chr1	1507001	1508000	0.454	0.1233
Chr1	1508001	1509000	0.434	0.0645
Chr1	1509001	1510000	0.444	0.1036
Chr1	1510001	1511000	0.441	0.102
Chr1	1511001	1512000	0.442	0.1086
Chr1	1512001	1513000	0.442	0.0633
Chr1	1513001	1514000	0.438	0.1005
Chr1	1514001	1515000	0.445	0.1101
Chr1	1515001	1516000	0.43	0.0837
Chr1	1516001	1517000	0.444	0.1081
Chr1	1517001	1518000	0.44	0.1273
Chr1	1518001	1519000	0.44	0.0864
Chr1	1519001	1520000	0.432	0.1296
Chr1	1520001	1521000	0.479	-0.0647
Chr1	1521001	1522000	0.601	-0.2379
Chr1	1522001	1523000	0.472	-0.0975
Chr1	1523001	1524000	0.435	0.0943
Chr1	1524001	1525000	0.441	0.0975
Chr1	1525001	1526000	0.415	0.1373
Chr1	1526001	1527000	0.44	0.1318
Chr1	1527001	1528000	0.422	0.109
Chr1	1528001	1529000	0.435	0.1356
Chr1	1529001	1530000	0.435	0.0851
Chr1	1530001	1531000	0.442	0.0724
Chr1	1531001	1532000	0.44	0.1045
Chr1	1532001	1533000	0.426	0.108
Chr1	1533001	1534000	0.427	0.1148
Chr1	1534001	1535000	0.437	0.0618
Chr1	1535001	1536000	0.437	0.0801
Chr1	1536001	1537000	0.436	0.1009
Chr1	1537001	1538000	0.424	0.1415
Chr1	1538001	1539000	0.449	0.0869
Chr1	1539001	1540000	0.475	0.0484
Chr1	1540001	1541000	0.55	0.0255
Chr1	1541001	1542000	0.532	-0.109
Chr1	1542001	1543000	0.507	-0.1124
Chr1	1543001	1544000	0.495	-0.0869
Chr1	1544001	1545000	0.513	-0.0643
Chr1	1545001	1546000	0.452	0.0265
Chr1	1546001	1547000	0.442	0.1584
Chr1	1547001	1548000	0.441	0.093
Chr1	1548001	1549000	0.428	0.1449
Chr1	1549001	1550000	0.431	0.123
Chr1	1550001	1551000	0.422	0.0664
Chr1	1551001	1552000	0.42	0.1286
Chr1	1552001	1553000	0.429	0.1142
Chr1	1553001	1554000	0.426	0.1315
Chr1	1554001	1555000	0.414	0.1353
Chr1	1555001	1556000	0.389	0.3419
Chr1	1556001	1557000	0.56	0.7643
Chr1	1557001	1558000	0.519	0.7264
Chr1	1558001	1559000	0.454	0.674
Chr1	1559001	1560000	0.469	0.7015
Chr1	1560001	1561000	0.458	0.7118
Chr1	1561001	1562000	0.464	0.7069
Chr1	1562001	1563000	0.451	0.7118
Chr1	1563001	1564000	0.464	0.7069
Chr1	1564001	1565000	0.433	0.6998
Chr1	1565001	1566000	0.468	0.7479
Chr1	1566001	1567000	0.458	0.7686
Chr1	1567001	1568000	0.471	0.7792
Chr1	1568001	1569000	0.48	0.7667
Chr1	1569001	1570000	0.471	0.758
Chr1	1570001	1571000	0.472	0.7754
Chr1	1571001	1572000	0.465	0.7763
Chr1	1572001	1573000	0.456	0.75
Chr1	1573001	1574000	0.453	0.7528
Chr1	1574001	1575000	0.471	0.7749
Chr1	1575001	1576000	0.463	0.7322
Chr1	1576001	1577000	0.455	0.7363
Chr1	1577001	1578000	0.446	0.7534
Chr1	1578001	1579000	0.459	0.756
Chr1	1579001	1580000	0.446	0.7265
Chr1	1580001	1581000	0.458	0.7467
Chr1	1581001	1582000	0.418	0.4258
Chr1	1582001	1583000	0.408	-0.2402
Chr1	1583001	1584000	0.355	-0.1549
Chr1	1584001	1585000	0.381	-0.3018
Chr1	1585001	1586000	0.443	0.5485
Chr1	1586001	1587000	0.346	0.2659
Chr1	1587001	1588000	0.33	-0.0242
Chr1	1588001	1589000	0.309	-0.0809
Chr1	1589001	1590000	0.345	-0.2348
Chr1	1590001	1591000	0.423	0.1726
Chr1	1591001	1592000	0.448	0.7589
Chr1	1592001	1593000	0.429	0.7156
Chr1	1593001	1594000	0.443	0.7111
Chr1	1594001	1595000	0.443	0.7562
Chr1	1595001	1596000	0.422	0.7346
Chr1	1596001	1597000	0.441	0.7551
Chr1	1597001	1598000	0.444	0.7477
Chr1	1598001	1599000	0.436	0.7064
Chr1	1599001	1600000	0.465	0.7204
Chr1	1600001	1601000	0.446	0.7713
Chr1	1601001	1602000	0.465	0.7333
Chr1	1602001	1603000	0.462	0.7532
Chr1	1603001	1604000	0.452	0.7522
Chr1	1604001	1605000	0.439	0.6948
Chr1	1605001	1606000	0.449	0.7372
Chr1	1606001	1607000	0.436	0.7385
Chr1	1607001	1608000	0.477	0.7568
Chr1	1608001	1609000	0.478	0.7908
Chr1	1609001	1610000	0.466	0.7811
Chr1	1610001	1611000	0.471	0.7665
Chr1	1611001	1612000	0.463	0.7538
Chr1	1612001	1613000	0.466	0.7425
Chr1	1613001	1614000	0.47	0.7745
Chr1	1614001	1615000	0.479	0.7495
Chr1	1615001	1616000	0.435	0.4805
Chr1	1616001	1617000	0.415	-0.0651
Chr1	1617001	1618000	0.385	-0.1844
Chr1	1618001	1619000	0.199	0.0955
Chr1	1619001	1620000	0.346	0.1156
Chr1	1620001	1621000	0.364	-0.0495
Chr1	1621001	1622000	0.392	-0.1122
Chr1	1622001	1623000	0.394	-0.1624
Chr1	1623001	1624000	0.445	-0.1685
Chr1	1624001	1625000	0.441	-0.1429
Chr1	1625001	1626000	0.439	-0.1617
Chr1	1626001	1627000	0.435	-0.1586
Chr1	1627001	1628000	0.433	-0.2102
Chr1	1628001	1629000	0.427	-0.185
Chr1	1629001	1630000	0.445	-0.1596
Chr1	1630001	1631000	0.432	-0.2037
Chr1	1631001	1632000	0.436	-0.1651
Chr1	1632001	1633000	0.439	-0.1936
Chr1	1633001	1634000	0.44	-0.1636
Chr1	1634001	1635000	0.441	-0.1565
Chr1	1635001	1636000	0.439	-0.1845
Chr1	1636001	1637000	0.437	-0.1625
Chr1	1637001	1638000	0.436	-0.1651
Chr1	1638001	1639000	0.437	-0.1854
Chr1	1639001	1640000	0.431	-0.1833
Chr1	1640001	1641000	0.433	-0.1732
Chr1	1641001	1642000	0.428	-0.1776
Chr1	1642001	1643000	0.431	-0.1972
Chr1	1643001	1644000	0.446	-0.1256
Chr1	1644001	1645000	0.381	0.0341
Chr1	1645001	1646000	0.326	-0.0675
Chr1	1646001	1647000	0.352	-0.0511
Chr1	1647001	1648000	0.326	-0.0429
Chr1	1648001	1649000	0.24	0.1833
Chr1	1649001	1650000	0.304	0.2697
Chr1	1650001	1651000	0.31	0.329
Chr1	1651001	1652000	0.335	0.2836
Chr1	1652001	1653000	0.289	-0.1834
Chr1	1653001	1654000	0.349	0.1461
Chr1	1654001	1655000	0.321	-0.0779
Chr1	1655001	1656000	0.347	0.0836
Chr1	1656001	1657000	0.384	-0.0833
Chr1	1657001	1658000	0.484	-0.1322
Chr1	1658001	1659000	0.464	-0.194
Chr1	1659001	1660000	0.462	-0.1255
Chr1	1660001	1661000	0.469	-0.1429
Chr1	1661001	1662000	0.465	-0.1226
Chr1	1662001	1663000	0.462	-0.1602
Chr1	1663001	1664000	0.469	-0.1343
Chr1	1664001	1665000	0.47	-0.1064
Chr1	1665001	1666000	0.463	-0.2095
Chr1	1666001	1667000	0.462	-0.1515
Chr1	1667001	1668000	0.462	-0.1255
Chr1	1668001	1669000	0.474	-0.1519
Chr1	1669001	1670000	0.474	-0.135
Chr1	1670001	1671000	0.456	-0.1842
Chr1	1671001	1672000	0.47	-0.1404
Chr1	1672001	1673000	0.465	-0.1656
Chr1	1673001	1674000	0.476	-0.1092
Chr1	1674001	1675000	0.463	-0.1663
Chr1	1675001	1676000	0.466	-0.1459
Chr1	1676001	1677000	0.466	-0.1502
Chr1	1677001	1678000	0.479	-0.1482
Chr1	1678001	1679000	0.467	-0.1306
Chr1	1679001	1680000	0.461	-0.154
Chr1	1680001	1681000	0.457	-0.1685
Chr1	1681001	1682000	0.468	-0.1709
Chr1	1682001	1683000	0.464	-0.1509
Chr1	1683001	1684000	0.473	-0.1374
Chr1	1684001	1685000	0.463	-0.1317
Chr1	1685001	1686000	0.478	-0.1674
Chr1	1686001	1687000	0.482	-0.1411
Chr1	1687001	1688000	0.494	-0.1296
Chr1	1688001	1689000	0.497	-0.0986
Chr1	1689001	1690000	0.504	-0.1032
Chr1	1690001	1691000	0.418	-0.1005
Chr1	1691001	1692000	0.29	-0.0828
Chr1	1692001	1693000	0.292	0
Chr1	1693001	1694000	0.377	-0.0504
Chr1	1694001	1695000	0.274	0.0292
Chr1	1695001	1696000	0.4	-0.13
Chr1	1696001	1697000	0.414	-0.0966
Chr1	1697001	1698000	0.232	-0.069
Chr1	1698001	1699000	0.449	0.0824
Chr1	1699001	1700000	0.491	0.0794
Chr1	1700001	1701000	0.472	-0.0636
Chr1	1701001	1702000	0.476	-0.1261
Chr1	1702001	1703000	0.482	0.0332
Chr1	1703001	1704000	0.482	-0.0124
Chr1	1704001	1705000	0.421	0.0214
Chr1	1705001	1706000	0.41	-0.122
Chr1	1706001	1707000	0.385	-0.0286
Chr1	1707001	1708000	0.429	0.1235
Chr1	1708001	1709000	0.485	0.0103
Chr1	1709001	1710000	0.505	-0.0772
Chr1	1710001	1711000	0.509	-0.1316
Chr1	1711001	1712000	0.493	-0.0142
Chr1	1712001	1713000	0.501	-0.0259
Chr1	1713001	1714000	0.423	0.0496
Chr1	1714001	1715000	0.514	0.1712
Chr1	1715001	1716000	0.507	0.1834
Chr1	1716001	1717000	0.509	0.2299
Chr1	1717001	1718000	0.507	0.211
Chr1	1718001	1719000	0.512	0.1875
Chr1	1719001	1720000	0.515	0.2039
Chr1	1720001	1721000	0.509	0.1945
Chr1	1721001	1722000	0.515	0.1961
Chr1	1722001	1723000	0.516	0.2016
Chr1	1723001	1724000	0.506	0.2095
Chr1	1724001	1725000	0.516	0.1822
Chr1	1725001	1726000	0.51	0.1569
Chr1	1726001	1727000	0.248	-0.2016
Chr1	1727001	1728000	0.336	-0.25
Chr1	1728001	1729000	0.328	-0.1159
Chr1	1729001	1730000	0.33	-0.0727
Chr1	1730001	1731000	0.416	0.1154
Chr1	1731001	1732000	0.508	0.185
Chr1	1732001	1733000	0.505	0.2396
Chr1	1733001	1734000	0.507	0.2229
Chr1	1734001	1735000	0.511	0.2094
Chr1	1735001	1736000	0.482	0.2282
Chr1	1736001	1737000	0.375	0.1147
Chr1	1737001	1738000	0.386	0.1036
Chr1	1738001	1739000	0.395	0.1291
Chr1	1739001	1740000	0.379	0.2401
Chr1	1740001	1741000	0.342	0.1404
Chr1	1741001	1742000	0.313	0.0288
Chr1	1742001	1743000	0.301	0.0963
Chr1	1743001	1744000	0.237	0.0802
Chr1	1744001	1745000	0.39	0.1128
Chr1	1745001	1746000	0.39	0.0923
Chr1	1746001	1747000	0.361	-0.3075
Chr1	1747001	1748000	0.389	0.09
Chr1	1748001	1749000	0.417	-0.0168
Chr1	1749001	1750000	0.372	0.0753
Chr1	1750001	1751000	0.302	-0.0331
Chr1	1751001	1752000	0.342	0.1754
Chr1	1752001	1753000	0.392	0.1378
Chr1	1753001	1754000	0.379	-0.0343
Chr1	1754001	1755000	0.409	0.0318
Chr1	1755001	1756000	0.387	-0.0129
Chr1	1756001	1757000	0.366	0.0055
Chr1	1757001	1758000	0.4	0.095
Chr1	1758001	1759000	0.382	-0.0419
Chr1	1759001	1760000	0.385	0.4026
Chr1	1760001	1761000	0.429	0.1189
Chr1	1761001	1762000	0.536	0.1157
Chr1	1762001	1763000	0.588	-0.2857
Chr1	1763001	1764000	0.185	-0.3622
Chr1	1764001	1765000	0.399	-0.193
Chr1	1765001	1766000	0.639	-0.2551
Chr1	1766001	1767000	0.617	-0.2188
Chr1	1767001	1768000	0.613	-0.2202
Chr1	1768001	1769000	0.619	-0.2342
Chr1	1769001	1770000	0.613	-0.2039
Chr1	1770001	1771000	0.59	-0.1797
Chr1	1771001	1772000	0.418	-0.2249
Chr1	1772001	1773000	0.409	0.0905
Chr1	1773001	1774000	0.409	0.198
Chr1	1774001	1775000	0.404	0.2079
Chr1	1775001	1776000	0.411	0.236
Chr1	1776001	1777000	0.421	0.2209
Chr1	1777001	1778000	0.42	0.2286
Chr1	1778001	1779000	0.41	0.2341
Chr1	1779001	1780000	0.415	0.2048
Chr1	1780001	1781000	0.414	0.2609
Chr1	1781001	1782000	0.416	0.1779
Chr1	1782001	1783000	0.401	0.1671
Chr1	1783001	1784000	0.434	0.1382
Chr1	1784001	1785000	0.493	0.071
Chr1	1785001	1786000	0.478	0.0962
Chr1	1786001	1787000	0.473	0.1121
Chr1	1787001	1788000	0.506	0.3043
Chr1	1788001	1789000	0.503	-0.0099
Chr1	1789001	1790000	0.513	-0.1618
Chr1	1790001	1791000	0.521	-0.0787
Chr1	1791001	1792000	0.483	-0.0228
Chr1	1792001	1793000	0.498	0.1044
Chr1	1793001	1794000	0.37	0.0054
Chr1	1794001	1795000	0.346	0.0289
Chr1	1795001	1796000	0.411	-0.2019
Chr1	1796001	1797000	0.401	-0.217
Chr1	1797001	1798000	0.393	-0.1858
Chr1	1798001	1799000	0.398	-0.1558
Chr1	1799001	1800000	0.387	-0.1421
Chr1	1800001	1801000	0.406	-0.1576
Chr1	1801001	1802000	0.475	-0.0821
Chr1	1802001	1803000	0.476	-0.1639
Chr1	1803001	1804000	0.531	0.0245
Chr1	1804001	1805000	0.521	-0.0518
Chr1	1805001	1806000	0.489	-0.1125
Chr1	1806001	1807000	0.495	-0.0909
Chr1	1807001	1808000	0.4	-0.075
Chr1	1808001	1809000	0.386	0.0259
Chr1	1809001	1810000	0.376	-0.0319
Chr1	1810001	1811000	0.408	0.0441
Chr1	1811001	1812000	0.391	0.0639
Chr1	1812001	1813000	0.393	0.0382
Chr1	1813001	1814000	0.39	0.0718
Chr1	1814001	1815000	0.394	0.0711
Chr1	1815001	1816000	0.384	0.0573
Chr1	1816001	1817000	0.393	0.0789
Chr1	1817001	1818000	0.387	0.0698
Chr1	1818001	1819000	0.397	0.0781
Chr1	1819001	1820000	0.392	0.0408
Chr1	1820001	1821000	0.386	0.057
Chr1	1821001	1822000	0.388	0.0979
Chr1	1822001	1823000	0.391	0.0588
Chr1	1823001	1824000	0.392	0.0714
Chr1	1824001	1825000	0.39	0.0513
Chr1	1825001	1826000	0.387	0.0439
Chr1	1826001	1827000	0.414	0.0435
Chr1	1827001	1828000	0.331	-0.148
Chr1	1828001	1829000	0.384	0.1406
Chr1	1829001	1830000	0.366	0.0383
Chr1	1830001	1831000	0.31	-0.0516
Chr1	1831001	1832000	0.072	0.3056
Chr1	1832001	1833000	0.345	0.0725
Chr1	1833001	1834000	0.463	-0.0756
Chr1	1834001	1835000	0.456	-0.0175
Chr1	1835001	1836000	0.46	-0.0261
Chr1	1836001	1837000	0.379	0.0923
Chr1	1837001	1838000	0.357	0.1597
Chr1	1838001	1839000	0.365	0.0192
Chr1	1839001	1840000	0.316	-0.0253
Chr1	1840001	1841000	0.349	-0.0143
Chr1	1841001	1842000	0.57	0.8632
Chr1	1842001	1843000	0.634	0.9653
Chr1	1843001	1844000	0.295	-0.1593
Chr1	1844001	1845000	0.316	-0.0127
Chr1	1845001	1846000	0.337	-0.0979
Chr1	1846001	1847000	0.387	-0.2765
Chr1	1847001	1848000	0.322	-0.0435
Chr1	1848001	1849000	0.331	0.0514
Chr1	1849001	1850000	0.364	0.1044
Chr1	1850001	1851000	0.383	0.1958
Chr1	1851001	1852000	0.447	0.2438
Chr1	1852001	1853000	0.454	0.3128
Chr1	1853001	1854000	0.456	0.2807
Chr1	1854001	1855000	0.449	0.3229
Chr1	1855001	1856000	0.45	0.3378
Chr1	1856001	1857000	0.467	0.2891
Chr1	1857001	1858000	0.45	0.3422
Chr1	1858001	1859000	0.443	0.2912
Chr1	1859001	1860000	0.456	0.3202
Chr1	1860001	1861000	0.454	0.3084
Chr1	1861001	1862000	0.464	0.2974
Chr1	1862001	1863000	0.457	0.3173
Chr1	1863001	1864000	0.448	0.3348
Chr1	1864001	1865000	0.468	0.3248
Chr1	1865001	1866000	0.431	0.2251
Chr1	1866001	1867000	0.457	0.3479
Chr1	1867001	1868000	0.451	0.3126
Chr1	1868001	1869000	0.454	0.3348
Chr1	1869001	1870000	0.456	0.0702
Chr1	1870001	1871000	0.384	0.2135
Chr1	1871001	1872000	0.364	0.1374
Chr1	1872001	1873000	0.535	-0.0093
Chr1	1873001	1874000	0.506	-0.087
Chr1	1874001	1875000	0.269	-0.0409
Chr1	1875001	1876000	0.505	0.0733
Chr1	1876001	1877000	0.474	0.1266
Chr1	1877001	1878000	0.509	0.0884
Chr1	1878001	1879000	0.53	0.1321
Chr1	1879001	1880000	0.468	0.0043
Chr1	1880001	1881000	0.454	0.0308
Chr1	1881001	1882000	0.471	-0.0318
Chr1	1882001	1883000	0.468	0.0855
Chr1	1883001	1884000	0.542	0.0775
Chr1	1884001	1885000	0.532	0.0865
Chr1	1885001	1886000	0.556	0.0863
Chr1	1886001	1887000	0.557	0.0126
Chr1	1887001	1888000	0.547	0.053
Chr1	1888001	1889000	0.441	-0.1973
Chr1	1889001	1890000	0.43	-0.0093
Chr1	1890001	1891000	0.348	0.2126
Chr1	1891001	1892000	0.394	0.1574
Chr1	1892001	1893000	0.379	0.1451
Chr1	1893001	1894000	0.406	-0.0345
Chr1	1894001	1895000	0.394	-0.203
Chr1	1895001	1896000	0.421	0.0166
Chr1	1896001	1897000	0.433	-0.2517
Chr1	1897001	1898000	0.415	-0.6145
Chr1	1898001	1899000	0.419	-0.5656
Chr1	1899001	1900000	0.41	-0.5951
Chr1	1900001	1901000	0.398	-0.6583
Chr1	1901001	1902000	0.421	-0.5772
Chr1	1902001	1903000	0.406	-0.6207
Chr1	1903001	1904000	0.411	-0.6204
Chr1	1904001	1905000	0.408	-0.6176
Chr1	1905001	1906000	0.399	-0.619
Chr1	1906001	1907000	0.181	-0.1934
Chr1	1907001	1908000	0.363	-0.1185
Chr1	1908001	1909000	0.432	-0.1481
Chr1	1909001	1910000	0.552	-0.0978
Chr1	1910001	1911000	0.517	-0.0832
Chr1	1911001	1912000	0.536	-0.0597
Chr1	1912001	1913000	0.546	-0.1978
Chr1	1913001	1914000	0.556	-0.241
Chr1	1914001	1915000	0.41	0
Chr1	1915001	1916000	0.428	0.4112
Chr1	1916001	1917000	0.476	0.8529
Chr1	1917001	1918000	0.479	0.8079
Chr1	1918001	1919000	0.467	0.8073
Chr1	1919001	1920000	0.472	0.8305
Chr1	1920001	1921000	0.447	0.7718
Chr1	1921001	1922000	0.457	0.6718
Chr1	1922001	1923000	0.462	0.6667
Chr1	1923001	1924000	0.45	0.6667
Chr1	1924001	1925000	0.474	0.6498
Chr1	1925001	1926000	0.444	0.6486
Chr1	1926001	1927000	0.455	0.6352
Chr1	1927001	1928000	0.444	0.6486
Chr1	1928001	1929000	0.478	0.6695
Chr1	1929001	1930000	0.442	0.6787
Chr1	1930001	1931000	0.451	0.6541
Chr1	1931001	1932000	0.445	0.6764
Chr1	1932001	1933000	0.462	0.671
Chr1	1933001	1934000	0.46	0.6435
Chr1	1934001	1935000	0.454	0.6696
Chr1	1935001	1936000	0.472	0.6695
Chr1	1936001	1937000	0.458	0.6769
Chr1	1937001	1938000	0.445	0.6629
Chr1	1938001	1939000	0.456	0.6623
Chr1	1939001	1940000	0.452	0.6637
Chr1	1940001	1941000	0.448	0.6607
Chr1	1941001	1942000	0.449	0.657
Chr1	1942001	1943000	0.448	0.6696
Chr1	1943001	1944000	0.442	0.6425
Chr1	1944001	1945000	0.453	0.6689
Chr1	1945001	1946000	0.451	0.6718
Chr1	1946001	1947000	0.46	0.6696
Chr1	1947001	1948000	0.454	0.6564
Chr1	1948001	1949000	0.455	0.6659
Chr1	1949001	1950000	0.447	0.6689
Chr1	1950001	1951000	0.456	0.6711
Chr1	1951001	1952000	0.459	0.6645
Chr1	1952001	1953000	0.445	0.6629
Chr1	1953001	1954000	0.449	0.657
Chr1	1954001	1955000	0.432	0.662
Chr1	1955001	1956000	0.44	0.6545
Chr1	1956001	1957000	0.447	0.6689
Chr1	1957001	1958000	0.452	0.6504
Chr1	1958001	1959000	0.433	0.6351
Chr1	1959001	1960000	0.478	0.6653
Chr1	1960001	1961000	0.464	0.7026
Chr1	1961001	1962000	0.456	0.4518
Chr1	1962001	1963000	0.466	0.3777
Chr1	1963001	1964000	0.455	0.3978
Chr1	1964001	1965000	0.463	0.3952
Chr1	1965001	1966000	0.471	0.3715
Chr1	1966001	1967000	0.465	0.3634
Chr1	1967001	1968000	0.466	0.3648
Chr1	1968001	1969000	0.48	0.3542
Chr1	1969001	1970000	0.458	0.3799
Chr1	1970001	1971000	0.46	0.4043
Chr1	1971001	1972000	0.459	0.4074
Chr1	1972001	1973000	0.462	0.3723
Chr1	1973001	1974000	0.469	0.3774
Chr1	1974001	1975000	0.456	0.3991
Chr1	1975001	1976000	0.459	0.3987
Chr1	1976001	1977000	0.461	0.3406
Chr1	1977001	1978000	0.468	0.3846
Chr1	1978001	1979000	0.464	0.3707
Chr1	1979001	1980000	0.458	0.3843
Chr1	1980001	1981000	0.464	0.3966
Chr1	1981001	1982000	0.466	0.3863
Chr1	1982001	1983000	0.458	0.4192
Chr1	1983001	1984000	0.458	0.3974
Chr1	1984001	1985000	0.451	0.4102
Chr1	1985001	1986000	0.461	0.4143
Chr1	1986001	1987000	0.464	0.4181
Chr1	1987001	1988000	0.45	0.4267
Chr1	1988001	1989000	0.465	0.3849
Chr1	1989001	1990000	0.475	0.36
Chr1	1990001	1991000	0.471	0.38
Chr1	1991001	1992000	0.47	0.3532
Chr1	1992001	1993000	0.369	0.187
Chr1	1993001	1994000	0.374	0.0053
Chr1	1994001	1995000	0.373	0.1046
Chr1	1995001	1996000	0.344	-0.0988
Chr1	1996001	1997000	0.288	-0.1389
Chr1	1997001	1998000	0.44	-0.0545
[truncated: 1,046,576+ more rows]

## Sheet: table S6
Supplementary table 6. The statistics of BLAST result in Nr database
BlastOutput_program	BlastOutput_version	BlastOutput_reference	BlastOutput_db	BlastOutput_query-len	Parameters_matrix	Parameters_expect	Parameters_gap-open	Parameters_gap-extend	Parameters_filter	Iteration_iter-num	Iteration_query-ID	Iteration_query-def	Iteration_query-len	Hit_num	Hit_id	Hit_def	Hit_accession	Hit_len	Hsp_num	Hsp_bit-score	Hsp_score	Hsp_evalue	Hsp_query-from	Hsp_query-to	Hsp_hit-from	Hsp_hit-to	Hsp_query-frame	Hsp_hit-frame	Hsp_identity	Hsp_positive	Hsp_gaps	Hsp_align-len	Hsp_qseq	Hsp_hseq	Hsp_midline	Statistics_db-num	Statistics_db-len	Statistics_hsp-len	Statistics_eff-space	Statistics_kappa	Statistics_lambda	Statistics_entropy
blastp	diamond 2.0.5	Benjamin Buchfink, Xie Chao, and Daniel Huson (2015), "Fast and sensitive protein alignment using DIAMOND", Nature Methods 12:59-60.	/home/data1/reason/lib/nr/nr.dmnd	2661	blosum62	1e-05	11	1	F	1	Query_1	Tsin00001.t1	2661																							290581163	104604118707	0	0	0.041	0.267	0
blastp	diamond 2.0.5	Benjamin Buchfink, Xie Chao, and Daniel Huson (2015), "Fast and sensitive protein alignment using DIAMOND", Nature Methods 12:59-60.	/home/data1/reason/lib/nr/nr.dmnd	2661	blosum62	1e-05	11	1	F	2	Query_2	Tsin00002.t1	4246																							290581163	104604118707	0	0	0.041	0.267	0
blastp	diamond 2.0.5	Benjamin Buchfink, Xie Chao, and Daniel Huson (2015), "Fast and sensitive protein alignment using DIAMOND", Nature Methods 12:59-60.	/home/data1/reason/lib/nr/nr.dmnd	2661	blosum62	1e-05	11	1	F	3	Query_3	Tsin00003.t1	368																							290581163	104604118707	0	0	0.041	0.267	0
blastp	diamond 2.0.5	Benjamin Buchfink, Xie Chao, and Daniel Huson (2015), "Fast and sensitive protein alignment using DIAMOND", Nature Methods 12:59-60.	/home/data1/reason/lib/nr/nr.dmnd	2661	blosum62	1e-05	11	1	F	4	Query_4	Tsin00004.t1	1080																							290581163	104604118707	0	0	0.041	0.267	0
blastp	diamond 2.0.5	Benjamin Buchfink, Xie Chao, and Daniel Huson (2015), "Fast and sensitive protein alignment using DIAMOND", Nature Methods 12:59-60.	/home/data1/reason/lib/nr/nr.dmnd	2661	blosum62	1e-05	11	1	F	5	Query_5	Tsin00005.t1	164																							290581163	104604118707	0	0	0.041	0.267	0
blastp	diamond 2.0.5	Benjamin Buchfink, Xie Chao, and Daniel Huson (2015), "Fast and sensitive protein alignment using DIAMOND", Nature Methods 12:59-60.	/home/data1/reason/lib/nr/nr.dmnd	2661	blosum62	1e-05	11	1	F	6	Query_6	Tsin00006.t1	236																							290581163	104604118707	0	0	0.041	0.267	0
blastp	diamond 2.0.5	Benjamin Buchfink, Xie Chao, and Daniel Huson (2015), "Fast and sensitive protein alignment using DIAMOND", Nature Methods 12:59-60.	/home/data1/reason/lib/nr/nr.dmnd	2661	blosum62	1e-05	11	1	F	7	Query_7	Tsin00007.t1	785																							290581163	104604118707	0	0	0.041	0.267	0
blastp	diamond 2.0.5	Benjamin Buchfink, Xie Chao, and Daniel Huson (2015), "Fast and sensitive protein alignment using DIAMOND", Nature Methods 12:59-60.	/home/data1/reason/lib/nr/nr.dmnd	2661	blosum62	1e-05	11	1	F	8	Query_8	Tsin00008.t1	595																							290581163	104604118707	0	0	0.041	0.267	0
blastp	diamond 2.0.5	Benjamin Buchfink, Xie Chao, and Daniel Huson (2015), "Fast and sensitive protein alignment using DIAMOND", Nature Methods 12:59-60.	/home/data1/reason/lib/nr/nr.dmnd	2661	blosum62	1e-05	11	1	F	9	Query_9	Tsin00009.t1	733																							290581163	104604118707	0	0	0.041	0.267	0
blastp	diamond 2.0.5	Benjamin Buchfink, Xie Chao, and Daniel Huson (2015), "Fast and sensitive protein alignment using DIAMOND", Nature Methods 12:59-60.	/home/data1/reason/lib/nr/nr.dmnd	2661	blosum62	1e-05	11	1	F	10	Query_10	Tsin00010.t1	755																							290581163	104604118707	0	0	0.041	0.267	0
blastp	diamond 2.0.5	Benjamin Buchfink, Xie Chao, and Daniel Huson (2015), "Fast and sensitive protein alignment using DIAMOND", Nature Methods 12:59-60.	/home/data1/reason/lib/nr/nr.dmnd	2661	blosum62	1e-05	11	1	F	11	Query_11	Tsin00011.t1	479																							290581163	104604118707	0	0	0.041	0.267	0
blastp	diamond 2.0.5	Benjamin Buchfink, Xie Chao, and Daniel Huson (2015), "Fast and sensitive protein alignment using DIAMOND", Nature Methods 12:59-60.	/home/data1/reason/lib/nr/nr.dmnd	2661	blosum62	1e-05	11	1	F	12	Query_12	Tsin00012.t1	330																							290581163	104604118707	0	0	0.041	0.267	0
blastp	diamond 2.0.5	Benjamin Buchfink, Xie Chao, and Daniel Huson (2015), "Fast and sensitive protein alignment using DIAMOND", Nature Methods 12:59-60.	/home/data1/reason/lib/nr/nr.dmnd	2661	blosum62	1e-05	11	1	F	13	Query_13	Tsin00013.t1	2447																							290581163	104604118707	0	0	0.041	0.267	0
blastp	diamond 2.0.5	Benjamin Buchfink, Xie Chao, and Daniel Huson (2015), "Fast and sensitive protein alignment using DIAMOND", Nature Methods 12:59-60.	/home/data1/reason/lib/nr/nr.dmnd	2661	blosum62	1e-05	11	1	F	14	Query_14	Tsin00014.t1	549																							290581163	104604118707	0	0	0.041	0.267	0
blastp	diamond 2.0.5	Benjamin Buchfink, Xie Chao, and Daniel Huson (2015), "Fast and sensitive protein alignment using DIAMOND", Nature Methods 12:59-60.	/home/data1/reason/lib/nr/nr.dmnd	2661	blosum62	1e-05	11	1	F	15	Query_15	Tsin00015.t1	5679																							290581163	104604118707	0	0	0.041	0.267	0
blastp	diamond 2.0.5	Benjamin Buchfink, Xie Chao, and Daniel Huson (2015), "Fast and sensitive protein alignment using DIAMOND", Nature Methods 12:59-60.	/home/data1/reason/lib/nr/nr.dmnd	2661	blosum62	1e-05	11	1	F	16	Query_16	Tsin00016.t1	4013																							290581163	104604118707	0	0	0.041	0.267	0
blastp	diamond 2.0.5	Benjamin Buchfink, Xie Chao, and Daniel Huson (2015), "Fast and sensitive protein alignment using DIAMOND", Nature Methods 12:59-60.	/home/data1/reason/lib/nr/nr.dmnd	2661	blosum62	1e-05	11	1	F	17	Query_17	Tsin00017.t1	1308																							290581163	104604118707	0	0	0.041	0.267	0
blastp	diamond 2.0.5	Benjamin Buchfink, Xie Chao, and Daniel Huson (2015), "Fast and sensitive protein alignment using DIAMOND", Nature Methods 12:59-60.	/home/data1/reason/lib/nr/nr.dmnd	2661	blosum62	1e-05	11	1	F	18	Query_18	Tsin00018.t1	177																							290581163	104604118707	0	0	0.041	0.267	0
blastp	diamond 2.0.5	Benjamin Buchfink, Xie Chao, and Daniel Huson (2015), "Fast and sensitive protein alignment using DIAMOND", Nature Methods 12:59-60.	/home/data1/reason/lib/nr/nr.dmnd	2661	blosum62	1e-05	11	1	F	19	Query_19	Tsin00019.t1	2298																							290581163	104604118707	0	0	0.041	0.267	0
blastp	diamond 2.0.5	Benjamin Buchfink, Xie Chao, and Daniel Huson (2015), "Fast and sensitive protein alignment using DIAMOND", Nature Methods 12:59-60.	/home/data1/reason/lib/nr/nr.dmnd	2661	blosum62	1e-05	11	1	F	20	Query_20	Tsin00020.t1	329																							290581163	104604118707	0	0	0.041	0.267	0
blastp	diamond 2.0.5	Benjamin Buchfink, Xie Chao, and Daniel Huson (2015), "Fast and sensitive protein alignment using DIAMOND", Nature Methods 12:59-60.	/home/data1/reason/lib/nr/nr.dmnd	2661	blosum62	1e-05	11	1	F	21	Query_21	Tsin00021.t1	949	1	KAE9436784.1	hypothetical protein GE061_16515, partial [Apolygus lucorum]	KAE9436784.1	172	1	77	188	6.5e-10	117	156	1	40	0	0	36	37	0	40	EKESPDGYNVACILTLPPFQLQGYGKLLIAFSYELSKLEE	EKESPDNNNVACILTLPPFQRQGYGKLLIAFSYELSKLEK	EKESPD NVACILTLPPFQ QGYGKLLIAFSYELSKLE+	290581163	104604118707	0	0	0.041	0.267	0
blastp	diamond 2.0.5	Benjamin Buchfink, Xie Chao, and Daniel Huson (2015), "Fast and sensitive protein alignment using DIAMOND", Nature Methods 12:59-60.	/home/data1/reason/lib/nr/nr.dmnd	2661	blosum62	1e-05	11	1	F	22	Query_22	Tsin00022.t1	1199	1	KAE9436784.1	hypothetical protein GE061_16515, partial [Apolygus lucorum]	KAE9436784.1	172	1	77	188	6.5e-10	117	156	1	40	0	0	36	37	0	40	EKESPDGYNVACILTLPPFQLQGYGKLLIAFSYELSKLEE	EKESPDNNNVACILTLPPFQRQGYGKLLIAFSYELSKLEK	EKESPD NVACILTLPPFQ QGYGKLLIAFSYELSKLE+	290581163	104604118707	0	0	0.041	0.267	0
blastp	diamond 2.0.5	Benjamin Buchfink, Xie Chao, and Daniel Huson (2015), "Fast and sensitive protein alignment using DIAMOND", Nature Methods 12:59-60.	/home/data1/reason/lib/nr/nr.dmnd	2661	blosum62	1e-05	11	1	F	23	Query_23	Tsin00023.t1	1248	1	KAE9436784.1	hypothetical protein GE061_16515, partial [Apolygus lucorum]	KAE9436784.1	172	1	77	188	6.5e-10	117	156	1	40	0	0	36	37	0	40	EKESPDGYNVACILTLPPFQLQGYGKLLIAFSYELSKLEE	EKESPDNNNVACILTLPPFQRQGYGKLLIAFSYELSKLEK	EKESPD NVACILTLPPFQ QGYGKLLIAFSYELSKLE+	290581163	104604118707	0	0	0.041	0.267	0
blastp	diamond 2.0.5	Benjamin Buchfink, Xie Chao, and Daniel Huson (2015), "Fast and sensitive protein alignment using DIAMOND", Nature Methods 12:59-60.	/home/data1/reason/lib/nr/nr.dmnd	2661	blosum62	1e-05	11	1	F	24	Query_24	Tsin00024.t1	256	1	KAE9436784.1	hypothetical protein GE061_16515, partial [Apolygus lucorum]	KAE9436784.1	172	1	77	188	6.5e-10	117	156	1	40	0	0	36	37	0	40	EKESPDGYNVACILTLPPFQLQGYGKLLIAFSYELSKLEE	EKESPDNNNVACILTLPPFQRQGYGKLLIAFSYELSKLEK	EKESPD NVACILTLPPFQ QGYGKLLIAFSYELSKLE+	290581163	104604118707	0	0	0.041	0.267	0
blastp	diamond 2.0.5	Benjamin Buchfink, Xie Chao, and Daniel Huson (2015), "Fast and sensitive protein alignment using DIAMOND", Nature Methods 12:59-60.	/home/data1/reason/lib/nr/nr.dmnd	2661	blosum62	1e-05	11	1	F	25	Query_25	Tsin00025.t1	7127	1	KAE9436784.1	hypothetical protein GE061_16515, partial [Apolygus lucorum]	KAE9436784.1	172	1	77	188	6.5e-10	117	156	1	40	0	0	36	37	0	40	EKESPDGYNVACILTLPPFQLQGYGKLLIAFSYELSKLEE	EKESPDNNNVACILTLPPFQRQGYGKLLIAFSYELSKLEK	EKESPD NVACILTLPPFQ QGYGKLLIAFSYELSKLE+	290581163	104604118707	0	0	0.041	0.267	0
blastp	diamond 2.0.5	Benjamin Buchfink, Xie Chao, and Daniel Huson (2015), "Fast and sensitive protein alignment using DIAMOND", Nature Methods 12:59-60.	/home/data1/reason/lib/nr/nr.dmnd	2661	blosum62	1e-05	11	1	F	26	Query_26	Tsin00026.t1	1355	1	KAE9436784.1	hypothetical protein GE061_16515, partial [Apolygus lucorum]	KAE9436784.1	172	1	77	188	6.5e-10	117	156	1	40	0	0	36	37	0	40	EKESPDGYNVACILTLPPFQLQGYGKLLIAFSYELSKLEE	EKESPDNNNVACILTLPPFQRQGYGKLLIAFSYELSKLEK	EKESPD NVACILTLPPFQ QGYGKLLIAFSYELSKLE+	290581163	104604118707	0	0	0.041	0.267	0
blastp	diamond 2.0.5	Benjamin Buchfink, Xie Chao, and Daniel Huson (2015), "Fast and sensitive protein alignment using DIAMOND", Nature Methods 12:59-60.	/home/data1/reason/lib/nr/nr.dmnd	2661	blosum62	1e-05	11	1	F	27	Query_27	Tsin00027.t1	3563	1	KAE9436784.1	hypothetical protein GE061_16515, partial [Apolygus lucorum]	KAE9436784.1	172	1	77	188	6.5e-10	117	156	1	40	0	0	36	37	0	40	EKESPDGYNVACILTLPPFQLQGYGKLLIAFSYELSKLEE	EKESPDNNNVACILTLPPFQRQGYGKLLIAFSYELSKLEK	EKESPD NVACILTLPPFQ QGYGKLLIAFSYELSKLE+	290581163	104604118707	0	0	0.041	0.267	0
blastp	diamond 2.0.5	Benjamin Buchfink, Xie Chao, and Daniel Huson (2015), "Fast and sensitive protein alignment using DIAMOND", Nature Methods 12:59-60.	/home/data1/reason/lib/nr/nr.dmnd	2661	blosum62	1e-05	11	1	F	28	Query_28	Tsin00028.t1	210	1	KAE9436784.1	hypothetical protein GE061_16515, partial [Apolygus lucorum]	KAE9436784.1	172	1	77	188	6.5e-10	117	156	1	40	0	0	36	37	0	40	EKESPDGYNVACILTLPPFQLQGYGKLLIAFSYELSKLEE	EKESPDNNNVACILTLPPFQRQGYGKLLIAFSYELSKLEK	EKESPD NVACILTLPPFQ QGYGKLLIAFSYELSKLE+	290581163	104604118707	0	0	0.041	0.267	0
blastp	diamond 2.0.5	Benjamin Buchfink, Xie Chao, and Daniel Huson (2015), "Fast and sensitive protein alignment using DIAMOND", Nature Methods 12:59-60.	/home/data1/reason/lib/nr/nr.dmnd	2661	blosum62	1e-05	11	1	F	29	Query_29	Tsin00029.t1	2543	1	KAE9436784.1	hypothetical protein GE061_16515, partial [Apolygus lucorum]	KAE9436784.1	172	1	77	188	6.5e-10	117	156	1	40	0	0	36	37	0	40	EKESPDGYNVACILTLPPFQLQGYGKLLIAFSYELSKLEE	EKESPDNNNVACILTLPPFQRQGYGKLLIAFSYELSKLEK	EKESPD NVACILTLPPFQ QGYGKLLIAFSYELSKLE+	290581163	104604118707	0	0	0.041	0.267	0
blastp	diamond 2.0.5	Benjamin Buchfink, Xie Chao, and Daniel Huson (2015), "Fast and sensitive protein alignment using DIAMOND", Nature Methods 12:59-60.	/home/data1/reason/lib/nr/nr.dmnd	2661	blosum62	1e-05	11	1	F	30	Query_30	Tsin00030.t1	2034	1	KAE9436784.1	hypothetical protein GE061_16515, partial [Apolygus lucorum]	KAE9436784.1	172	1	77	188	6.5e-10	117	156	1	40	0	0	36	37	0	40	EKESPDGYNVACILTLPPFQLQGYGKLLIAFSYELSKLEE	EKESPDNNNVACILTLPPFQRQGYGKLLIAFSYELSKLEK	EKESPD NVACILTLPPFQ QGYGKLLIAFSYELSKLE+	290581163	104604118707	0	0	0.041	0.267	0
blastp	diamond 2.0.5	Benjamin Buchfink, Xie Chao, and Daniel Huson (2015), "Fast and sensitive protein alignment using DIAMOND", Nature Methods 12:59-60.	/home/data1/reason/lib/nr/nr.dmnd	2661	blosum62	1e-05	11	1	F	31	Query_31	Tsin00031.t1	2653	1	KAE9436784.1	hypothetical protein GE061_16515, partial [Apolygus lucorum]	KAE9436784.1	172	1	77	188	6.5e-10	117	156	1	40	0	0	36	37	0	40	EKESPDGYNVACILTLPPFQLQGYGKLLIAFSYELSKLEE	EKESPDNNNVACILTLPPFQRQGYGKLLIAFSYELSKLEK	EKESPD NVACILTLPPFQ QGYGKLLIAFSYELSKLE+	290581163	104604118707	0	0	0.041	0.267	0
blastp	diamond 2.0.5	Benjamin Buchfink, Xie Chao, and Daniel Huson (2015), "Fast and sensitive protein alignment using DIAMOND", Nature Methods 12:59-60.	/home/data1/reason/lib/nr/nr.dmnd	2661	blosum62	1e-05	11	1	F	32	Query_32	Tsin00032.t1	74	1	KAE9436784.1	hypothetical protein GE061_16515, partial [Apolygus lucorum]	KAE9436784.1	172	1	77	188	6.5e-10	117	156	1	40	0	0	36	37	0	40	EKESPDGYNVACILTLPPFQLQGYGKLLIAFSYELSKLEE	EKESPDNNNVACILTLPPFQRQGYGKLLIAFSYELSKLEK	EKESPD NVACILTLPPFQ QGYGKLLIAFSYELSKLE+	290581163	104604118707	0	0	0.041	0.267	0
blastp	diamond 2.0.5	Benjamin Buchfink, Xie Chao, and Daniel Huson (2015), "Fast and sensitive protein alignment using DIAMOND", Nature Methods 12:59-60.	/home/data1/reason/lib/nr/nr.dmnd	2661	blosum62	1e-05	11	1	F	33	Query_33	Tsin00033.t1	1247	1	KAE9436784.1	hypothetical protein GE061_16515, partial [Apolygus lucorum]	KAE9436784.1	172	1	77	188	6.5e-10	117	156	1	40	0	0	36	37	0	40	EKESPDGYNVACILTLPPFQLQGYGKLLIAFSYELSKLEE	EKESPDNNNVACILTLPPFQRQGYGKLLIAFSYELSKLEK	EKESPD NVACILTLPPFQ QGYGKLLIAFSYELSKLE+	290581163	104604118707	0	0	0.041	0.267	0
blastp	diamond 2.0.5	Benjamin Buchfink, Xie Chao, and Daniel Huson (2015), "Fast and sensitive protein alignment using DIAMOND", Nature Methods 12:59-60.	/home/data1/reason/lib/nr/nr.dmnd	2661	blosum62	1e-05	11	1	F	34	Query_34	Tsin00034.t1	3012	1	KAE9436784.1	hypothetical protein GE061_16515, partial [Apolygus lucorum]	KAE9436784.1	172	1	77	188	6.5e-10	117	156	1	40	0	0	36	37	0	40	EKESPDGYNVACILTLPPFQLQGYGKLLIAFSYELSKLEE	EKESPDNNNVACILTLPPFQRQGYGKLLIAFSYELSKLEK	EKESPD NVACILTLPPFQ QGYGKLLIAFSYELSKLE+	290581163	104604118707	0	0	0.041	0.267	0
blastp	diamond 2.0.5	Benjamin Buchfink, Xie Chao, and Daniel Huson (2015), "Fast and sensitive protein alignment using DIAMOND", Nature Methods 12:59-60.	/home/data1/reason/lib/nr/nr.dmnd	2661	blosum62	1e-05	11	1	F	35	Query_35	Tsin00035.t1	109	1	KAE9436784.1	hypothetical protein GE061_16515, partial [Apolygus lucorum]	KAE9436784.1	172	1	77	188	6.5e-10	117	156	1	40	0	0	36	37	0	40	EKESPDGYNVACILTLPPFQLQGYGKLLIAFSYELSKLEE	EKESPDNNNVACILTLPPFQRQGYGKLLIAFSYELSKLEK	EKESPD NVACILTLPPFQ QGYGKLLIAFSYELSKLE+	290581163	104604118707	0	0	0.041	0.267	0
blastp	diamond 2.0.5	Benjamin Buchfink, Xie Chao, and Daniel Huson (2015), "Fast and sensitive protein alignment using DIAMOND", Nature Methods 12:59-60.	/home/data1/reason/lib/nr/nr.dmnd	2661	blosum62	1e-05	11	1	F	36	Query_36	Tsin00036.t1	1946	1	KAE9436784.1	hypothetical protein GE061_16515, partial [Apolygus lucorum]	KAE9436784.1	172	1	77	188	6.5e-10	117	156	1	40	0	0	36	37	0	40	EKESPDGYNVACILTLPPFQLQGYGKLLIAFSYELSKLEE	EKESPDNNNVACILTLPPFQRQGYGKLLIAFSYELSKLEK	EKESPD NVACILTLPPFQ QGYGKLLIAFSYELSKLE+	290581163	104604118707	0	0	0.041	0.267	0
blastp	diamond 2.0.5	Benjamin Buchfink, Xie Chao, and Daniel Huson (2015), "Fast and sensitive protein alignment using DIAMOND", Nature Methods 12:59-60.	/home/data1/reason/lib/nr/nr.dmnd	2661	blosum62	1e-05	11	1	F	37	Query_37	Tsin00037.t1	173	1	KAE9436784.1	hypothetical protein GE061_16515, partial [Apolygus lucorum]	KAE9436784.1	172	1	77	188	6.5e-10	117	156	1	40	0	0	36	37	0	40	EKESPDGYNVACILTLPPFQLQGYGKLLIAFSYELSKLEE	EKESPDNNNVACILTLPPFQRQGYGKLLIAFSYELSKLEK	EKESPD NVACILTLPPFQ QGYGKLLIAFSYELSKLE+	290581163	104604118707	0	0	0.041	0.267	0
blastp	diamond 2.0.5	Benjamin Buchfink, Xie Chao, and Daniel Huson (2015), "Fast and sensitive protein alignment using DIAMOND", Nature Methods 12:59-60.	/home/data1/reason/lib/nr/nr.dmnd	2661	blosum62	1e-05	11	1	F	38	Query_38	Tsin00038.t1	5315	1	KAE9436784.1	hypothetical protein GE061_16515, partial [Apolygus lucorum]	KAE9436784.1	172	1	77	188	6.5e-10	117	156	1	40	0	0	36	37	0	40	EKESPDGYNVACILTLPPFQLQGYGKLLIAFSYELSKLEE	EKESPDNNNVACILTLPPFQRQGYGKLLIAFSYELSKLEK	EKESPD NVACILTLPPFQ QGYGKLLIAFSYELSKLE+	290581163	104604118707	0	0	0.041	0.267	0
blastp	diamond 2.0.5	Benjamin Buchfink, Xie Chao, and Daniel Huson (2015), "Fast and sensitive protein alignment using DIAMOND", Nature Methods 12:59-60.	/home/data1/reason/lib/nr/nr.dmnd	2661	blosum62	1e-05	11	1	F	39	Query_39	Tsin00039.t1	1448	1	KAE9436784.1	hypothetical protein GE061_16515, partial [Apolygus lucorum]	KAE9436784.1	172	1	77	188	6.5e-10	117	156	1	40	0	0	36	37	0	40	EKESPDGYNVACILTLPPFQLQGYGKLLIAFSYELSKLEE	EKESPDNNNVACILTLPPFQRQGYGKLLIAFSYELSKLEK	EKESPD NVACILTLPPFQ QGYGKLLIAFSYELSKLE+	290581163	104604118707	0	0	0.041	0.267	0
blastp	diamond 2.0.5	Benjamin Buchfink, Xie Chao, and Daniel Huson (2015), "Fast and sensitive protein alignment using DIAMOND", Nature Methods 12:59-60.	/home/data1/reason/lib/nr/nr.dmnd	2661	blosum62	1e-05	11	1	F	40	Query_40	Tsin00040.t1	268	1	KAE9436784.1	hypothetical protein GE061_16515, partial [Apolygus lucorum]	KAE9436784.1	172	1	77	188	6.5e-10	117	156	1	40	0	0	36	37	0	40	EKESPDGYNVACILTLPPFQLQGYGKLLIAFSYELSKLEE	EKESPDNNNVACILTLPPFQRQGYGKLLIAFSYELSKLEK	EKESPD NVACILTLPPFQ QGYGKLLIAFSYELSKLE+	290581163	104604118707	0	0	0.041	0.267	0
blastp	diamond 2.0.5	Benjamin Buchfink, Xie Chao, and Daniel Huson (2015), "Fast and sensitive protein alignment using DIAMOND", Nature Methods 12:59-60.	/home/data1/reason/lib/nr/nr.dmnd	2661	blosum62	1e-05	11	1	F	41	Query_41	Tsin00041.t1	2593	1	KAE9436784.1	hypothetical protein GE061_16515, partial [Apolygus lucorum]	KAE9436784.1	172	1	77	188	6.5e-10	117	156	1	40	0	0	36	37	0	40	EKESPDGYNVACILTLPPFQLQGYGKLLIAFSYELSKLEE	EKESPDNNNVACILTLPPFQRQGYGKLLIAFSYELSKLEK	EKESPD NVACILTLPPFQ QGYGKLLIAFSYELSKLE+	290581163	104604118707	0	0	0.041	0.267	0
blastp	diamond 2.0.5	Benjamin Buchfink, Xie Chao, and Daniel Huson (2015), "Fast and sensitive protein alignment using DIAMOND", Nature Methods 12:59-60.	/home/data1/reason/lib/nr/nr.dmnd	2661	blosum62	1e-05	11	1	F	42	Query_42	Tsin00042.t1	3846	1	KAE9436784.1	hypothetical protein GE061_16515, partial [Apolygus lucorum]	KAE9436784.1	172	1	77	188	6.5e-10	117	156	1	40	0	0	36	37	0	40	EKESPDGYNVACILTLPPFQLQGYGKLLIAFSYELSKLEE	EKESPDNNNVACILTLPPFQRQGYGKLLIAFSYELSKLEK	EKESPD NVACILTLPPFQ QGYGKLLIAFSYELSKLE+	290581163	104604118707	0	0	0.041	0.267	0
blastp	diamond 2.0.5	Benjamin Buchfink, Xie Chao, and Daniel Huson (2015), "Fast and sensitive protein alignment using DIAMOND", Nature Methods 12:59-60.	/home/data1/reason/lib/nr/nr.dmnd	2661	blosum62	1e-05	11	1	F	43	Query_43	Tsin00043.t1	72	1	KAE9436784.1	hypothetical protein GE061_16515, partial [Apolygus lucorum]	KAE9436784.1	172	1	77	188	6.5e-10	117	156	1	40	0	0	36	37	0	40	EKESPDGYNVACILTLPPFQLQGYGKLLIAFSYELSKLEE	EKESPDNNNVACILTLPPFQRQGYGKLLIAFSYELSKLEK	EKESPD NVACILTLPPFQ QGYGKLLIAFSYELSKLE+	290581163	104604118707	0	0	0.041	0.267	0
blastp	diamond 2.0.5	Benjamin Buchfink, Xie Chao, and Daniel Huson (2015), "Fast and sensitive protein alignment using DIAMOND", Nature Methods 12:59-60.	/home/data1/reason/lib/nr/nr.dmnd	2661	blosum62	1e-05	11	1	F	44	Query_44	Tsin00044.t1	636	1	KAE9436784.1	hypothetical protein GE061_16515, partial [Apolygus lucorum]	KAE9436784.1	172	1	77	188	6.5e-10	117	156	1	40	0	0	36	37	0	40	EKESPDGYNVACILTLPPFQLQGYGKLLIAFSYELSKLEE	EKESPDNNNVACILTLPPFQRQGYGKLLIAFSYELSKLEK	EKESPD NVACILTLPPFQ QGYGKLLIAFSYELSKLE+	290581163	104604118707	0	0	0.041	0.267	0
blastp	diamond 2.0.5	Benjamin Buchfink, Xie Chao, and Daniel Huson (2015), "Fast and sensitive protein alignment using DIAMOND", Nature Methods 12:59-60.	/home/data1/reason/lib/nr/nr.dmnd	2661	blosum62	1e-05	11	1	F	45	Query_45	Tsin00045.t1	2645	1	KAE9436784.1	hypothetical protein GE061_16515, partial [Apolygus lucorum]	KAE9436784.1	172	1	77	188	6.5e-10	117	156	1	40	0	0	36	37	0	40	EKESPDGYNVACILTLPPFQLQGYGKLLIAFSYELSKLEE	EKESPDNNNVACILTLPPFQRQGYGKLLIAFSYELSKLEK	EKESPD NVACILTLPPFQ QGYGKLLIAFSYELSKLE+	290581163	104604118707	0	0	0.041	0.267	0
blastp	diamond 2.0.5	Benjamin Buchfink, Xie Chao, and Daniel Huson (2015), "Fast and sensitive protein alignment using DIAMOND", Nature Methods 12:59-60.	/home/data1/reason/lib/nr/nr.dmnd	2661	blosum62	1e-05	11	1	F	46	Query_46	Tsin00046.t1	150	1	KAE9436784.1	hypothetical protein GE061_16515, partial [Apolygus lucorum]	KAE9436784.1	172	1	77	188	6.5e-10	117	156	1	40	0	0	36	37	0	40	EKESPDGYNVACILTLPPFQLQGYGKLLIAFSYELSKLEE	EKESPDNNNVACILTLPPFQRQGYGKLLIAFSYELSKLEK	EKESPD NVACILTLPPFQ QGYGKLLIAFSYELSKLE+	290581163	104604118707	0	0	0.041	0.267	0
blastp	diamond 2.0.5	Benjamin Buchfink, Xie Chao, and Daniel Huson (2015), "Fast and sensitive protein alignment using DIAMOND", Nature Methods 12:59-60.	/home/data1/reason/lib/nr/nr.dmnd	2661	blosum62	1e-05	11	1	F	47	Query_47	Tsin00047.t1	480	1	KAE9436784.1	hypothetical protein GE061_16515, partial [Apolygus lucorum]	KAE9436784.1	172	1	77	188	6.5e-10	117	156	1	40	0	0	36	37	0	40	EKESPDGYNVACILTLPPFQLQGYGKLLIAFSYELSKLEE	EKESPDNNNVACILTLPPFQRQGYGKLLIAFSYELSKLEK	EKESPD NVACILTLPPFQ QGYGKLLIAFSYELSKLE+	290581163	104604118707	0	0	0.041	0.267	0
blastp	diamond 2.0.5	Benjamin Buchfink, Xie Chao, and Daniel Huson (2015), "Fast and sensitive protein alignment using DIAMOND", Nature Methods 12:59-60.	/home/data1/reason/lib/nr/nr.dmnd	2661	blosum62	1e-05	11	1	F	48	Query_48	Tsin00048.t1	441	1	KAE9436784.1	hypothetical protein GE061_16515, partial [Apolygus lucorum]	KAE9436784.1	172	1	77	188	6.5e-10	117	156	1	40	0	0	36	37	0	40	EKESPDGYNVACILTLPPFQLQGYGKLLIAFSYELSKLEE	EKESPDNNNVACILTLPPFQRQGYGKLLIAFSYELSKLEK	EKESPD NVACILTLPPFQ QGYGKLLIAFSYELSKLE+	290581163	104604118707	0	0	0.041	0.267	0
blastp	diamond 2.0.5	Benjamin Buchfink, Xie Chao, and Daniel Huson (2015), "Fast and sensitive protein alignment using DIAMOND", Nature Methods 12:59-60.	/home/data1/reason/lib/nr/nr.dmnd	2661	blosum62	1e-05	11	1	F	49	Query_49	Tsin00049.t1	157	1	KAE9436784.1	hypothetical protein GE061_16515, partial [Apolygus lucorum]	KAE9436784.1	172	1	77	188	6.5e-10	117	156	1	40	0	0	36	37	0	40	EKESPDGYNVACILTLPPFQLQGYGKLLIAFSYELSKLEE	EKESPDNNNVACILTLPPFQRQGYGKLLIAFSYELSKLEK	EKESPD NVACILTLPPFQ QGYGKLLIAFSYELSKLE+	290581163	104604118707	0	0	0.041	0.267	0
blastp	diamond 2.0.5	Benjamin Buchfink, Xie Chao, and Daniel Huson (2015), "Fast and sensitive protein alignment using DIAMOND", Nature Methods 12:59-60.	/home/data1/reason/lib/nr/nr.dmnd	2661	blosum62	1e-05	11	1	F	50	Query_50	Tsin00050.t1	81	1	KAE9436784.1	hypothetical protein GE061_16515, partial [Apolygus lucorum]	KAE9436784.1	172	1	77	188	6.5e-10	117	156	1	40	0	0	36	37	0	40	EKESPDGYNVACILTLPPFQLQGYGKLLIAFSYELSKLEE	EKESPDNNNVACILTLPPFQRQGYGKLLIAFSYELSKLEK	EKESPD NVACILTLPPFQ QGYGKLLIAFSYELSKLE+	290581163	104604118707	0	0	0.041	0.267	0
blastp	diamond 2.0.5	Benjamin Buchfink, Xie Chao, and Daniel Huson (2015), "Fast and sensitive protein alignment using DIAMOND", Nature Methods 12:59-60.	/home/data1/reason/lib/nr/nr.dmnd	2661	blosum62	1e-05	11	1	F	51	Query_51	Tsin00051.t1	236	1	KAE9436784.1	hypothetical protein GE061_16515, partial [Apolygus lucorum]	KAE9436784.1	172	1	77	188	6.5e-10	117	156	1	40	0	0	36	37	0	40	EKESPDGYNVACILTLPPFQLQGYGKLLIAFSYELSKLEE	EKESPDNNNVACILTLPPFQRQGYGKLLIAFSYELSKLEK	EKESPD NVACILTLPPFQ QGYGKLLIAFSYELSKLE+	290581163	104604118707	0	0	0.041	0.267	0
blastp	diamond 2.0.5	Benjamin Buchfink, Xie Chao, and Daniel Huson (2015), "Fast and sensitive protein alignment using DIAMOND", Nature Methods 12:59-60.	/home/data1/reason/lib/nr/nr.dmnd	2661	blosum62	1e-05	11	1	F	52	Query_52	Tsin00052.t1	1062	1	KAE9436784.1	hypothetical protein GE061_16515, partial [Apolygus lucorum]	KAE9436784.1	172	1	77	188	6.5e-10	117	156	1	40	0	0	36	37	0	40	EKESPDGYNVACILTLPPFQLQGYGKLLIAFSYELSKLEE	EKESPDNNNVACILTLPPFQRQGYGKLLIAFSYELSKLEK	EKESPD NVACILTLPPFQ QGYGKLLIAFSYELSKLE+	290581163	104604118707	0	0	0.041	0.267	0
blastp	diamond 2.0.5	Benjamin Buchfink, Xie Chao, and Daniel Huson (2015), "Fast and sensitive protein alignment using DIAMOND", Nature Methods 12:59-60.	/home/data1/reason/lib/nr/nr.dmnd	2661	blosum62	1e-05	11	1	F	53	Query_53	Tsin00053.t1	96	1	KAE9436784.1	hypothetical protein GE061_16515, partial [Apolygus lucorum]	KAE9436784.1	172	1	77	188	6.5e-10	117	156	1	40	0	0	36	37	0	40	EKESPDGYNVACILTLPPFQLQGYGKLLIAFSYELSKLEE	EKESPDNNNVACILTLPPFQRQGYGKLLIAFSYELSKLEK	EKESPD NVACILTLPPFQ QGYGKLLIAFSYELSKLE+	290581163	104604118707	0	0	0.041	0.267	0
blastp	diamond 2.0.5	Benjamin Buchfink, Xie Chao, and Daniel Huson (2015), "Fast and sensitive protein alignment using DIAMOND", Nature Methods 12:59-60.	/home/data1/reason/lib/nr/nr.dmnd	2661	blosum62	1e-05	11	1	F	54	Query_54	Tsin00054.t1	2236	1	KAE9436784.1	hypothetical protein GE061_16515, partial [Apolygus lucorum]	KAE9436784.1	172	1	77	188	6.5e-10	117	156	1	40	0	0	36	37	0	40	EKESPDGYNVACILTLPPFQLQGYGKLLIAFSYELSKLEE	EKESPDNNNVACILTLPPFQRQGYGKLLIAFSYELSKLEK	EKESPD NVACILTLPPFQ QGYGKLLIAFSYELSKLE+	290581163	104604118707	0	0	0.041	0.267	0
blastp	diamond 2.0.5	Benjamin Buchfink, Xie Chao, and Daniel Huson (2015), "Fast and sensitive protein alignment using DIAMOND", Nature Methods 12:59-60.	/home/data1/reason/lib/nr/nr.dmnd	2661	blosum62	1e-05	11	1	F	55	Query_55	Tsin00055.t1	401	1	KAE9436784.1	hypothetical protein GE061_16515, partial [Apolygus lucorum]	KAE9436784.1	172	1	77	188	6.5e-10	117	156	1	40	0	0	36	37	0	40	EKESPDGYNVACILTLPPFQLQGYGKLLIAFSYELSKLEE	EKESPDNNNVACILTLPPFQRQGYGKLLIAFSYELSKLEK	EKESPD NVACILTLPPFQ QGYGKLLIAFSYELSKLE+	290581163	104604118707	0	0	0.041	0.267	0
blastp	diamond 2.0.5	Benjamin Buchfink, Xie Chao, and Daniel Huson (2015), "Fast and sensitive protein alignment using DIAMOND", Nature Methods 12:59-60.	/home/data1/reason/lib/nr/nr.dmnd	2661	blosum62	1e-05	11	1	F	56	Query_56	Tsin00056.t1	286	1	KAE9436784.1	hypothetical protein GE061_16515, partial [Apolygus lucorum]	KAE9436784.1	172	1	77	188	6.5e-10	117	156	1	40	0	0	36	37	0	40	EKESPDGYNVACILTLPPFQLQGYGKLLIAFSYELSKLEE	EKESPDNNNVACILTLPPFQRQGYGKLLIAFSYELSKLEK	EKESPD NVACILTLPPFQ QGYGKLLIAFSYELSKLE+	290581163	104604118707	0	0	0.041	0.267	0
blastp	diamond 2.0.5	Benjamin Buchfink, Xie Chao, and Daniel Huson (2015), "Fast and sensitive protein alignment using DIAMOND", Nature Methods 12:59-60.	/home/data1/reason/lib/nr/nr.dmnd	2661	blosum62	1e-05	11	1	F	57	Query_57	Tsin00057.t1	5418	1	KAE9436784.1	hypothetical protein GE061_16515, partial [Apolygus lucorum]	KAE9436784.1	172	1	77	188	6.5e-10	117	156	1	40	0	0	36	37	0	40	EKESPDGYNVACILTLPPFQLQGYGKLLIAFSYELSKLEE	EKESPDNNNVACILTLPPFQRQGYGKLLIAFSYELSKLEK	EKESPD NVACILTLPPFQ QGYGKLLIAFSYELSKLE+	290581163	104604118707	0	0	0.041	0.267	0
blastp	diamond 2.0.5	Benjamin Buchfink, Xie Chao, and Daniel Huson (2015), "Fast and sensitive protein alignment using DIAMOND", Nature Methods 12:59-60.	/home/data1/reason/lib/nr/nr.dmnd	2661	blosum62	1e-05	11	1	F	58	Query_58	Tsin00058.t1	580	1	KAE9436784.1	hypothetical protein GE061_16515, partial [Apolygus lucorum]	KAE9436784.1	172	1	77	188	6.5e-10	117	156	1	40	0	0	36	37	0	40	EKESPDGYNVACILTLPPFQLQGYGKLLIAFSYELSKLEE	EKESPDNNNVACILTLPPFQRQGYGKLLIAFSYELSKLEK	EKESPD NVACILTLPPFQ QGYGKLLIAFSYELSKLE+	290581163	104604118707	0	0	0.041	0.267	0
blastp	diamond 2.0.5	Benjamin Buchfink, Xie Chao, and Daniel Huson (2015), "Fast and sensitive protein alignment using DIAMOND", Nature Methods 12:59-60.	/home/data1/reason/lib/nr/nr.dmnd	2661	blosum62	1e-05	11	1	F	59	Query_59	Tsin00059.t1	121	1	KAE9436784.1	hypothetical protein GE061_16515, partial [Apolygus lucorum]	KAE9436784.1	172	1	77	188	6.5e-10	117	156	1	40	0	0	36	37	0	40	EKESPDGYNVACILTLPPFQLQGYGKLLIAFSYELSKLEE	EKESPDNNNVACILTLPPFQRQGYGKLLIAFSYELSKLEK	EKESPD NVACILTLPPFQ QGYGKLLIAFSYELSKLE+	290581163	104604118707	0	0	0.041	0.267	0
blastp	diamond 2.0.5	Benjamin Buchfink, Xie Chao, and Daniel Huson (2015), "Fast and sensitive protein alignment using DIAMOND", Nature Methods 12:59-60.	/home/data1/reason/lib/nr/nr.dmnd	2661	blosum62	1e-05	11	1	F	60	Query_60	Tsin00060.t1	3294	1	KAE9436784.1	hypothetical protein GE061_16515, partial [Apolygus lucorum]	KAE9436784.1	172	1	77	188	6.5e-10	117	156	1	40	0	0	36	37	0	40	EKESPDGYNVACILTLPPFQLQGYGKLLIAFSYELSKLEE	EKESPDNNNVACILTLPPFQRQGYGKLLIAFSYELSKLEK	EKESPD NVACILTLPPFQ QGYGKLLIAFSYELSKLE+	290581163	104604118707	0	0	0.041	0.267	0
blastp	diamond 2.0.5	Benjamin Buchfink, Xie Chao, and Daniel Huson (2015), "Fast and sensitive protein alignment using DIAMOND", Nature Methods 12:59-60.	/home/data1/reason/lib/nr/nr.dmnd	2661	blosum62	1e-05	11	1	F	61	Query_61	Tsin00061.t1	225	1	KAE9436784.1	hypothetical protein GE061_16515, partial [Apolygus lucorum]	KAE9436784.1	172	1	77	188	6.5e-10	117	156	1	40	0	0	36	37	0	40	EKESPDGYNVACILTLPPFQLQGYGKLLIAFSYELSKLEE	EKESPDNNNVACILTLPPFQRQGYGKLLIAFSYELSKLEK	EKESPD NVACILTLPPFQ QGYGKLLIAFSYELSKLE+	290581163	104604118707	0	0	0.041	0.267	0
blastp	diamond 2.0.5	Benjamin Buchfink, Xie Chao, and Daniel Huson (2015), "Fast and sensitive protein alignment using DIAMOND", Nature Methods 12:59-60.	/home/data1/reason/lib/nr/nr.dmnd	2661	blosum62	1e-05	11	1	F	62	Query_62	Tsin00062.t1	347	1	KAE9436784.1	hypothetical protein GE061_16515, partial [Apolygus lucorum]	KAE9436784.1	172	1	77	188	6.5e-10	117	156	1	40	0	0	36	37	0	40	EKESPDGYNVACILTLPPFQLQGYGKLLIAFSYELSKLEE	EKESPDNNNVACILTLPPFQRQGYGKLLIAFSYELSKLEK	EKESPD NVACILTLPPFQ QGYGKLLIAFSYELSKLE+	290581163	104604118707	0	0	0.041	0.267	0
blastp	diamond 2.0.5	Benjamin Buchfink, Xie Chao, and Daniel Huson (2015), "Fast and sensitive protein alignment using DIAMOND", Nature Methods 12:59-60.	/home/data1/reason/lib/nr/nr.dmnd	2661	blosum62	1e-05	11	1	F	63	Query_63	Tsin00063.t1	506	1	KAE9436784.1	hypothetical protein GE061_16515, partial [Apolygus lucorum]	KAE9436784.1	172	1	77	188	6.5e-10	117	156	1	40	0	0	36	37	0	40	EKESPDGYNVACILTLPPFQLQGYGKLLIAFSYELSKLEE	EKESPDNNNVACILTLPPFQRQGYGKLLIAFSYELSKLEK	EKESPD NVACILTLPPFQ QGYGKLLIAFSYELSKLE+	290581163	104604118707	0	0	0.041	0.267	0
blastp	diamond 2.0.5	Benjamin Buchfink, Xie Chao, and Daniel Huson (2015), "Fast and sensitive protein alignment using DIAMOND", Nature Methods 12:59-60.	/home/data1/reason/lib/nr/nr.dmnd	2661	blosum62	1e-05	11	1	F	64	Query_64	Tsin00064.t1	2795	1	KAE9436784.1	hypothetical protein GE061_16515, partial [Apolygus lucorum]	KAE9436784.1	172	1	77	188	6.5e-10	117	156	1	40	0	0	36	37	0	40	EKESPDGYNVACILTLPPFQLQGYGKLLIAFSYELSKLEE	EKESPDNNNVACILTLPPFQRQGYGKLLIAFSYELSKLEK	EKESPD NVACILTLPPFQ QGYGKLLIAFSYELSKLE+	290581163	104604118707	0	0	0.041	0.267	0
blastp	diamond 2.0.5	Benjamin Buchfink, Xie Chao, and Daniel Huson (2015), "Fast and sensitive protein alignment using DIAMOND", Nature Methods 12:59-60.	/home/data1/reason/lib/nr/nr.dmnd	2661	blosum62	1e-05	11	1	F	65	Query_65	Tsin00065.t1	125	1	KAE9436784.1	hypothetical protein GE061_16515, partial [Apolygus lucorum]	KAE9436784.1	172	1	77	188	6.5e-10	117	156	1	40	0	0	36	37	0	40	EKESPDGYNVACILTLPPFQLQGYGKLLIAFSYELSKLEE	EKESPDNNNVACILTLPPFQRQGYGKLLIAFSYELSKLEK	EKESPD NVACILTLPPFQ QGYGKLLIAFSYELSKLE+	290581163	104604118707	0	0	0.041	0.267	0
blastp	diamond 2.0.5	Benjamin Buchfink, Xie Chao, and Daniel Huson (2015), "Fast and sensitive protein alignment using DIAMOND", Nature Methods 12:59-60.	/home/data1/reason/lib/nr/nr.dmnd	2661	blosum62	1e-05	11	1	F	66	Query_66	Tsin00066.t1	721	1	KAE9436784.1	hypothetical protein GE061_16515, partial [Apolygus lucorum]	KAE9436784.1	172	1	77	188	6.5e-10	117	156	1	40	0	0	36	37	0	40	EKESPDGYNVACILTLPPFQLQGYGKLLIAFSYELSKLEE	EKESPDNNNVACILTLPPFQRQGYGKLLIAFSYELSKLEK	EKESPD NVACILTLPPFQ QGYGKLLIAFSYELSKLE+	290581163	104604118707	0	0	0.041	0.267	0
blastp	diamond 2.0.5	Benjamin Buchfink, Xie Chao, and Daniel Huson (2015), "Fast and sensitive protein alignment using DIAMOND", Nature Methods 12:59-60.	/home/data1/reason/lib/nr/nr.dmnd	2661	blosum62	1e-05	11	1	F	67	Query_67	Tsin00067.t1	3633	1	KAE9436784.1	hypothetical protein GE061_16515, partial [Apolygus lucorum]	KAE9436784.1	172	1	77	188	6.5e-10	117	156	1	40	0	0	36	37	0	40	EKESPDGYNVACILTLPPFQLQGYGKLLIAFSYELSKLEE	EKESPDNNNVACILTLPPFQRQGYGKLLIAFSYELSKLEK	EKESPD NVACILTLPPFQ QGYGKLLIAFSYELSKLE+	290581163	104604118707	0	0	0.041	0.267	0
blastp	diamond 2.0.5	Benjamin Buchfink, Xie Chao, and Daniel Huson (2015), "Fast and sensitive protein alignment using DIAMOND", Nature Methods 12:59-60.	/home/data1/reason/lib/nr/nr.dmnd	2661	blosum62	1e-05	11	1	F	68	Query_68	Tsin00068.t1	1412	1	KAE9436784.1	hypothetical protein GE061_16515, partial [Apolygus lucorum]	KAE9436784.1	172	1	77	188	6.5e-10	117	156	1	40	0	0	36	37	0	40	EKESPDGYNVACILTLPPFQLQGYGKLLIAFSYELSKLEE	EKESPDNNNVACILTLPPFQRQGYGKLLIAFSYELSKLEK	EKESPD NVACILTLPPFQ QGYGKLLIAFSYELSKLE+	290581163	104604118707	0	0	0.041	0.267	0
blastp	diamond 2.0.5	Benjamin Buchfink, Xie Chao, and Daniel Huson (2015), "Fast and sensitive protein alignment using DIAMOND", Nature Methods 12:59-60.	/home/data1/reason/lib/nr/nr.dmnd	2661	blosum62	1e-05	11	1	F	69	Query_69	Tsin00069.t1	1948	1	KAE9436784.1	hypothetical protein GE061_16515, partial [Apolygus lucorum]	KAE9436784.1	172	1	77	188	6.5e-10	117	156	1	40	0	0	36	37	0	40	EKESPDGYNVACILTLPPFQLQGYGKLLIAFSYELSKLEE	EKESPDNNNVACILTLPPFQRQGYGKLLIAFSYELSKLEK	EKESPD NVACILTLPPFQ QGYGKLLIAFSYELSKLE+	290581163	104604118707	0	0	0.041	0.267	0
blastp	diamond 2.0.5	Benjamin Buchfink, Xie Chao, and Daniel Huson (2015), "Fast and sensitive protein alignment using DIAMOND", Nature Methods 12:59-60.	/home/data1/reason/lib/nr/nr.dmnd	2661	blosum62	1e-05	11	1	F	70	Query_70	Tsin00070.t1	79	1	KAE9436784.1	hypothetical protein GE061_16515, partial [Apolygus lucorum]	KAE9436784.1	172	1	77	188	6.5e-10	117	156	1	40	0	0	36	37	0	40	EKESPDGYNVACILTLPPFQLQGYGKLLIAFSYELSKLEE	EKESPDNNNVACILTLPPFQRQGYGKLLIAFSYELSKLEK	EKESPD NVACILTLPPFQ QGYGKLLIAFSYELSKLE+	290581163	104604118707	0	0	0.041	0.267	0
blastp	diamond 2.0.5	Benjamin Buchfink, Xie Chao, and Daniel Huson (2015), "Fast and sensitive protein alignment using DIAMOND", Nature Methods 12:59-60.	/home/data1/reason/lib/nr/nr.dmnd	2661	blosum62	1e-05	11	1	F	71	Query_71	Tsin00071.t1	587	1	KAE9436784.1	hypothetical protein GE061_16515, partial [Apolygus lucorum]	KAE9436784.1	172	1	77	188	6.5e-10	117	156	1	40	0	0	36	37	0	40	EKESPDGYNVACILTLPPFQLQGYGKLLIAFSYELSKLEE	EKESPDNNNVACILTLPPFQRQGYGKLLIAFSYELSKLEK	EKESPD NVACILTLPPFQ QGYGKLLIAFSYELSKLE+	290581163	104604118707	0	0	0.041	0.267	0
blastp	diamond 2.0.5	Benjamin Buchfink, Xie Chao, and Daniel Huson (2015), "Fast and sensitive protein alignment using DIAMOND", Nature Methods 12:59-60.	/home/data1/reason/lib/nr/nr.dmnd	2661	blosum62	1e-05	11	1	F	72	Query_72	Tsin00072.t1	628	1	KAE9436784.1	hypothetical protein GE061_16515, partial [Apolygus lucorum]	KAE9436784.1	172	1	77	188	6.5e-10	117	156	1	40	0	0	36	37	0	40	EKESPDGYNVACILTLPPFQLQGYGKLLIAFSYELSKLEE	EKESPDNNNVACILTLPPFQRQGYGKLLIAFSYELSKLEK	EKESPD NVACILTLPPFQ QGYGKLLIAFSYELSKLE+	290581163	104604118707	0	0	0.041	0.267	0
blastp	diamond 2.0.5	Benjamin Buchfink, Xie Chao, and Daniel Huson (2015), "Fast and sensitive protein alignment using DIAMOND", Nature Methods 12:59-60.	/home/data1/reason/lib/nr/nr.dmnd	2661	blosum62	1e-05	11	1	F	73	Query_73	Tsin00073.t1	474	1	KAE9436784.1	hypothetical protein GE061_16515, partial [Apolygus lucorum]	KAE9436784.1	172	1	77	188	6.5e-10	117	156	1	40	0	0	36	37	0	40	EKESPDGYNVACILTLPPFQLQGYGKLLIAFSYELSKLEE	EKESPDNNNVACILTLPPFQRQGYGKLLIAFSYELSKLEK	EKESPD NVACILTLPPFQ QGYGKLLIAFSYELSKLE+	290581163	104604118707	0	0	0.041	0.267	0
blastp	diamond 2.0.5	Benjamin Buchfink, Xie Chao, and Daniel Huson (2015), "Fast and sensitive protein alignment using DIAMOND", Nature Methods 12:59-60.	/home/data1/reason/lib/nr/nr.dmnd	2661	blosum62	1e-05	11	1	F	74	Query_74	Tsin00074.t1	1789	1	KAE9436784.1	hypothetical protein GE061_16515, partial [Apolygus lucorum]	KAE9436784.1	172	1	77	188	6.5e-10	117	156	1	40	0	0	36	37	0	40	EKESPDGYNVACILTLPPFQLQGYGKLLIAFSYELSKLEE	EKESPDNNNVACILTLPPFQRQGYGKLLIAFSYELSKLEK	EKESPD NVACILTLPPFQ QGYGKLLIAFSYELSKLE+	290581163	104604118707	0	0	0.041	0.267	0
blastp	diamond 2.0.5	Benjamin Buchfink, Xie Chao, and Daniel Huson (2015), "Fast and sensitive protein alignment using DIAMOND", Nature Methods 12:59-60.	/home/data1/reason/lib/nr/nr.dmnd	2661	blosum62	1e-05	11	1	F	75	Query_75	Tsin00075.t1	1012	1	KAE9436784.1	hypothetical protein GE061_16515, partial [Apolygus lucorum]	KAE9436784.1	172	1	77	188	6.5e-10	117	156	1	40	0	0	36	37	0	40	EKESPDGYNVACILTLPPFQLQGYGKLLIAFSYELSKLEE	EKESPDNNNVACILTLPPFQRQGYGKLLIAFSYELSKLEK	EKESPD NVACILTLPPFQ QGYGKLLIAFSYELSKLE+	290581163	104604118707	0	0	0.041	0.267	0
blastp	diamond 2.0.5	Benjamin Buchfink, Xie Chao, and Daniel Huson (2015), "Fast and sensitive protein alignment using DIAMOND", Nature Methods 12:59-60.	/home/data1/reason/lib/nr/nr.dmnd	2661	blosum62	1e-05	11	1	F	76	Query_76	Tsin00076.t1	4976	1	KAE9436784.1	hypothetical protein GE061_16515, partial [Apolygus lucorum]	KAE9436784.1	172	1	77	188	6.5e-10	117	156	1	40	0	0	36	37	0	40	EKESPDGYNVACILTLPPFQLQGYGKLLIAFSYELSKLEE	EKESPDNNNVACILTLPPFQRQGYGKLLIAFSYELSKLEK	EKESPD NVACILTLPPFQ QGYGKLLIAFSYELSKLE+	290581163	104604118707	0	0	0.041	0.267	0
blastp	diamond 2.0.5	Benjamin Buchfink, Xie Chao, and Daniel Huson (2015), "Fast and sensitive protein alignment using DIAMOND", Nature Methods 12:59-60.	/home/data1/reason/lib/nr/nr.dmnd	2661	blosum62	1e-05	11	1	F	77	Query_77	Tsin00077.t1	718	1	KAE9436784.1	hypothetical protein GE061_16515, partial [Apolygus lucorum]	KAE9436784.1	172	1	77	188	6.5e-10	117	156	1	40	0	0	36	37	0	40	EKESPDGYNVACILTLPPFQLQGYGKLLIAFSYELSKLEE	EKESPDNNNVACILTLPPFQRQGYGKLLIAFSYELSKLEK	EKESPD NVACILTLPPFQ QGYGKLLIAFSYELSKLE+	290581163	104604118707	0	0	0.041	0.267	0
blastp	diamond 2.0.5	Benjamin Buchfink, Xie Chao, and Daniel Huson (2015), "Fast and sensitive protein alignment using DIAMOND", Nature Methods 12:59-60.	/home/data1/reason/lib/nr/nr.dmnd	2661	blosum62	1e-05	11	1	F	78	Query_78	Tsin00078.t1	520	1	KAE9436784.1	hypothetical protein GE061_16515, partial [Apolygus lucorum]	KAE9436784.1	172	1	77	188	6.5e-10	117	156	1	40	0	0	36	37	0	40	EKESPDGYNVACILTLPPFQLQGYGKLLIAFSYELSKLEE	EKESPDNNNVACILTLPPFQRQGYGKLLIAFSYELSKLEK	EKESPD NVACILTLPPFQ QGYGKLLIAFSYELSKLE+	290581163	104604118707	0	0	0.041	0.267	0
blastp	diamond 2.0.5	Benjamin Buchfink, Xie Chao, and Daniel Huson (2015), "Fast and sensitive protein alignment using DIAMOND", Nature Methods 12:59-60.	/home/data1/reason/lib/nr/nr.dmnd	2661	blosum62	1e-05	11	1	F	79	Query_79	Tsin00079.t1	65	1	KAE9436784.1	hypothetical protein GE061_16515, partial [Apolygus lucorum]	KAE9436784.1	172	1	77	188	6.5e-10	117	156	1	40	0	0	36	37	0	40	EKESPDGYNVACILTLPPFQLQGYGKLLIAFSYELSKLEE	EKESPDNNNVACILTLPPFQRQGYGKLLIAFSYELSKLEK	EKESPD NVACILTLPPFQ QGYGKLLIAFSYELSKLE+	290581163	104604118707	0	0	0.041	0.267	0
blastp	diamond 2.0.5	Benjamin Buchfink, Xie Chao, and Daniel Huson (2015), "Fast and sensitive protein alignment using DIAMOND", Nature Methods 12:59-60.	/home/data1/reason/lib/nr/nr.dmnd	2661	blosum62	1e-05	11	1	F	80	Query_80	Tsin00080.t1	545	1	KAE9436784.1	hypothetical protein GE061_16515, partial [Apolygus lucorum]	KAE9436784.1	172	1	77	188	6.5e-10	117	156	1	40	0	0	36	37	0	40	EKESPDGYNVACILTLPPFQLQGYGKLLIAFSYELSKLEE	EKESPDNNNVACILTLPPFQRQGYGKLLIAFSYELSKLEK	EKESPD NVACILTLPPFQ QGYGKLLIAFSYELSKLE+	290581163	104604118707	0	0	0.041	0.267	0
blastp	diamond 2.0.5	Benjamin Buchfink, Xie Chao, and Daniel Huson (2015), "Fast and sensitive protein alignment using DIAMOND", Nature Methods 12:59-60.	/home/data1/reason/lib/nr/nr.dmnd	2661	blosum62	1e-05	11	1	F	81	Query_81	Tsin00081.t1	1016	1	XP_026760308.1	collagen alpha-1(I) chain-like isoform X4 [Galleria mellonella]	XP_026760308.1	997	1	65.1	157	2.7e-06	223	256	424	457	0	0	31	33	0	34	GVKVPDENLTPQQRQHREEQLATLRKMQQMLFPE	GVKIPDENLTPQQRAHREEQLATIRKMQQMLFPE	GVK+PDENLTPQQR HREEQLAT+RKMQQMLFPE	290581163	104604118707	0	0	0.041	0.267	0
blastp	diamond 2.0.5	Benjamin Buchfink, Xie Chao, and Daniel Huson (2015), "Fast and sensitive protein alignment using DIAMOND", Nature Methods 12:59-60.	/home/data1/reason/lib/nr/nr.dmnd	2661	blosum62	1e-05	11	1	F	82	Query_82	Tsin00082.t1	416	1	XP_026760308.1	collagen alpha-1(I) chain-like isoform X4 [Galleria mellonella]	XP_026760308.1	997	1	65.1	157	2.7e-06	223	256	424	457	0	0	31	33	0	34	GVKVPDENLTPQQRQHREEQLATLRKMQQMLFPE	GVKIPDENLTPQQRAHREEQLATIRKMQQMLFPE	GVK+PDENLTPQQR HREEQLAT+RKMQQMLFPE	290581163	104604118707	0	0	0.041	0.267	0
blastp	diamond 2.0.5	Benjamin Buchfink, Xie Chao, and Daniel Huson (2015), "Fast and sensitive protein alignment using DIAMOND", Nature Methods 12:59-60.	/home/data1/reason/lib/nr/nr.dmnd	2661	blosum62	1e-05	11	1	F	83	Query_83	Tsin00083.t1	2871	1	XP_026760308.1	collagen alpha-1(I) chain-like isoform X4 [Galleria mellonella]	XP_026760308.1	997	1	65.1	157	2.7e-06	223	256	424	457	0	0	31	33	0	34	GVKVPDENLTPQQRQHREEQLATLRKMQQMLFPE	GVKIPDENLTPQQRAHREEQLATIRKMQQMLFPE	GVK+PDENLTPQQR HREEQLAT+RKMQQMLFPE	290581163	104604118707	0	0	0.041	0.267	0
blastp	diamond 2.0.5	Benjamin Buchfink, Xie Chao, and Daniel Huson (2015), "Fast and sensitive protein alignment using DIAMOND", Nature Methods 12:59-60.	/home/data1/reason/lib/nr/nr.dmnd	2661	blosum62	1e-05	11	1	F	84	Query_84	Tsin00084.t1	1318	1	KDR07779.1	BCL9-like protein, partial [Zootermopsis nevadensis]	KDR07779.1	1094	1	106.7	265	1.1e-18	1206	1263	1	58	0	0	53	57	0	58	IALTSSGPPPNGVQPLPSNVINKQPGTMEAQYMQQQSQIFVFSTALANKSAEAVLQGQ	MSLSSTGPPPNGVQPLPSNVINKQPGTMEAQYMQQQSQIFVFSTTLANKSAEAVLQGQ	++L+S+GPPPNGVQPLPSNVINKQPGTMEAQYMQQQSQIFVFST LANKSAEAVLQGQ	290581163	104604118707	0	0	0.041	0.267	0
blastp	diamond 2.0.5	Benjamin Buchfink, Xie Chao, and Daniel Huson (2015), "Fast and sensitive protein alignment using DIAMOND", Nature Methods 12:59-60.	/home/data1/reason/lib/nr/nr.dmnd	2661	blosum62	1e-05	11	1	F	85	Query_85	Tsin00085.t1	322	1	KDR07779.1	BCL9-like protein, partial [Zootermopsis nevadensis]	KDR07779.1	1094	1	106.7	265	1.1e-18	1206	1263	1	58	0	0	53	57	0	58	IALTSSGPPPNGVQPLPSNVINKQPGTMEAQYMQQQSQIFVFSTALANKSAEAVLQGQ	MSLSSTGPPPNGVQPLPSNVINKQPGTMEAQYMQQQSQIFVFSTTLANKSAEAVLQGQ	++L+S+GPPPNGVQPLPSNVINKQPGTMEAQYMQQQSQIFVFST LANKSAEAVLQGQ	290581163	104604118707	0	0	0.041	0.267	0
blastp	diamond 2.0.5	Benjamin Buchfink, Xie Chao, and Daniel Huson (2015), "Fast and sensitive protein alignment using DIAMOND", Nature Methods 12:59-60.	/home/data1/reason/lib/nr/nr.dmnd	2661	blosum62	1e-05	11	1	F	86	Query_86	Tsin00086.t1	3447	1	KDR07779.1	BCL9-like protein, partial [Zootermopsis nevadensis]	KDR07779.1	1094	1	106.7	265	1.1e-18	1206	1263	1	58	0	0	53	57	0	58	IALTSSGPPPNGVQPLPSNVINKQPGTMEAQYMQQQSQIFVFSTALANKSAEAVLQGQ	MSLSSTGPPPNGVQPLPSNVINKQPGTMEAQYMQQQSQIFVFSTTLANKSAEAVLQGQ	++L+S+GPPPNGVQPLPSNVINKQPGTMEAQYMQQQSQIFVFST LANKSAEAVLQGQ	290581163	104604118707	0	0	0.041	0.267	0
blastp	diamond 2.0.5	Benjamin Buchfink, Xie Chao, and Daniel Huson (2015), "Fast and sensitive protein alignment using DIAMOND", Nature Methods 12:59-60.	/home/data1/reason/lib/nr/nr.dmnd	2661	blosum62	1e-05	11	1	F	87	Query_87	Tsin00087.t1	195	1	XP_023712316.1	dual specificity protein phosphatase CDC14AB isoform X2 [Cryptotermes secundus]	XP_023712316.1	544	1	122.1	305	3.6e-24	3	61	16	74	0	0	57	59	0	59	EDRLYFVTLRTTLKPKSTANTHYFSVDDELVYENFYADFGPLNLAMLYRYCQKLNKKLK	KDRLYFVTLRTTVKPKSTANTHYFSVDDELVYENFYADFGPLNLAMLYRYCQKLNKKLK	+DRLYFVTLRTT+KPKSTANTHYFSVDDELVYENFYADFGPLNLAMLYRYCQKLNKKLK	290581163	104604118707	0	0	0.041	0.267	0
blastp	diamond 2.0.5	Benjamin Buchfink, Xie Chao, and Daniel Huson (2015), "Fast and sensitive protein alignment using DIAMOND", Nature Methods 12:59-60.	/home/data1/reason/lib/nr/nr.dmnd	2661	blosum62	1e-05	11	1	F	87	Query_87	Tsin00087.t1	195	2	XP_021922520.1	dual specificity protein phosphatase CDC14AB-like isoform X2 [Zootermopsis nevadensis]	XP_021922520.1	545	1	122.1	305	3.6e-24	3	61	16	74	0	0	57	59	0	59	EDRLYFVTLRTTLKPKSTANTHYFSVDDELVYENFYADFGPLNLAMLYRYCQKLNKKLK	KDRLYFVTLRTTVKPKSTANTHYFSVDDELVYENFYADFGPLNLAMLYRYCQKLNKKLK	+DRLYFVTLRTT+KPKSTANTHYFSVDDELVYENFYADFGPLNLAMLYRYCQKLNKKLK	290581163	104604118707	0	0	0.041	0.267	0
blastp	diamond 2.0.5	Benjamin Buchfink, Xie Chao, and Daniel Huson (2015), "Fast and sensitive protein alignment using DIAMOND", Nature Methods 12:59-60.	/home/data1/reason/lib/nr/nr.dmnd	2661	blosum62	1e-05	11	1	F	87	Query_87	Tsin00087.t1	195	3	KDR18112.1	Dual specificity protein phosphatase CDC14A [Zootermopsis nevadensis]	KDR18112.1	738	1	122.1	305	3.6e-24	3	61	16	74	0	0	57	59	0	59	EDRLYFVTLRTTLKPKSTANTHYFSVDDELVYENFYADFGPLNLAMLYRYCQKLNKKLK	KDRLYFVTLRTTVKPKSTANTHYFSVDDELVYENFYADFGPLNLAMLYRYCQKLNKKLK	+DRLYFVTLRTT+KPKSTANTHYFSVDDELVYENFYADFGPLNLAMLYRYCQKLNKKLK	290581163	104604118707	0	0	0.041	0.267	0
blastp	diamond 2.0.5	Benjamin Buchfink, Xie Chao, and Daniel Huson (2015), "Fast and sensitive protein alignment using DIAMOND", Nature Methods 12:59-60.	/home/data1/reason/lib/nr/nr.dmnd	2661	blosum62	1e-05	11	1	F	87	Query_87	Tsin00087.t1	195	4	XP_033608422.1	dual specificity protein phosphatase CDC14C isoform X1 [Cryptotermes secundus]	XP_033608422.1	612	1	122.1	305	3.6e-24	3	61	16	74	0	0	57	59	0	59	EDRLYFVTLRTTLKPKSTANTHYFSVDDELVYENFYADFGPLNLAMLYRYCQKLNKKLK	KDRLYFVTLRTTVKPKSTANTHYFSVDDELVYENFYADFGPLNLAMLYRYCQKLNKKLK	+DRLYFVTLRTT+KPKSTANTHYFSVDDELVYENFYADFGPLNLAMLYRYCQKLNKKLK	290581163	104604118707	0	0	0.041	0.267	0
blastp	diamond 2.0.5	Benjamin Buchfink, Xie Chao, and Daniel Huson (2015), "Fast and sensitive protein alignment using DIAMOND", Nature Methods 12:59-60.	/home/data1/reason/lib/nr/nr.dmnd	2661	blosum62	1e-05	11	1	F	87	Query_87	Tsin00087.t1	195	5	XP_021922519.1	dual specificity protein phosphatase CDC14AB-like isoform X1 [Zootermopsis nevadensis]	XP_021922519.1	612	1	122.1	305	3.6e-24	3	61	16	74	0	0	57	59	0	59	EDRLYFVTLRTTLKPKSTANTHYFSVDDELVYENFYADFGPLNLAMLYRYCQKLNKKLK	KDRLYFVTLRTTVKPKSTANTHYFSVDDELVYENFYADFGPLNLAMLYRYCQKLNKKLK	+DRLYFVTLRTT+KPKSTANTHYFSVDDELVYENFYADFGPLNLAMLYRYCQKLNKKLK	290581163	104604118707	0	0	0.041	0.267	0
blastp	diamond 2.0.5	Benjamin Buchfink, Xie Chao, and Daniel Huson (2015), "Fast and sensitive protein alignment using DIAMOND", Nature Methods 12:59-60.	/home/data1/reason/lib/nr/nr.dmnd	2661	blosum62	1e-05	11	1	F	88	Query_88	Tsin00088.t1	1651	5	XP_021922519.1	dual specificity protein phosphatase CDC14AB-like isoform X1 [Zootermopsis nevadensis]	XP_021922519.1	612	1	122.1	305	3.6e-24	3	61	16	74	0	0	57	59	0	59	EDRLYFVTLRTTLKPKSTANTHYFSVDDELVYENFYADFGPLNLAMLYRYCQKLNKKLK	KDRLYFVTLRTTVKPKSTANTHYFSVDDELVYENFYADFGPLNLAMLYRYCQKLNKKLK	+DRLYFVTLRTT+KPKSTANTHYFSVDDELVYENFYADFGPLNLAMLYRYCQKLNKKLK	290581163	104604118707	0	0	0.041	0.267	0
blastp	diamond 2.0.5	Benjamin Buchfink, Xie Chao, and Daniel Huson (2015), "Fast and sensitive protein alignment using DIAMOND", Nature Methods 12:59-60.	/home/data1/reason/lib/nr/nr.dmnd	2661	blosum62	1e-05	11	1	F	89	Query_89	Tsin00089.t1	776	5	XP_021922519.1	dual specificity protein phosphatase CDC14AB-like isoform X1 [Zootermopsis nevadensis]	XP_021922519.1	612	1	122.1	305	3.6e-24	3	61	16	74	0	0	57	59	0	59	EDRLYFVTLRTTLKPKSTANTHYFSVDDELVYENFYADFGPLNLAMLYRYCQKLNKKLK	KDRLYFVTLRTTVKPKSTANTHYFSVDDELVYENFYADFGPLNLAMLYRYCQKLNKKLK	+DRLYFVTLRTT+KPKSTANTHYFSVDDELVYENFYADFGPLNLAMLYRYCQKLNKKLK	290581163	104604118707	0	0	0.041	0.267	0
blastp	diamond 2.0.5	Benjamin Buchfink, Xie Chao, and Daniel Huson (2015), "Fast and sensitive protein alignment using DIAMOND", Nature Methods 12:59-60.	/home/data1/reason/lib/nr/nr.dmnd	2661	blosum62	1e-05	11	1	F	90	Query_90	Tsin00090.t1	3761	5	XP_021922519.1	dual specificity protein phosphatase CDC14AB-like isoform X1 [Zootermopsis nevadensis]	XP_021922519.1	612	1	122.1	305	3.6e-24	3	61	16	74	0	0	57	59	0	59	EDRLYFVTLRTTLKPKSTANTHYFSVDDELVYENFYADFGPLNLAMLYRYCQKLNKKLK	KDRLYFVTLRTTVKPKSTANTHYFSVDDELVYENFYADFGPLNLAMLYRYCQKLNKKLK	+DRLYFVTLRTT+KPKSTANTHYFSVDDELVYENFYADFGPLNLAMLYRYCQKLNKKLK	290581163	104604118707	0	0	0.041	0.267	0
blastp	diamond 2.0.5	Benjamin Buchfink, Xie Chao, and Daniel Huson (2015), "Fast and sensitive protein alignment using DIAMOND", Nature Methods 12:59-60.	/home/data1/reason/lib/nr/nr.dmnd	2661	blosum62	1e-05	11	1	F	91	Query_91	Tsin00091.t1	113	5	XP_021922519.1	dual specificity protein phosphatase CDC14AB-like isoform X1 [Zootermopsis nevadensis]	XP_021922519.1	612	1	122.1	305	3.6e-24	3	61	16	74	0	0	57	59	0	59	EDRLYFVTLRTTLKPKSTANTHYFSVDDELVYENFYADFGPLNLAMLYRYCQKLNKKLK	KDRLYFVTLRTTVKPKSTANTHYFSVDDELVYENFYADFGPLNLAMLYRYCQKLNKKLK	+DRLYFVTLRTT+KPKSTANTHYFSVDDELVYENFYADFGPLNLAMLYRYCQKLNKKLK	290581163	104604118707	0	0	0.041	0.267	0
blastp	diamond 2.0.5	Benjamin Buchfink, Xie Chao, and Daniel Huson (2015), "Fast and sensitive protein alignment using DIAMOND", Nature Methods 12:59-60.	/home/data1/reason/lib/nr/nr.dmnd	2661	blosum62	1e-05	11	1	F	92	Query_92	Tsin00092.t1	786	5	XP_021922519.1	dual specificity protein phosphatase CDC14AB-like isoform X1 [Zootermopsis nevadensis]	XP_021922519.1	612	1	122.1	305	3.6e-24	3	61	16	74	0	0	57	59	0	59	EDRLYFVTLRTTLKPKSTANTHYFSVDDELVYENFYADFGPLNLAMLYRYCQKLNKKLK	KDRLYFVTLRTTVKPKSTANTHYFSVDDELVYENFYADFGPLNLAMLYRYCQKLNKKLK	+DRLYFVTLRTT+KPKSTANTHYFSVDDELVYENFYADFGPLNLAMLYRYCQKLNKKLK	290581163	104604118707	0	0	0.041	0.267	0
blastp	diamond 2.0.5	Benjamin Buchfink, Xie Chao, and Daniel Huson (2015), "Fast and sensitive protein alignment using DIAMOND", Nature Methods 12:59-60.	/home/data1/reason/lib/nr/nr.dmnd	2661	blosum62	1e-05	11	1	F	93	Query_93	Tsin00093.t1	1340	5	XP_021922519.1	dual specificity protein phosphatase CDC14AB-like isoform X1 [Zootermopsis nevadensis]	XP_021922519.1	612	1	122.1	305	3.6e-24	3	61	16	74	0	0	57	59	0	59	EDRLYFVTLRTTLKPKSTANTHYFSVDDELVYENFYADFGPLNLAMLYRYCQKLNKKLK	KDRLYFVTLRTTVKPKSTANTHYFSVDDELVYENFYADFGPLNLAMLYRYCQKLNKKLK	+DRLYFVTLRTT+KPKSTANTHYFSVDDELVYENFYADFGPLNLAMLYRYCQKLNKKLK	290581163	104604118707	0	0	0.041	0.267	0
blastp	diamond 2.0.5	Benjamin Buchfink, Xie Chao, and Daniel Huson (2015), "Fast and sensitive protein alignment using DIAMOND", Nature Methods 12:59-60.	/home/data1/reason/lib/nr/nr.dmnd	2661	blosum62	1e-05	11	1	F	94	Query_94	Tsin00094.t1	128	1	XP_021922520.1	dual specificity protein phosphatase CDC14AB-like isoform X2 [Zootermopsis nevadensis]	XP_021922520.1	545	1	216.9	551	7e-53	2	109	175	282	0	0	100	107	0	108	ERVENGDLNWIVPQKFIAFCGPHAKTKIENGYPLHAPESYFAYFRRNNVTTVIRLNKKIYDANRFTEAGFDHRDLFFIDGSTPSDPIMKQFLAISEAAQGAIAVHCKA	ERVENGDLNWIVPQKFLAFCGPHAKSKIENGYPLHAPEAYFAYFRRNDVTTVIRLNKKIYDANRFVEAGFDHRDLFFIDGSTPSDPIMKQFLAIAESARGAIAVHCKA	ERVENGDLNWIVPQKF+AFCGPHAK+KIENGYPLHAPE+YFAYFRRN+VTTVIRLNKKIYDANRF EAGFDHRDLFFIDGSTPSDPIMKQFLAI+E+A+GAIAVHCKA	290581163	104604118707	0	0	0.041	0.267	0
blastp	diamond 2.0.5	Benjamin Buchfink, Xie Chao, and Daniel Huson (2015), "Fast and sensitive protein alignment using DIAMOND", Nature Methods 12:59-60.	/home/data1/reason/lib/nr/nr.dmnd	2661	blosum62	1e-05	11	1	F	94	Query_94	Tsin00094.t1	128	2	KDR18112.1	Dual specificity protein phosphatase CDC14A [Zootermopsis nevadensis]	KDR18112.1	738	1	216.9	551	7e-53	2	109	175	282	0	0	100	107	0	108	ERVENGDLNWIVPQKFIAFCGPHAKTKIENGYPLHAPESYFAYFRRNNVTTVIRLNKKIYDANRFTEAGFDHRDLFFIDGSTPSDPIMKQFLAISEAAQGAIAVHCKA	ERVENGDLNWIVPQKFLAFCGPHAKSKIENGYPLHAPEAYFAYFRRNDVTTVIRLNKKIYDANRFVEAGFDHRDLFFIDGSTPSDPIMKQFLAIAESARGAIAVHCKA	ERVENGDLNWIVPQKF+AFCGPHAK+KIENGYPLHAPE+YFAYFRRN+VTTVIRLNKKIYDANRF EAGFDHRDLFFIDGSTPSDPIMKQFLAI+E+A+GAIAVHCKA	290581163	104604118707	0	0	0.041	0.267	0
blastp	diamond 2.0.5	Benjamin Buchfink, Xie Chao, and Daniel Huson (2015), "Fast and sensitive protein alignment using DIAMOND", Nature Methods 12:59-60.	/home/data1/reason/lib/nr/nr.dmnd	2661	blosum62	1e-05	11	1	F	94	Query_94	Tsin00094.t1	128	3	XP_021922519.1	dual specificity protein phosphatase CDC14AB-like isoform X1 [Zootermopsis nevadensis]	XP_021922519.1	612	1	216.9	551	7e-53	2	109	175	282	0	0	100	107	0	108	ERVENGDLNWIVPQKFIAFCGPHAKTKIENGYPLHAPESYFAYFRRNNVTTVIRLNKKIYDANRFTEAGFDHRDLFFIDGSTPSDPIMKQFLAISEAAQGAIAVHCKA	ERVENGDLNWIVPQKFLAFCGPHAKSKIENGYPLHAPEAYFAYFRRNDVTTVIRLNKKIYDANRFVEAGFDHRDLFFIDGSTPSDPIMKQFLAIAESARGAIAVHCKA	ERVENGDLNWIVPQKF+AFCGPHAK+KIENGYPLHAPE+YFAYFRRN+VTTVIRLNKKIYDANRF EAGFDHRDLFFIDGSTPSDPIMKQFLAI+E+A+GAIAVHCKA	290581163	104604118707	0	0	0.041	0.267	0
blastp	diamond 2.0.5	Benjamin Buchfink, Xie Chao, and Daniel Huson (2015), "Fast and sensitive protein alignment using DIAMOND", Nature Methods 12:59-60.	/home/data1/reason/lib/nr/nr.dmnd	2661	blosum62	1e-05	11	1	F	94	Query_94	Tsin00094.t1	128	4	XP_023712316.1	dual specificity protein phosphatase CDC14AB isoform X2 [Cryptotermes secundus]	XP_023712316.1	544	1	215.3	547	2e-52	2	109	175	282	0	0	100	106	0	108	ERVENGDLNWIVPQKFIAFCGPHAKTKIENGYPLHAPESYFAYFRRNNVTTVIRLNKKIYDANRFTEAGFDHRDLFFIDGSTPSDPIMKQFLAISEAAQGAIAVHCKA	ERVENGDLNWIVPRKFLAFCGPHAKSKIENGYPLHAPESYFAYFRRNYVTTVIRLNKKIYDANRFTEAGFDHRDLFFIDGSTPSDPIMKQFLAIAESSPGAIAVHCKA	ERVENGDLNWIVP+KF+AFCGPHAK+KIENGYPLHAPESYFAYFRRN VTTVIRLNKKIYDANRFTEAGFDHRDLFFIDGSTPSDPIMKQFLAI+E++ GAIAVHCKA	290581163	104604118707	0	0	0.041	0.267	0
blastp	diamond 2.0.5	Benjamin Buchfink, Xie Chao, and Daniel Huson (2015), "Fast and sensitive protein alignment using DIAMOND", Nature Methods 12:59-60.	/home/data1/reason/lib/nr/nr.dmnd	2661	blosum62	1e-05	11	1	F	94	Query_94	Tsin00094.t1	128	5	PNF28885.1	hypothetical protein B7P43_G03853 [Cryptotermes secundus]	PNF28885.1	407	1	215.3	547	2e-52	2	109	38	145	0	0	100	106	0	108	ERVENGDLNWIVPQKFIAFCGPHAKTKIENGYPLHAPESYFAYFRRNNVTTVIRLNKKIYDANRFTEAGFDHRDLFFIDGSTPSDPIMKQFLAISEAAQGAIAVHCKA	ERVENGDLNWIVPRKFLAFCGPHAKSKIENGYPLHAPESYFAYFRRNYVTTVIRLNKKIYDANRFTEAGFDHRDLFFIDGSTPSDPIMKQFLAIAESSPGAIAVHCKA	ERVENGDLNWIVP+KF+AFCGPHAK+KIENGYPLHAPESYFAYFRRN VTTVIRLNKKIYDANRFTEAGFDHRDLFFIDGSTPSDPIMKQFLAI+E++ GAIAVHCKA	290581163	104604118707	0	0	0.041	0.267	0
blastp	diamond 2.0.5	Benjamin Buchfink, Xie Chao, and Daniel Huson (2015), "Fast and sensitive protein alignment using DIAMOND", Nature Methods 12:59-60.	/home/data1/reason/lib/nr/nr.dmnd	2661	blosum62	1e-05	11	1	F	94	Query_94	Tsin00094.t1	128	6	XP_033608422.1	dual specificity protein phosphatase CDC14C isoform X1 [Cryptotermes secundus]	XP_033608422.1	612	1	215.3	547	2e-52	2	109	175	282	0	0	100	106	0	108	ERVENGDLNWIVPQKFIAFCGPHAKTKIENGYPLHAPESYFAYFRRNNVTTVIRLNKKIYDANRFTEAGFDHRDLFFIDGSTPSDPIMKQFLAISEAAQGAIAVHCKA	ERVENGDLNWIVPRKFLAFCGPHAKSKIENGYPLHAPESYFAYFRRNYVTTVIRLNKKIYDANRFTEAGFDHRDLFFIDGSTPSDPIMKQFLAIAESSPGAIAVHCKA	ERVENGDLNWIVP+KF+AFCGPHAK+KIENGYPLHAPESYFAYFRRN VTTVIRLNKKIYDANRFTEAGFDHRDLFFIDGSTPSDPIMKQFLAI+E++ GAIAVHCKA	290581163	104604118707	0	0	0.041	0.267	0
blastp	diamond 2.0.5	Benjamin Buchfink, Xie Chao, and Daniel Huson (2015), "Fast and sensitive protein alignment using DIAMOND", Nature Methods 12:59-60.	/home/data1/reason/lib/nr/nr.dmnd	2661	blosum62	1e-05	11	1	F	94	Query_94	Tsin00094.t1	128	7	GFG40943.1	hypothetical protein Cfor_05904, partial [Coptotermes formosanus]	GFG40943.1	436	1	213.4	542	7.8e-52	2	109	43	150	0	0	99	105	0	108	ERVENGDLNWIVPQKFIAFCGPHAKTKIENGYPLHAPESYFAYFRRNNVTTVIRLNKKIYDANRFTEAGFDHRDLFFIDGSTPSDPIMKQFLAISEAAQGAIAVHCKA	ERVENGDLNWIVPQKFLAFCGPHAKSKIENGYPLHAPESYFAYFRRNDVTTIIRLNKKIYDANRFTEAGFDHRDLFFIDGSTPSDAIMKQFLDIAESAPGAIAVHCKA	ERVENGDLNWIVPQKF+AFCGPHAK+KIENGYPLHAPESYFAYFRRN+VTT+IRLNKKIYDANRFTEAGFDHRDLFFIDGSTPSD IMKQFL I+E+A GAIAVHCKA	290581163	104604118707	0	0	0.041	0.267	0
blastp	diamond 2.0.5	Benjamin Buchfink, Xie Chao, and Daniel Huson (2015), "Fast and sensitive protein alignment using DIAMOND", Nature Methods 12:59-60.	/home/data1/reason/lib/nr/nr.dmnd	2661	blosum62	1e-05	11	1	F	95	Query_95	Tsin00095.t1	287	7	GFG40943.1	hypothetical protein Cfor_05904, partial [Coptotermes formosanus]	GFG40943.1	436	1	213.4	542	7.8e-52	2	109	43	150	0	0	99	105	0	108	ERVENGDLNWIVPQKFIAFCGPHAKTKIENGYPLHAPESYFAYFRRNNVTTVIRLNKKIYDANRFTEAGFDHRDLFFIDGSTPSDPIMKQFLAISEAAQGAIAVHCKA	ERVENGDLNWIVPQKFLAFCGPHAKSKIENGYPLHAPESYFAYFRRNDVTTIIRLNKKIYDANRFTEAGFDHRDLFFIDGSTPSDAIMKQFLDIAESAPGAIAVHCKA	ERVENGDLNWIVPQKF+AFCGPHAK+KIENGYPLHAPESYFAYFRRN+VTT+IRLNKKIYDANRFTEAGFDHRDLFFIDGSTPSD IMKQFL I+E+A GAIAVHCKA	290581163	104604118707	0	0	0.041	0.267	0
blastp	diamond 2.0.5	Benjamin Buchfink, Xie Chao, and Daniel Huson (2015), "Fast and sensitive protein alignment using DIAMOND", Nature Methods 12:59-60.	/home/data1/reason/lib/nr/nr.dmnd	2661	blosum62	1e-05	11	1	F	96	Query_96	Tsin00096.t1	262	7	GFG40943.1	hypothetical protein Cfor_05904, partial [Coptotermes formosanus]	GFG40943.1	436	1	213.4	542	7.8e-52	2	109	43	150	0	0	99	105	0	108	ERVENGDLNWIVPQKFIAFCGPHAKTKIENGYPLHAPESYFAYFRRNNVTTVIRLNKKIYDANRFTEAGFDHRDLFFIDGSTPSDPIMKQFLAISEAAQGAIAVHCKA	ERVENGDLNWIVPQKFLAFCGPHAKSKIENGYPLHAPESYFAYFRRNDVTTIIRLNKKIYDANRFTEAGFDHRDLFFIDGSTPSDAIMKQFLDIAESAPGAIAVHCKA	ERVENGDLNWIVPQKF+AFCGPHAK+KIENGYPLHAPESYFAYFRRN+VTT+IRLNKKIYDANRFTEAGFDHRDLFFIDGSTPSD IMKQFL I+E+A GAIAVHCKA	290581163	104604118707	0	0	0.041	0.267	0
blastp	diamond 2.0.5	Benjamin Buchfink, Xie Chao, and Daniel Huson (2015), "Fast and sensitive protein alignment using DIAMOND", Nature Methods 12:59-60.	/home/data1/reason/lib/nr/nr.dmnd	2661	blosum62	1e-05	11	1	F	97	Query_97	Tsin00097.t1	198	7	GFG40943.1	hypothetical protein Cfor_05904, partial [Coptotermes formosanus]	GFG40943.1	436	1	213.4	542	7.8e-52	2	109	43	150	0	0	99	105	0	108	ERVENGDLNWIVPQKFIAFCGPHAKTKIENGYPLHAPESYFAYFRRNNVTTVIRLNKKIYDANRFTEAGFDHRDLFFIDGSTPSDPIMKQFLAISEAAQGAIAVHCKA	ERVENGDLNWIVPQKFLAFCGPHAKSKIENGYPLHAPESYFAYFRRNDVTTIIRLNKKIYDANRFTEAGFDHRDLFFIDGSTPSDAIMKQFLDIAESAPGAIAVHCKA	ERVENGDLNWIVPQKF+AFCGPHAK+KIENGYPLHAPESYFAYFRRN+VTT+IRLNKKIYDANRFTEAGFDHRDLFFIDGSTPSD IMKQFL I+E+A GAIAVHCKA	290581163	104604118707	0	0	0.041	0.267	0
blastp	diamond 2.0.5	Benjamin Buchfink, Xie Chao, and Daniel Huson (2015), "Fast and sensitive protein alignment using DIAMOND", Nature Methods 12:59-60.	/home/data1/reason/lib/nr/nr.dmnd	2661	blosum62	1e-05	11	1	F	98	Query_98	Tsin00098.t1	318	7	GFG40943.1	hypothetical protein Cfor_05904, partial [Coptotermes formosanus]	GFG40943.1	436	1	213.4	542	7.8e-52	2	109	43	150	0	0	99	105	0	108	ERVENGDLNWIVPQKFIAFCGPHAKTKIENGYPLHAPESYFAYFRRNNVTTVIRLNKKIYDANRFTEAGFDHRDLFFIDGSTPSDPIMKQFLAISEAAQGAIAVHCKA	ERVENGDLNWIVPQKFLAFCGPHAKSKIENGYPLHAPESYFAYFRRNDVTTIIRLNKKIYDANRFTEAGFDHRDLFFIDGSTPSDAIMKQFLDIAESAPGAIAVHCKA	ERVENGDLNWIVPQKF+AFCGPHAK+KIENGYPLHAPESYFAYFRRN+VTT+IRLNKKIYDANRFTEAGFDHRDLFFIDGSTPSD IMKQFL I+E+A GAIAVHCKA	290581163	104604118707	0	0	0.041	0.267	0
blastp	diamond 2.0.5	Benjamin Buchfink, Xie Chao, and Daniel Huson (2015), "Fast and sensitive protein alignment using DIAMOND", Nature Methods 12:59-60.	/home/data1/reason/lib/nr/nr.dmnd	2661	blosum62	1e-05	11	1	F	99	Query_99	Tsin00099.t1	94	7	GFG40943.1	hypothetical protein Cfor_05904, partial [Coptotermes formosanus]	GFG40943.1	436	1	213.4	542	7.8e-52	2	109	43	150	0	0	99	105	0	108	ERVENGDLNWIVPQKFIAFCGPHAKTKIENGYPLHAPESYFAYFRRNNVTTVIRLNKKIYDANRFTEAGFDHRDLFFIDGSTPSDPIMKQFLAISEAAQGAIAVHCKA	ERVENGDLNWIVPQKFLAFCGPHAKSKIENGYPLHAPESYFAYFRRNDVTTIIRLNKKIYDANRFTEAGFDHRDLFFIDGSTPSDAIMKQFLDIAESAPGAIAVHCKA	ERVENGDLNWIVPQKF+AFCGPHAK+KIENGYPLHAPESYFAYFRRN+VTT+IRLNKKIYDANRFTEAGFDHRDLFFIDGSTPSD IMKQFL I+E+A GAIAVHCKA	290581163	104604118707	0	0	0.041	0.267	0
blastp	diamond 2.0.5	Benjamin Buchfink, Xie Chao, and Daniel Huson (2015), "Fast and sensitive protein alignment using DIAMOND", Nature Methods 12:59-60.	/home/data1/reason/lib/nr/nr.dmnd	2661	blosum62	1e-05	11	1	F	100	Query_100	Tsin00100.t1	238	7	GFG40943.1	hypothetical protein Cfor_05904, partial [Coptotermes formosanus]	GFG40943.1	436	1	213.4	542	7.8e-52	2	109	43	150	0	0	99	105	0	108	ERVENGDLNWIVPQKFIAFCGPHAKTKIENGYPLHAPESYFAYFRRNNVTTVIRLNKKIYDANRFTEAGFDHRDLFFIDGSTPSDPIMKQFLAISEAAQGAIAVHCKA	ERVENGDLNWIVPQKFLAFCGPHAKSKIENGYPLHAPESYFAYFRRNDVTTIIRLNKKIYDANRFTEAGFDHRDLFFIDGSTPSDAIMKQFLDIAESAPGAIAVHCKA	ERVENGDLNWIVPQKF+AFCGPHAK+KIENGYPLHAPESYFAYFRRN+VTT+IRLNKKIYDANRFTEAGFDHRDLFFIDGSTPSD IMKQFL I+E+A GAIAVHCKA	290581163	104604118707	0	0	0.041	0.267	0
blastp	diamond 2.0.5	Benjamin Buchfink, Xie Chao, and Daniel Huson (2015), "Fast and sensitive protein alignment using DIAMOND", Nature Methods 12:59-60.	/home/data1/reason/lib/nr/nr.dmnd	2661	blosum62	1e-05	11	1	F	101	Query_101	Tsin00101.t1	428	7	GFG40943.1	hypothetical protein Cfor_05904, partial [Coptotermes formosanus]	GFG40943.1	436	1	213.4	542	7.8e-52	2	109	43	150	0	0	99	105	0	108	ERVENGDLNWIVPQKFIAFCGPHAKTKIENGYPLHAPESYFAYFRRNNVTTVIRLNKKIYDANRFTEAGFDHRDLFFIDGSTPSDPIMKQFLAISEAAQGAIAVHCKA	ERVENGDLNWIVPQKFLAFCGPHAKSKIENGYPLHAPESYFAYFRRNDVTTIIRLNKKIYDANRFTEAGFDHRDLFFIDGSTPSDAIMKQFLDIAESAPGAIAVHCKA	ERVENGDLNWIVPQKF+AFCGPHAK+KIENGYPLHAPESYFAYFRRN+VTT+IRLNKKIYDANRFTEAGFDHRDLFFIDGSTPSD IMKQFL I+E+A GAIAVHCKA	290581163	104604118707	0	0	0.041	0.267	0
blastp	diamond 2.0.5	Benjamin Buchfink, Xie Chao, and Daniel Huson (2015), "Fast and sensitive protein alignment using DIAMOND", Nature Methods 12:59-60.	/home/data1/reason/lib/nr/nr.dmnd	2661	blosum62	1e-05	11	1	F	102	Query_102	Tsin00102.t1	175	7	GFG40943.1	hypothetical protein Cfor_05904, partial [Coptotermes formosanus]	GFG40943.1	436	1	213.4	542	7.8e-52	2	109	43	150	0	0	99	105	0	108	ERVENGDLNWIVPQKFIAFCGPHAKTKIENGYPLHAPESYFAYFRRNNVTTVIRLNKKIYDANRFTEAGFDHRDLFFIDGSTPSDPIMKQFLAISEAAQGAIAVHCKA	ERVENGDLNWIVPQKFLAFCGPHAKSKIENGYPLHAPESYFAYFRRNDVTTIIRLNKKIYDANRFTEAGFDHRDLFFIDGSTPSDAIMKQFLDIAESAPGAIAVHCKA	ERVENGDLNWIVPQKF+AFCGPHAK+KIENGYPLHAPESYFAYFRRN+VTT+IRLNKKIYDANRFTEAGFDHRDLFFIDGSTPSD IMKQFL I+E+A GAIAVHCKA	290581163	104604118707	0	0	0.041	0.267	0
blastp	diamond 2.0.5	Benjamin Buchfink, Xie Chao, and Daniel Huson (2015), "Fast and sensitive protein alignment using DIAMOND", Nature Methods 12:59-60.	/home/data1/reason/lib/nr/nr.dmnd	2661	blosum62	1e-05	11	1	F	103	Query_103	Tsin00103.t1	251	7	GFG40943.1	hypothetical protein Cfor_05904, partial [Coptotermes formosanus]	GFG40943.1	436	1	213.4	542	7.8e-52	2	109	43	150	0	0	99	105	0	108	ERVENGDLNWIVPQKFIAFCGPHAKTKIENGYPLHAPESYFAYFRRNNVTTVIRLNKKIYDANRFTEAGFDHRDLFFIDGSTPSDPIMKQFLAISEAAQGAIAVHCKA	ERVENGDLNWIVPQKFLAFCGPHAKSKIENGYPLHAPESYFAYFRRNDVTTIIRLNKKIYDANRFTEAGFDHRDLFFIDGSTPSDAIMKQFLDIAESAPGAIAVHCKA	ERVENGDLNWIVPQKF+AFCGPHAK+KIENGYPLHAPESYFAYFRRN+VTT+IRLNKKIYDANRFTEAGFDHRDLFFIDGSTPSD IMKQFL I+E+A GAIAVHCKA	290581163	104604118707	0	0	0.041	0.267	0
blastp	diamond 2.0.5	Benjamin Buchfink, Xie Chao, and Daniel Huson (2015), "Fast and sensitive protein alignment using DIAMOND", Nature Methods 12:59-60.	/home/data1/reason/lib/nr/nr.dmnd	2661	blosum62	1e-05	11	1	F	104	Query_104	Tsin00104.t1	299	7	GFG40943.1	hypothetical protein Cfor_05904, partial [Coptotermes formosanus]	GFG40943.1	436	1	213.4	542	7.8e-52	2	109	43	150	0	0	99	105	0	108	ERVENGDLNWIVPQKFIAFCGPHAKTKIENGYPLHAPESYFAYFRRNNVTTVIRLNKKIYDANRFTEAGFDHRDLFFIDGSTPSDPIMKQFLAISEAAQGAIAVHCKA	ERVENGDLNWIVPQKFLAFCGPHAKSKIENGYPLHAPESYFAYFRRNDVTTIIRLNKKIYDANRFTEAGFDHRDLFFIDGSTPSDAIMKQFLDIAESAPGAIAVHCKA	ERVENGDLNWIVPQKF+AFCGPHAK+KIENGYPLHAPESYFAYFRRN+VTT+IRLNKKIYDANRFTEAGFDHRDLFFIDGSTPSD IMKQFL I+E+A GAIAVHCKA	290581163	104604118707	0	0	0.041	0.267	0
blastp	diamond 2.0.5	Benjamin Buchfink, Xie Chao, and Daniel Huson (2015), "Fast and sensitive protein alignment using DIAMOND", Nature Methods 12:59-60.	/home/data1/reason/lib/nr/nr.dmnd	2661	blosum62	1e-05	11	1	F	105	Query_105	Tsin00105.t1	726	1	PSN50942.1	Host cell factor 1 [Blattella germanica]	PSN50942.1	157	1	243.4	620	4e-60	30	145	42	157	0	0	110	112	0	116	EESVDELHVYNTVSNQWFVPATKGDIPPGCAAYGFVVDGTRILVFGGMVEYGKYSNELYELQASRWEWKRLKPRPPKHGPPPCPRLGHSFTLIGNKVYLFGGLANDSEDPKNNIPR	EGIVDELHVYNTATNQWFVPATKGDIPPGCAAYGFVVDGTRILVFGGMVEYGKYSNELYELQASRWEWKRLKPRPPKHGSPPCPRLGHSFTLIGNRVYLFGGLANDSEDPKNNIPR	E VDELHVYNT +NQWFVPATKGDIPPGCAAYGFVVDGTRILVFGGMVEYGKYSNELYELQASRWEWKRLKPRPPKHG PPCPRLGHSFTLIGN+VYLFGGLANDSEDPKNNIPR	290581163	104604118707	0	0	0.041	0.267	0
blastp	diamond 2.0.5	Benjamin Buchfink, Xie Chao, and Daniel Huson (2015), "Fast and sensitive protein alignment using DIAMOND", Nature Methods 12:59-60.	/home/data1/reason/lib/nr/nr.dmnd	2661	blosum62	1e-05	11	1	F	105	Query_105	Tsin00105.t1	726	2	MPC12530.1	Host cell factor 2 [Portunus trituberculatus]	MPC12530.1	65	1	87.4	215	3.7e-13	43	83	15	55	0	0	37	39	0	41	SNQWFVPATKGDIPPGCAAYGFVVDGTRILVFGGMVEYGKY	TNQWFVPPVKGDVPPGCAAYGFVVDGTRILVFGGMVEYGKY	+NQWFVP KGD+PPGCAAYGFVVDGTRILVFGGMVEYGKY	290581163	104604118707	0	0	0.041	0.267	0
blastp	diamond 2.0.5	Benjamin Buchfink, Xie Chao, and Daniel Huson (2015), "Fast and sensitive protein alignment using DIAMOND", Nature Methods 12:59-60.	/home/data1/reason/lib/nr/nr.dmnd	2661	blosum62	1e-05	11	1	F	106	Query_106	Tsin00106.t1	329	2	MPC12530.1	Host cell factor 2 [Portunus trituberculatus]	MPC12530.1	65	1	87.4	215	3.7e-13	43	83	15	55	0	0	37	39	0	41	SNQWFVPATKGDIPPGCAAYGFVVDGTRILVFGGMVEYGKY	TNQWFVPPVKGDVPPGCAAYGFVVDGTRILVFGGMVEYGKY	+NQWFVP KGD+PPGCAAYGFVVDGTRILVFGGMVEYGKY	290581163	104604118707	0	0	0.041	0.267	0
blastp	diamond 2.0.5	Benjamin Buchfink, Xie Chao, and Daniel Huson (2015), "Fast and sensitive protein alignment using DIAMOND", Nature Methods 12:59-60.	/home/data1/reason/lib/nr/nr.dmnd	2661	blosum62	1e-05	11	1	F	107	Query_107	Tsin00107.t1	1621	1	PNF33744.1	hypothetical protein B7P43_G11221 [Cryptotermes secundus]	PNF33744.1	484	1	479.9	1234	5.6e-131	459	741	1	283	0	0	262	270	0	283	MSASVDELRATVENLSLSPVAMVSGRRGSNTESDHHMKRSQSVSQQLGGKPSSDLLGLNLFQSPTASSASTPTGAPSGSHPYAPLQSPTQASVGSPAPSSSSRYADLGDLFSEVGEIQPALPPKHSRQTPTPTQGSIVIPRPPSRRGEGPSXXXXXXXXXXXXPISRADSVGSLEFRTAGVPVGSSRGPSPLTIGMADTIPLAVAFHEIVHSYFRGTDETKCQVKLSGDMMLSFPAGIVTVLANNPNPAQLSFRIRNTQRLDNMLPNKQLVSIGSGASAGDSI	MSASVDELRATVENLSLSPVAMVSGRRGSNAESDHHMKRSQSVSQQLGGKPSSDLLGLNLFQSPTASSASTPTGAPSGGHPYAPLQSPTQPSMGSPAPSSSSRYADLGDLFSEVGEIQPALPPKQSRQTPTPTQGSIAIPRPPSRRGEGXXXXXXXXXXXXXSPISRADSVGSLEFRTAGVPVGSSRGPSPLTIGMADTIPLAVAFHEIVHSYFRGTDETKCQVKLSGDMMLSFPAGIVAVLANNPSPAQLSFRIRNTQRLDNIVPNKQLVTVDSAQSSNESI	MSASVDELRATVENLSLSPVAMVSGRRGSN ESDHHMKRSQSVSQQLGGKPSSDLLGLNLFQSPTASSASTPTGAPSG HPYAPLQSPTQ S+GSPAPSSSSRYADLGDLFSEVGEIQPALPPK SRQTPTPTQGSI IPRPPSRRGEG XXXXXXXXXXX PISRADSVGSLEFRTAGVPVGSSRGPSPLTIGMADTIPLAVAFHEIVHSYFRGTDETKCQVKLSGDMMLSFPAGIV VLANNP+PAQLSFRIRNTQRLDN++PNKQLV++ S S+ +SI	290581163	104604118707	0	0	0.041	0.267	0
blastp	diamond 2.0.5	Benjamin Buchfink, Xie Chao, and Daniel Huson (2015), "Fast and sensitive protein alignment using DIAMOND", Nature Methods 12:59-60.	/home/data1/reason/lib/nr/nr.dmnd	2661	blosum62	1e-05	11	1	F	108	Query_108	Tsin00108.t1	696	1	PNF33744.1	hypothetical protein B7P43_G11221 [Cryptotermes secundus]	PNF33744.1	484	1	479.9	1234	5.6e-131	459	741	1	283	0	0	262	270	0	283	MSASVDELRATVENLSLSPVAMVSGRRGSNTESDHHMKRSQSVSQQLGGKPSSDLLGLNLFQSPTASSASTPTGAPSGSHPYAPLQSPTQASVGSPAPSSSSRYADLGDLFSEVGEIQPALPPKHSRQTPTPTQGSIVIPRPPSRRGEGPSXXXXXXXXXXXXPISRADSVGSLEFRTAGVPVGSSRGPSPLTIGMADTIPLAVAFHEIVHSYFRGTDETKCQVKLSGDMMLSFPAGIVTVLANNPNPAQLSFRIRNTQRLDNMLPNKQLVSIGSGASAGDSI	MSASVDELRATVENLSLSPVAMVSGRRGSNAESDHHMKRSQSVSQQLGGKPSSDLLGLNLFQSPTASSASTPTGAPSGGHPYAPLQSPTQPSMGSPAPSSSSRYADLGDLFSEVGEIQPALPPKQSRQTPTPTQGSIAIPRPPSRRGEGXXXXXXXXXXXXXSPISRADSVGSLEFRTAGVPVGSSRGPSPLTIGMADTIPLAVAFHEIVHSYFRGTDETKCQVKLSGDMMLSFPAGIVAVLANNPSPAQLSFRIRNTQRLDNIVPNKQLVTVDSAQSSNESI	MSASVDELRATVENLSLSPVAMVSGRRGSN ESDHHMKRSQSVSQQLGGKPSSDLLGLNLFQSPTASSASTPTGAPSG HPYAPLQSPTQ S+GSPAPSSSSRYADLGDLFSEVGEIQPALPPK SRQTPTPTQGSI IPRPPSRRGEG XXXXXXXXXXX PISRADSVGSLEFRTAGVPVGSSRGPSPLTIGMADTIPLAVAFHEIVHSYFRGTDETKCQVKLSGDMMLSFPAGIV VLANNP+PAQLSFRIRNTQRLDN++PNKQLV++ S S+ +SI	290581163	104604118707	0	0	0.041	0.267	0
blastp	diamond 2.0.5	Benjamin Buchfink, Xie Chao, and Daniel Huson (2015), "Fast and sensitive protein alignment using DIAMOND", Nature Methods 12:59-60.	/home/data1/reason/lib/nr/nr.dmnd	2661	blosum62	1e-05	11	1	F	109	Query_109	Tsin00109.t1	5344	1	PNF33744.1	hypothetical protein B7P43_G11221 [Cryptotermes secundus]	PNF33744.1	484	1	479.9	1234	5.6e-131	459	741	1	283	0	0	262	270	0	283	MSASVDELRATVENLSLSPVAMVSGRRGSNTESDHHMKRSQSVSQQLGGKPSSDLLGLNLFQSPTASSASTPTGAPSGSHPYAPLQSPTQASVGSPAPSSSSRYADLGDLFSEVGEIQPALPPKHSRQTPTPTQGSIVIPRPPSRRGEGPSXXXXXXXXXXXXPISRADSVGSLEFRTAGVPVGSSRGPSPLTIGMADTIPLAVAFHEIVHSYFRGTDETKCQVKLSGDMMLSFPAGIVTVLANNPNPAQLSFRIRNTQRLDNMLPNKQLVSIGSGASAGDSI	MSASVDELRATVENLSLSPVAMVSGRRGSNAESDHHMKRSQSVSQQLGGKPSSDLLGLNLFQSPTASSASTPTGAPSGGHPYAPLQSPTQPSMGSPAPSSSSRYADLGDLFSEVGEIQPALPPKQSRQTPTPTQGSIAIPRPPSRRGEGXXXXXXXXXXXXXSPISRADSVGSLEFRTAGVPVGSSRGPSPLTIGMADTIPLAVAFHEIVHSYFRGTDETKCQVKLSGDMMLSFPAGIVAVLANNPSPAQLSFRIRNTQRLDNIVPNKQLVTVDSAQSSNESI	MSASVDELRATVENLSLSPVAMVSGRRGSN ESDHHMKRSQSVSQQLGGKPSSDLLGLNLFQSPTASSASTPTGAPSG HPYAPLQSPTQ S+GSPAPSSSSRYADLGDLFSEVGEIQPALPPK SRQTPTPTQGSI IPRPPSRRGEG XXXXXXXXXXX PISRADSVGSLEFRTAGVPVGSSRGPSPLTIGMADTIPLAVAFHEIVHSYFRGTDETKCQVKLSGDMMLSFPAGIV VLANNP+PAQLSFRIRNTQRLDN++PNKQLV++ S S+ +SI	290581163	104604118707	0	0	0.041	0.267	0
blastp	diamond 2.0.5	Benjamin Buchfink, Xie Chao, and Daniel Huson (2015), "Fast and sensitive protein alignment using DIAMOND", Nature Methods 12:59-60.	/home/data1/reason/lib/nr/nr.dmnd	2661	blosum62	1e-05	11	1	F	110	Query_110	Tsin00110.t1	2312	1	PNF33744.1	hypothetical protein B7P43_G11221 [Cryptotermes secundus]	PNF33744.1	484	1	479.9	1234	5.6e-131	459	741	1	283	0	0	262	270	0	283	MSASVDELRATVENLSLSPVAMVSGRRGSNTESDHHMKRSQSVSQQLGGKPSSDLLGLNLFQSPTASSASTPTGAPSGSHPYAPLQSPTQASVGSPAPSSSSRYADLGDLFSEVGEIQPALPPKHSRQTPTPTQGSIVIPRPPSRRGEGPSXXXXXXXXXXXXPISRADSVGSLEFRTAGVPVGSSRGPSPLTIGMADTIPLAVAFHEIVHSYFRGTDETKCQVKLSGDMMLSFPAGIVTVLANNPNPAQLSFRIRNTQRLDNMLPNKQLVSIGSGASAGDSI	MSASVDELRATVENLSLSPVAMVSGRRGSNAESDHHMKRSQSVSQQLGGKPSSDLLGLNLFQSPTASSASTPTGAPSGGHPYAPLQSPTQPSMGSPAPSSSSRYADLGDLFSEVGEIQPALPPKQSRQTPTPTQGSIAIPRPPSRRGEGXXXXXXXXXXXXXSPISRADSVGSLEFRTAGVPVGSSRGPSPLTIGMADTIPLAVAFHEIVHSYFRGTDETKCQVKLSGDMMLSFPAGIVAVLANNPSPAQLSFRIRNTQRLDNIVPNKQLVTVDSAQSSNESI	MSASVDELRATVENLSLSPVAMVSGRRGSN ESDHHMKRSQSVSQQLGGKPSSDLLGLNLFQSPTASSASTPTGAPSG HPYAPLQSPTQ S+GSPAPSSSSRYADLGDLFSEVGEIQPALPPK SRQTPTPTQGSI IPRPPSRRGEG XXXXXXXXXXX PISRADSVGSLEFRTAGVPVGSSRGPSPLTIGMADTIPLAVAFHEIVHSYFRGTDETKCQVKLSGDMMLSFPAGIV VLANNP+PAQLSFRIRNTQRLDN++PNKQLV++ S S+ +SI	290581163	104604118707	0	0	0.041	0.267	0
blastp	diamond 2.0.5	Benjamin Buchfink, Xie Chao, and Daniel Huson (2015), "Fast and sensitive protein alignment using DIAMOND", Nature Methods 12:59-60.	/home/data1/reason/lib/nr/nr.dmnd	2661	blosum62	1e-05	11	1	F	111	Query_111	Tsin00111.t1	1134	1	PNF33744.1	hypothetical protein B7P43_G11221 [Cryptotermes secundus]	PNF33744.1	484	1	479.9	1234	5.6e-131	459	741	1	283	0	0	262	270	0	283	MSASVDELRATVENLSLSPVAMVSGRRGSNTESDHHMKRSQSVSQQLGGKPSSDLLGLNLFQSPTASSASTPTGAPSGSHPYAPLQSPTQASVGSPAPSSSSRYADLGDLFSEVGEIQPALPPKHSRQTPTPTQGSIVIPRPPSRRGEGPSXXXXXXXXXXXXPISRADSVGSLEFRTAGVPVGSSRGPSPLTIGMADTIPLAVAFHEIVHSYFRGTDETKCQVKLSGDMMLSFPAGIVTVLANNPNPAQLSFRIRNTQRLDNMLPNKQLVSIGSGASAGDSI	MSASVDELRATVENLSLSPVAMVSGRRGSNAESDHHMKRSQSVSQQLGGKPSSDLLGLNLFQSPTASSASTPTGAPSGGHPYAPLQSPTQPSMGSPAPSSSSRYADLGDLFSEVGEIQPALPPKQSRQTPTPTQGSIAIPRPPSRRGEGXXXXXXXXXXXXXSPISRADSVGSLEFRTAGVPVGSSRGPSPLTIGMADTIPLAVAFHEIVHSYFRGTDETKCQVKLSGDMMLSFPAGIVAVLANNPSPAQLSFRIRNTQRLDNIVPNKQLVTVDSAQSSNESI	MSASVDELRATVENLSLSPVAMVSGRRGSN ESDHHMKRSQSVSQQLGGKPSSDLLGLNLFQSPTASSASTPTGAPSG HPYAPLQSPTQ S+GSPAPSSSSRYADLGDLFSEVGEIQPALPPK SRQTPTPTQGSI IPRPPSRRGEG XXXXXXXXXXX PISRADSVGSLEFRTAGVPVGSSRGPSPLTIGMADTIPLAVAFHEIVHSYFRGTDETKCQVKLSGDMMLSFPAGIV VLANNP+PAQLSFRIRNTQRLDN++PNKQLV++ S S+ +SI	290581163	104604118707	0	0	0.041	0.267	0
blastp	diamond 2.0.5	Benjamin Buchfink, Xie Chao, and Daniel Huson (2015), "Fast and sensitive protein alignment using DIAMOND", Nature Methods 12:59-60.	/home/data1/reason/lib/nr/nr.dmnd	2661	blosum62	1e-05	11	1	F	112	Query_112	Tsin00112.t1	457	1	PNF33744.1	hypothetical protein B7P43_G11221 [Cryptotermes secundus]	PNF33744.1	484	1	479.9	1234	5.6e-131	459	741	1	283	0	0	262	270	0	283	MSASVDELRATVENLSLSPVAMVSGRRGSNTESDHHMKRSQSVSQQLGGKPSSDLLGLNLFQSPTASSASTPTGAPSGSHPYAPLQSPTQASVGSPAPSSSSRYADLGDLFSEVGEIQPALPPKHSRQTPTPTQGSIVIPRPPSRRGEGPSXXXXXXXXXXXXPISRADSVGSLEFRTAGVPVGSSRGPSPLTIGMADTIPLAVAFHEIVHSYFRGTDETKCQVKLSGDMMLSFPAGIVTVLANNPNPAQLSFRIRNTQRLDNMLPNKQLVSIGSGASAGDSI	MSASVDELRATVENLSLSPVAMVSGRRGSNAESDHHMKRSQSVSQQLGGKPSSDLLGLNLFQSPTASSASTPTGAPSGGHPYAPLQSPTQPSMGSPAPSSSSRYADLGDLFSEVGEIQPALPPKQSRQTPTPTQGSIAIPRPPSRRGEGXXXXXXXXXXXXXSPISRADSVGSLEFRTAGVPVGSSRGPSPLTIGMADTIPLAVAFHEIVHSYFRGTDETKCQVKLSGDMMLSFPAGIVAVLANNPSPAQLSFRIRNTQRLDNIVPNKQLVTVDSAQSSNESI	MSASVDELRATVENLSLSPVAMVSGRRGSN ESDHHMKRSQSVSQQLGGKPSSDLLGLNLFQSPTASSASTPTGAPSG HPYAPLQSPTQ S+GSPAPSSSSRYADLGDLFSEVGEIQPALPPK SRQTPTPTQGSI IPRPPSRRGEG XXXXXXXXXXX PISRADSVGSLEFRTAGVPVGSSRGPSPLTIGMADTIPLAVAFHEIVHSYFRGTDETKCQVKLSGDMMLSFPAGIV VLANNP+PAQLSFRIRNTQRLDN++PNKQLV++ S S+ +SI	290581163	104604118707	0	0	0.041	0.267	0
blastp	diamond 2.0.5	Benjamin Buchfink, Xie Chao, and Daniel Huson (2015), "Fast and sensitive protein alignment using DIAMOND", Nature Methods 12:59-60.	/home/data1/reason/lib/nr/nr.dmnd	2661	blosum62	1e-05	11	1	F	113	Query_113	Tsin00113.t1	1250	1	PNF33744.1	hypothetical protein B7P43_G11221 [Cryptotermes secundus]	PNF33744.1	484	1	479.9	1234	5.6e-131	459	741	1	283	0	0	262	270	0	283	MSASVDELRATVENLSLSPVAMVSGRRGSNTESDHHMKRSQSVSQQLGGKPSSDLLGLNLFQSPTASSASTPTGAPSGSHPYAPLQSPTQASVGSPAPSSSSRYADLGDLFSEVGEIQPALPPKHSRQTPTPTQGSIVIPRPPSRRGEGPSXXXXXXXXXXXXPISRADSVGSLEFRTAGVPVGSSRGPSPLTIGMADTIPLAVAFHEIVHSYFRGTDETKCQVKLSGDMMLSFPAGIVTVLANNPNPAQLSFRIRNTQRLDNMLPNKQLVSIGSGASAGDSI	MSASVDELRATVENLSLSPVAMVSGRRGSNAESDHHMKRSQSVSQQLGGKPSSDLLGLNLFQSPTASSASTPTGAPSGGHPYAPLQSPTQPSMGSPAPSSSSRYADLGDLFSEVGEIQPALPPKQSRQTPTPTQGSIAIPRPPSRRGEGXXXXXXXXXXXXXSPISRADSVGSLEFRTAGVPVGSSRGPSPLTIGMADTIPLAVAFHEIVHSYFRGTDETKCQVKLSGDMMLSFPAGIVAVLANNPSPAQLSFRIRNTQRLDNIVPNKQLVTVDSAQSSNESI	MSASVDELRATVENLSLSPVAMVSGRRGSN ESDHHMKRSQSVSQQLGGKPSSDLLGLNLFQSPTASSASTPTGAPSG HPYAPLQSPTQ S+GSPAPSSSSRYADLGDLFSEVGEIQPALPPK SRQTPTPTQGSI IPRPPSRRGEG XXXXXXXXXXX PISRADSVGSLEFRTAGVPVGSSRGPSPLTIGMADTIPLAVAFHEIVHSYFRGTDETKCQVKLSGDMMLSFPAGIV VLANNP+PAQLSFRIRNTQRLDN++PNKQLV++ S S+ +SI	290581163	104604118707	0	0	0.041	0.267	0
blastp	diamond 2.0.5	Benjamin Buchfink, Xie Chao, and Daniel Huson (2015), "Fast and sensitive protein alignment using DIAMOND", Nature Methods 12:59-60.	/home/data1/reason/lib/nr/nr.dmnd	2661	blosum62	1e-05	11	1	F	114	Query_114	Tsin00114.t1	132	1	PNF33744.1	hypothetical protein B7P43_G11221 [Cryptotermes secundus]	PNF33744.1	484	1	479.9	1234	5.6e-131	459	741	1	283	0	0	262	270	0	283	MSASVDELRATVENLSLSPVAMVSGRRGSNTESDHHMKRSQSVSQQLGGKPSSDLLGLNLFQSPTASSASTPTGAPSGSHPYAPLQSPTQASVGSPAPSSSSRYADLGDLFSEVGEIQPALPPKHSRQTPTPTQGSIVIPRPPSRRGEGPSXXXXXXXXXXXXPISRADSVGSLEFRTAGVPVGSSRGPSPLTIGMADTIPLAVAFHEIVHSYFRGTDETKCQVKLSGDMMLSFPAGIVTVLANNPNPAQLSFRIRNTQRLDNMLPNKQLVSIGSGASAGDSI	MSASVDELRATVENLSLSPVAMVSGRRGSNAESDHHMKRSQSVSQQLGGKPSSDLLGLNLFQSPTASSASTPTGAPSGGHPYAPLQSPTQPSMGSPAPSSSSRYADLGDLFSEVGEIQPALPPKQSRQTPTPTQGSIAIPRPPSRRGEGXXXXXXXXXXXXXSPISRADSVGSLEFRTAGVPVGSSRGPSPLTIGMADTIPLAVAFHEIVHSYFRGTDETKCQVKLSGDMMLSFPAGIVAVLANNPSPAQLSFRIRNTQRLDNIVPNKQLVTVDSAQSSNESI	MSASVDELRATVENLSLSPVAMVSGRRGSN ESDHHMKRSQSVSQQLGGKPSSDLLGLNLFQSPTASSASTPTGAPSG HPYAPLQSPTQ S+GSPAPSSSSRYADLGDLFSEVGEIQPALPPK SRQTPTPTQGSI IPRPPSRRGEG XXXXXXXXXXX PISRADSVGSLEFRTAGVPVGSSRGPSPLTIGMADTIPLAVAFHEIVHSYFRGTDETKCQVKLSGDMMLSFPAGIV VLANNP+PAQLSFRIRNTQRLDN++PNKQLV++ S S+ +SI	290581163	104604118707	0	0	0.041	0.267	0
blastp	diamond 2.0.5	Benjamin Buchfink, Xie Chao, and Daniel Huson (2015), "Fast and sensitive protein alignment using DIAMOND", Nature Methods 12:59-60.	/home/data1/reason/lib/nr/nr.dmnd	2661	blosum62	1e-05	11	1	F	115	Query_115	Tsin00115.t1	125	1	PNF33744.1	hypothetical protein B7P43_G11221 [Cryptotermes secundus]	PNF33744.1	484	1	479.9	1234	5.6e-131	459	741	1	283	0	0	262	270	0	283	MSASVDELRATVENLSLSPVAMVSGRRGSNTESDHHMKRSQSVSQQLGGKPSSDLLGLNLFQSPTASSASTPTGAPSGSHPYAPLQSPTQASVGSPAPSSSSRYADLGDLFSEVGEIQPALPPKHSRQTPTPTQGSIVIPRPPSRRGEGPSXXXXXXXXXXXXPISRADSVGSLEFRTAGVPVGSSRGPSPLTIGMADTIPLAVAFHEIVHSYFRGTDETKCQVKLSGDMMLSFPAGIVTVLANNPNPAQLSFRIRNTQRLDNMLPNKQLVSIGSGASAGDSI	MSASVDELRATVENLSLSPVAMVSGRRGSNAESDHHMKRSQSVSQQLGGKPSSDLLGLNLFQSPTASSASTPTGAPSGGHPYAPLQSPTQPSMGSPAPSSSSRYADLGDLFSEVGEIQPALPPKQSRQTPTPTQGSIAIPRPPSRRGEGXXXXXXXXXXXXXSPISRADSVGSLEFRTAGVPVGSSRGPSPLTIGMADTIPLAVAFHEIVHSYFRGTDETKCQVKLSGDMMLSFPAGIVAVLANNPSPAQLSFRIRNTQRLDNIVPNKQLVTVDSAQSSNESI	MSASVDELRATVENLSLSPVAMVSGRRGSN ESDHHMKRSQSVSQQLGGKPSSDLLGLNLFQSPTASSASTPTGAPSG HPYAPLQSPTQ S+GSPAPSSSSRYADLGDLFSEVGEIQPALPPK SRQTPTPTQGSI IPRPPSRRGEG XXXXXXXXXXX PISRADSVGSLEFRTAGVPVGSSRGPSPLTIGMADTIPLAVAFHEIVHSYFRGTDETKCQVKLSGDMMLSFPAGIV VLANNP+PAQLSFRIRNTQRLDN++PNKQLV++ S S+ +SI	290581163	104604118707	0	0	0.041	0.267	0
blastp	diamond 2.0.5	Benjamin Buchfink, Xie Chao, and Daniel Huson (2015), "Fast and sensitive protein alignment using DIAMOND", Nature Methods 12:59-60.	/home/data1/reason/lib/nr/nr.dmnd	2661	blosum62	1e-05	11	1	F	116	Query_116	Tsin00116.t1	832	1	PNF33744.1	hypothetical protein B7P43_G11221 [Cryptotermes secundus]	PNF33744.1	484	1	479.9	1234	5.6e-131	459	741	1	283	0	0	262	270	0	283	MSASVDELRATVENLSLSPVAMVSGRRGSNTESDHHMKRSQSVSQQLGGKPSSDLLGLNLFQSPTASSASTPTGAPSGSHPYAPLQSPTQASVGSPAPSSSSRYADLGDLFSEVGEIQPALPPKHSRQTPTPTQGSIVIPRPPSRRGEGPSXXXXXXXXXXXXPISRADSVGSLEFRTAGVPVGSSRGPSPLTIGMADTIPLAVAFHEIVHSYFRGTDETKCQVKLSGDMMLSFPAGIVTVLANNPNPAQLSFRIRNTQRLDNMLPNKQLVSIGSGASAGDSI	MSASVDELRATVENLSLSPVAMVSGRRGSNAESDHHMKRSQSVSQQLGGKPSSDLLGLNLFQSPTASSASTPTGAPSGGHPYAPLQSPTQPSMGSPAPSSSSRYADLGDLFSEVGEIQPALPPKQSRQTPTPTQGSIAIPRPPSRRGEGXXXXXXXXXXXXXSPISRADSVGSLEFRTAGVPVGSSRGPSPLTIGMADTIPLAVAFHEIVHSYFRGTDETKCQVKLSGDMMLSFPAGIVAVLANNPSPAQLSFRIRNTQRLDNIVPNKQLVTVDSAQSSNESI	MSASVDELRATVENLSLSPVAMVSGRRGSN ESDHHMKRSQSVSQQLGGKPSSDLLGLNLFQSPTASSASTPTGAPSG HPYAPLQSPTQ S+GSPAPSSSSRYADLGDLFSEVGEIQPALPPK SRQTPTPTQGSI IPRPPSRRGEG XXXXXXXXXXX PISRADSVGSLEFRTAGVPVGSSRGPSPLTIGMADTIPLAVAFHEIVHSYFRGTDETKCQVKLSGDMMLSFPAGIV VLANNP+PAQLSFRIRNTQRLDN++PNKQLV++ S S+ +SI	290581163	104604118707	0	0	0.041	0.267	0
blastp	diamond 2.0.5	Benjamin Buchfink, Xie Chao, and Daniel Huson (2015), "Fast and sensitive protein alignment using DIAMOND", Nature Methods 12:59-60.	/home/data1/reason/lib/nr/nr.dmnd	2661	blosum62	1e-05	11	1	F	117	Query_117	Tsin00117.t1	158	1	PNF33744.1	hypothetical protein B7P43_G11221 [Cryptotermes secundus]	PNF33744.1	484	1	479.9	1234	5.6e-131	459	741	1	283	0	0	262	270	0	283	MSASVDELRATVENLSLSPVAMVSGRRGSNTESDHHMKRSQSVSQQLGGKPSSDLLGLNLFQSPTASSASTPTGAPSGSHPYAPLQSPTQASVGSPAPSSSSRYADLGDLFSEVGEIQPALPPKHSRQTPTPTQGSIVIPRPPSRRGEGPSXXXXXXXXXXXXPISRADSVGSLEFRTAGVPVGSSRGPSPLTIGMADTIPLAVAFHEIVHSYFRGTDETKCQVKLSGDMMLSFPAGIVTVLANNPNPAQLSFRIRNTQRLDNMLPNKQLVSIGSGASAGDSI	MSASVDELRATVENLSLSPVAMVSGRRGSNAESDHHMKRSQSVSQQLGGKPSSDLLGLNLFQSPTASSASTPTGAPSGGHPYAPLQSPTQPSMGSPAPSSSSRYADLGDLFSEVGEIQPALPPKQSRQTPTPTQGSIAIPRPPSRRGEGXXXXXXXXXXXXXSPISRADSVGSLEFRTAGVPVGSSRGPSPLTIGMADTIPLAVAFHEIVHSYFRGTDETKCQVKLSGDMMLSFPAGIVAVLANNPSPAQLSFRIRNTQRLDNIVPNKQLVTVDSAQSSNESI	MSASVDELRATVENLSLSPVAMVSGRRGSN ESDHHMKRSQSVSQQLGGKPSSDLLGLNLFQSPTASSASTPTGAPSG HPYAPLQSPTQ S+GSPAPSSSSRYADLGDLFSEVGEIQPALPPK SRQTPTPTQGSI IPRPPSRRGEG XXXXXXXXXXX PISRADSVGSLEFRTAGVPVGSSRGPSPLTIGMADTIPLAVAFHEIVHSYFRGTDETKCQVKLSGDMMLSFPAGIV VLANNP+PAQLSFRIRNTQRLDN++PNKQLV++ S S+ +SI	290581163	104604118707	0	0	0.041	0.267	0
blastp	diamond 2.0.5	Benjamin Buchfink, Xie Chao, and Daniel Huson (2015), "Fast and sensitive protein alignment using DIAMOND", Nature Methods 12:59-60.	/home/data1/reason/lib/nr/nr.dmnd	2661	blosum62	1e-05	11	1	F	118	Query_118	Tsin00118.t1	164	1	PNF33744.1	hypothetical protein B7P43_G11221 [Cryptotermes secundus]	PNF33744.1	484	1	479.9	1234	5.6e-131	459	741	1	283	0	0	262	270	0	283	MSASVDELRATVENLSLSPVAMVSGRRGSNTESDHHMKRSQSVSQQLGGKPSSDLLGLNLFQSPTASSASTPTGAPSGSHPYAPLQSPTQASVGSPAPSSSSRYADLGDLFSEVGEIQPALPPKHSRQTPTPTQGSIVIPRPPSRRGEGPSXXXXXXXXXXXXPISRADSVGSLEFRTAGVPVGSSRGPSPLTIGMADTIPLAVAFHEIVHSYFRGTDETKCQVKLSGDMMLSFPAGIVTVLANNPNPAQLSFRIRNTQRLDNMLPNKQLVSIGSGASAGDSI	MSASVDELRATVENLSLSPVAMVSGRRGSNAESDHHMKRSQSVSQQLGGKPSSDLLGLNLFQSPTASSASTPTGAPSGGHPYAPLQSPTQPSMGSPAPSSSSRYADLGDLFSEVGEIQPALPPKQSRQTPTPTQGSIAIPRPPSRRGEGXXXXXXXXXXXXXSPISRADSVGSLEFRTAGVPVGSSRGPSPLTIGMADTIPLAVAFHEIVHSYFRGTDETKCQVKLSGDMMLSFPAGIVAVLANNPSPAQLSFRIRNTQRLDNIVPNKQLVTVDSAQSSNESI	MSASVDELRATVENLSLSPVAMVSGRRGSN ESDHHMKRSQSVSQQLGGKPSSDLLGLNLFQSPTASSASTPTGAPSG HPYAPLQSPTQ S+GSPAPSSSSRYADLGDLFSEVGEIQPALPPK SRQTPTPTQGSI IPRPPSRRGEG XXXXXXXXXXX PISRADSVGSLEFRTAGVPVGSSRGPSPLTIGMADTIPLAVAFHEIVHSYFRGTDETKCQVKLSGDMMLSFPAGIV VLANNP+PAQLSFRIRNTQRLDN++PNKQLV++ S S+ +SI	290581163	104604118707	0	0	0.041	0.267	0
blastp	diamond 2.0.5	Benjamin Buchfink, Xie Chao, and Daniel Huson (2015), "Fast and sensitive protein alignment using DIAMOND", Nature Methods 12:59-60.	/home/data1/reason/lib/nr/nr.dmnd	2661	blosum62	1e-05	11	1	F	119	Query_119	Tsin00119.t1	899	1	KAF4525260.1	hypothetical protein B566_EDAN012795 [Ephemera danica]	KAF4525260.1	71	1	94.7	234	2.8e-15	746	793	5	52	0	0	46	46	0	48	AVDVVGQAGKPKTITGFQTHTTPVLLAFGERAELATEEYVPLTPIMEG	AVDVVGQAGKPKTITGFQTHTTPVLLAHGERAELATEEYVPLTPIMEA	AVDVVGQAGKPKTITGFQTHTTPVLLA GERAELATEEYVPLTPIME	290581163	104604118707	0	0	0.041	0.267	0
blastp	diamond 2.0.5	Benjamin Buchfink, Xie Chao, and Daniel Huson (2015), "Fast and sensitive protein alignment using DIAMOND", Nature Methods 12:59-60.	/home/data1/reason/lib/nr/nr.dmnd	2661	blosum62	1e-05	11	1	F	120	Query_120	Tsin00120.t1	106	1	KAF4525260.1	hypothetical protein B566_EDAN012795 [Ephemera danica]	KAF4525260.1	71	1	94.7	234	2.8e-15	746	793	5	52	0	0	46	46	0	48	AVDVVGQAGKPKTITGFQTHTTPVLLAFGERAELATEEYVPLTPIMEG	AVDVVGQAGKPKTITGFQTHTTPVLLAHGERAELATEEYVPLTPIMEA	AVDVVGQAGKPKTITGFQTHTTPVLLA GERAELATEEYVPLTPIME	290581163	104604118707	0	0	0.041	0.267	0
blastp	diamond 2.0.5	Benjamin Buchfink, Xie Chao, and Daniel Huson (2015), "Fast and sensitive protein alignment using DIAMOND", Nature Methods 12:59-60.	/home/data1/reason/lib/nr/nr.dmnd	2661	blosum62	1e-05	11	1	F	121	Query_121	Tsin00121.t1	1286	1	GFG38639.1	hypothetical protein Cfor_01668 [Coptotermes formosanus]	GFG38639.1	434	1	711.1	1834	1.2e-200	194	575	17	392	0	0	345	364	6	382	VPWRTCDNYWNTKYCVNAYERSNLTCWDQYYNATAVNRICAVNQYNISVKDLSDPVKEFWERRTLQISEGVEHVGSIRWELAGTLLLVWIMCYFCIWKGVKWTGKVVYFTALFPYVLLTVLLIRGLTLPGAAEGIRFYISPNLSKLSESEVWIDAVTQIFFSYGLGLGTLVALGSYNKFTNNVYKDALIVCSVNSSTSIFAGFVIFSVVGFMAHEQQKPVAEVAASGPGLAFLAYPSAVLQLPGASMWSCLFFLMLLCIGLDSQVSYLQHFHFMLCFITAMVDEWPALLRKRKEIFIAIVCILSYLVGLSCISQGGMYVFQILDSYAVSGFCLLFLIFFECIAISWAFGVNRFYDGIKDMIGYYPFMWWKLCWTVTTPLICV	VPWRTCNNYWNTPNCVNAYERSNLSCWDQYYNSTANSRVCSVNQFNISVKDLTDPVKEFWERRTLQISEGVEHVGGIRWELAATLLLVWIMCYFCIWKGVKWTGKVVYFTALFPYVLLTILLIRGITLPGAAEGIRFYISPNLSKLRESEVWIDAVTQIFFSYGLGLGTLVALGSYNKFTNNVYKDALIVCSVNSSTSIFAGFVIFSVVGFMAHEQQKPVAEVAASGPGLAFLAYPSAVLQLPGAPMWSCLFFLMLLCIGLDSQFCTMEGF------ITAMVDEWPHLLRRRKELFIALVCVLSYLVGLSCISEGGMYVFQILDSYAVSGFCLLFLIFFECIAISWAFGVNRFYDGIKDMIGYYPFMFWKLCWTITTPLICV	VPWRTC+NYWNT CVNAYERSNL+CWDQYYN+TA +R+C+VNQ+NISVKDL+DPVKEFWERRTLQISEGVEHVG IRWELA TLLLVWIMCYFCIWKGVKWTGKVVYFTALFPYVLLT+LLIRG+TLPGAAEGIRFYISPNLSKL ESEVWIDAVTQIFFSYGLGLGTLVALGSYNKFTNNVYKDALIVCSVNSSTSIFAGFVIFSVVGFMAHEQQKPVAEVAASGPGLAFLAYPSAVLQLPGA MWSCLFFLMLLCIGLDSQ ++ F ITAMVDEWP LLR+RKE+FIA+VC+LSYLVGLSCIS+GGMYVFQILDSYAVSGFCLLFLIFFECIAISWAFGVNRFYDGIKDMIGYYPFM+WKLCWT+TTPLICV	290581163	104604118707	0	0	0.041	0.267	0
blastp	diamond 2.0.5	Benjamin Buchfink, Xie Chao, and Daniel Huson (2015), "Fast and sensitive protein alignment using DIAMOND", Nature Methods 12:59-60.	/home/data1/reason/lib/nr/nr.dmnd	2661	blosum62	1e-05	11	1	F	121	Query_121	Tsin00121.t1	1286	2	XP_025834119.1	sodium- and chloride-dependent GABA transporter 1-like [Agrilus planipennis]	XP_025834119.1	165	1	224.9	572	2.6e-54	76	192	48	164	0	0	109	115	0	117	LPERGTWGGKLDFILSVVGLAIGLGNVWRFPYLCYKNGGGAFLIPYFLTLILAGIPMFFMELALGQMLTIGGLGVFRIAPIFKGIGYAAAVMSCWMNVYYIVILAWAIFYFFMSLRA	LPERGTWGTKLDFILSVVGLAIGLGNVWRFPYLCYKNGGGAFLVPYFITLFLAGIPMFFMELALGQMMTIGGLGVFKIAPIFKGIGYAAAVMSCWMNIYYIVILAWAIFYFFMSLRS	LPERGTWG KLDFILSVVGLAIGLGNVWRFPYLCYKNGGGAFL+PYF+TL LAGIPMFFMELALGQM+TIGGLGVF+IAPIFKGIGYAAAVMSCWMN+YYIVILAWAIFYFFMSLR+	290581163	104604118707	0	0	0.041	0.267	0
blastp	diamond 2.0.5	Benjamin Buchfink, Xie Chao, and Daniel Huson (2015), "Fast and sensitive protein alignment using DIAMOND", Nature Methods 12:59-60.	/home/data1/reason/lib/nr/nr.dmnd	2661	blosum62	1e-05	11	1	F	121	Query_121	Tsin00121.t1	1286	3	KAE8745295.1	hypothetical protein FOCC_FOCC007980, partial [Frankliniella occidentalis]	KAE8745295.1	68	1	129	323	1.9e-25	310	377	1	68	0	0	63	65	0	68	LLTVLLIRGLTLPGAAEGIRFYISPNLSKLSESEVWIDAVTQIFFSYGLGLGTLVALGSYNKFTNNVY	MLTVLLIRGVTLPGAFEGIRFYISPNLSKLQNSEVWIDAVTQIFFSYGLGLGTLVALGSYNKFTNNVY	+LTVLLIRG+TLPGA EGIRFYISPNLSKL SEVWIDAVTQIFFSYGLGLGTLVALGSYNKFTNNVY	290581163	104604118707	0	0	0.041	0.267	0
blastp	diamond 2.0.5	Benjamin Buchfink, Xie Chao, and Daniel Huson (2015), "Fast and sensitive protein alignment using DIAMOND", Nature Methods 12:59-60.	/home/data1/reason/lib/nr/nr.dmnd	2661	blosum62	1e-05	11	1	F	122	Query_122	Tsin00122.t1	559	3	KAE8745295.1	hypothetical protein FOCC_FOCC007980, partial [Frankliniella occidentalis]	KAE8745295.1	68	1	129	323	1.9e-25	310	377	1	68	0	0	63	65	0	68	LLTVLLIRGLTLPGAAEGIRFYISPNLSKLSESEVWIDAVTQIFFSYGLGLGTLVALGSYNKFTNNVY	MLTVLLIRGVTLPGAFEGIRFYISPNLSKLQNSEVWIDAVTQIFFSYGLGLGTLVALGSYNKFTNNVY	+LTVLLIRG+TLPGA EGIRFYISPNLSKL SEVWIDAVTQIFFSYGLGLGTLVALGSYNKFTNNVY	290581163	104604118707	0	0	0.041	0.267	0
blastp	diamond 2.0.5	Benjamin Buchfink, Xie Chao, and Daniel Huson (2015), "Fast and sensitive protein alignment using DIAMOND", Nature Methods 12:59-60.	/home/data1/reason/lib/nr/nr.dmnd	2661	blosum62	1e-05	11	1	F	123	Query_123	Tsin00123.t1	675	3	KAE8745295.1	hypothetical protein FOCC_FOCC007980, partial [Frankliniella occidentalis]	KAE8745295.1	68	1	129	323	1.9e-25	310	377	1	68	0	0	63	65	0	68	LLTVLLIRGLTLPGAAEGIRFYISPNLSKLSESEVWIDAVTQIFFSYGLGLGTLVALGSYNKFTNNVY	MLTVLLIRGVTLPGAFEGIRFYISPNLSKLQNSEVWIDAVTQIFFSYGLGLGTLVALGSYNKFTNNVY	+LTVLLIRG+TLPGA EGIRFYISPNLSKL SEVWIDAVTQIFFSYGLGLGTLVALGSYNKFTNNVY	290581163	104604118707	0	0	0.041	0.267	0
blastp	diamond 2.0.5	Benjamin Buchfink, Xie Chao, and Daniel Huson (2015), "Fast and sensitive protein alignment using DIAMOND", Nature Methods 12:59-60.	/home/data1/reason/lib/nr/nr.dmnd	2661	blosum62	1e-05	11	1	F	124	Query_124	Tsin00124.t1	90	3	KAE8745295.1	hypothetical protein FOCC_FOCC007980, partial [Frankliniella occidentalis]	KAE8745295.1	68	1	129	323	1.9e-25	310	377	1	68	0	0	63	65	0	68	LLTVLLIRGLTLPGAAEGIRFYISPNLSKLSESEVWIDAVTQIFFSYGLGLGTLVALGSYNKFTNNVY	MLTVLLIRGVTLPGAFEGIRFYISPNLSKLQNSEVWIDAVTQIFFSYGLGLGTLVALGSYNKFTNNVY	+LTVLLIRG+TLPGA EGIRFYISPNLSKL SEVWIDAVTQIFFSYGLGLGTLVALGSYNKFTNNVY	290581163	104604118707	0	0	0.041	0.267	0
blastp	diamond 2.0.5	Benjamin Buchfink, Xie Chao, and Daniel Huson (2015), "Fast and sensitive protein alignment using DIAMOND", Nature Methods 12:59-60.	/home/data1/reason/lib/nr/nr.dmnd	2661	blosum62	1e-05	11	1	F	125	Query_125	Tsin00125.t1	602	3	KAE8745295.1	hypothetical protein FOCC_FOCC007980, partial [Frankliniella occidentalis]	KAE8745295.1	68	1	129	323	1.9e-25	310	377	1	68	0	0	63	65	0	68	LLTVLLIRGLTLPGAAEGIRFYISPNLSKLSESEVWIDAVTQIFFSYGLGLGTLVALGSYNKFTNNVY	MLTVLLIRGVTLPGAFEGIRFYISPNLSKLQNSEVWIDAVTQIFFSYGLGLGTLVALGSYNKFTNNVY	+LTVLLIRG+TLPGA EGIRFYISPNLSKL SEVWIDAVTQIFFSYGLGLGTLVALGSYNKFTNNVY	290581163	104604118707	0	0	0.041	0.267	0
blastp	diamond 2.0.5	Benjamin Buchfink, Xie Chao, and Daniel Huson (2015), "Fast and sensitive protein alignment using DIAMOND", Nature Methods 12:59-60.	/home/data1/reason/lib/nr/nr.dmnd	2661	blosum62	1e-05	11	1	F	126	Query_126	Tsin00126.t1	1168	3	KAE8745295.1	hypothetical protein FOCC_FOCC007980, partial [Frankliniella occidentalis]	KAE8745295.1	68	1	129	323	1.9e-25	310	377	1	68	0	0	63	65	0	68	LLTVLLIRGLTLPGAAEGIRFYISPNLSKLSESEVWIDAVTQIFFSYGLGLGTLVALGSYNKFTNNVY	MLTVLLIRGVTLPGAFEGIRFYISPNLSKLQNSEVWIDAVTQIFFSYGLGLGTLVALGSYNKFTNNVY	+LTVLLIRG+TLPGA EGIRFYISPNLSKL SEVWIDAVTQIFFSYGLGLGTLVALGSYNKFTNNVY	290581163	104604118707	0	0	0.041	0.267	0
blastp	diamond 2.0.5	Benjamin Buchfink, Xie Chao, and Daniel Huson (2015), "Fast and sensitive protein alignment using DIAMOND", Nature Methods 12:59-60.	/home/data1/reason/lib/nr/nr.dmnd	2661	blosum62	1e-05	11	1	F	127	Query_127	Tsin00127.t1	1287	3	KAE8745295.1	hypothetical protein FOCC_FOCC007980, partial [Frankliniella occidentalis]	KAE8745295.1	68	1	129	323	1.9e-25	310	377	1	68	0	0	63	65	0	68	LLTVLLIRGLTLPGAAEGIRFYISPNLSKLSESEVWIDAVTQIFFSYGLGLGTLVALGSYNKFTNNVY	MLTVLLIRGVTLPGAFEGIRFYISPNLSKLQNSEVWIDAVTQIFFSYGLGLGTLVALGSYNKFTNNVY	+LTVLLIRG+TLPGA EGIRFYISPNLSKL SEVWIDAVTQIFFSYGLGLGTLVALGSYNKFTNNVY	290581163	104604118707	0	0	0.041	0.267	0
blastp	diamond 2.0.5	Benjamin Buchfink, Xie Chao, and Daniel Huson (2015), "Fast and sensitive protein alignment using DIAMOND", Nature Methods 12:59-60.	/home/data1/reason/lib/nr/nr.dmnd	2661	blosum62	1e-05	11	1	F	128	Query_128	Tsin00128.t1	898	1	XP_031777938.1	uncharacterized protein LOC100122706 isoform X3 [Nasonia vitripennis]	XP_031777938.1	402	1	293.1	749	5.4e-75	511	661	83	233	0	0	138	146	0	151	LSLRDILPINPKHYDKNRAPKFQGQPTMVYFHVTVLSLDSINEESMTYVADIFLAQSWRDPRLRLPEYMSEDYRILDVEWLHDIWRPDCFFKNAKKVTFHEMSIPNHYLWLYHDKTLLYMSKLTLVLSCAMKFESYPHDTQICMMMIESRN	LSLRDILPINPKNYDKHRAPKYLGQPTIVYFHVTVLSIDSINEESMTYVADIFLAQSWRDSRLRLPENMSEEYRILDVDWLHNIWRPDCFFKNAKKVTFHEMSIPNHYLWLYHDKTLLYMSKLTLVLSCAMKFESYPHDTQICSMMIESCN	LSLRDILPINPK+YDK+RAPK+ GQPT+VYFHVTVLS+DSINEESMTYVADIFLAQSWRD RLRLPE MSE+YRILDV+WLH+IWRPDCFFKNAKKVTFHEMSIPNHYLWLYHDKTLLYMSKLTLVLSCAMKFESYPHDTQIC MMIES N	290581163	104604118707	0	0	0.041	0.267	0
blastp	diamond 2.0.5	Benjamin Buchfink, Xie Chao, and Daniel Huson (2015), "Fast and sensitive protein alignment using DIAMOND", Nature Methods 12:59-60.	/home/data1/reason/lib/nr/nr.dmnd	2661	blosum62	1e-05	11	1	F	128	Query_128	Tsin00128.t1	898	2	ETN65208.1	histamine-gated chloride channel subunit [Anopheles darlingi]	ETN65208.1	224	1	285	728	1.5e-72	511	659	47	195	0	0	135	140	0	149	LSLRDILPINPKHYDKNRAPKFQGQPTMVYFHVTVLSLDSINEESMTYVADIFLAQSWRDPRLRLPEYMSEDYRILDVEWLHDIWRPDCFFKNAKKVTFHEMSIPNHYLWLYHDKTLLYMSKLTLVLSCAMKFESYPHDTQICMMMIES	LSLSDILPTHQKTYDKNRAPKLLGQPTVVYFHVTVLSIDSINEESMTYVADIFLAQSWRDPRLRLPENMSEEYRILDVDWLHSIWRPDCFFKNAKKVTFHEMSIPNHYLWLYHDKTLLYMSKLTLVLSCAMKFESYPHDTQICSMMIES	LSL DILP + K YDKNRAPK GQPT+VYFHVTVLS+DSINEESMTYVADIFLAQSWRDPRLRLPE MSE+YRILDV+WLH IWRPDCFFKNAKKVTFHEMSIPNHYLWLYHDKTLLYMSKLTLVLSCAMKFESYPHDTQIC MMIES	290581163	104604118707	0	0	0.041	0.267	0
blastp	diamond 2.0.5	Benjamin Buchfink, Xie Chao, and Daniel Huson (2015), "Fast and sensitive protein alignment using DIAMOND", Nature Methods 12:59-60.	/home/data1/reason/lib/nr/nr.dmnd	2661	blosum62	1e-05	11	1	F	128	Query_128	Tsin00128.t1	898	3	XP_003436941.1	AGAP012975-PA, partial [Anopheles gambiae str. PEST] >EGK96505.1 AGAP012975-PA, partial [Anopheles gambiae str. PEST]	XP_003436941.1	210	1	285	728	1.5e-72	511	659	16	164	0	0	135	140	0	149	LSLRDILPINPKHYDKNRAPKFQGQPTMVYFHVTVLSLDSINEESMTYVADIFLAQSWRDPRLRLPEYMSEDYRILDVEWLHDIWRPDCFFKNAKKVTFHEMSIPNHYLWLYHDKTLLYMSKLTLVLSCAMKFESYPHDTQICMMMIES	LSLSDILPTHQKTYDKNRAPKLLGQPTVVYFHVTVLSIDSINEESMTYVADIFLAQSWRDPRLRLPENMSEEYRILDVDWLHSIWRPDCFFKNAKKVTFHEMSIPNHYLWLYHDKTLLYMSKLTLVLSCAMKFESYPHDTQICSMMIES	LSL DILP + K YDKNRAPK GQPT+VYFHVTVLS+DSINEESMTYVADIFLAQSWRDPRLRLPE MSE+YRILDV+WLH IWRPDCFFKNAKKVTFHEMSIPNHYLWLYHDKTLLYMSKLTLVLSCAMKFESYPHDTQIC MMIES	290581163	104604118707	0	0	0.041	0.267	0
blastp	diamond 2.0.5	Benjamin Buchfink, Xie Chao, and Daniel Huson (2015), "Fast and sensitive protein alignment using DIAMOND", Nature Methods 12:59-60.	/home/data1/reason/lib/nr/nr.dmnd	2661	blosum62	1e-05	11	1	F	128	Query_128	Tsin00128.t1	898	4	KFB38882.1	hypothetical protein ZHAS_00006196 [Anopheles sinensis]	KFB38882.1	226	1	284.6	727	1.9e-72	511	659	42	190	0	0	135	139	0	149	LSLRDILPINPKHYDKNRAPKFQGQPTMVYFHVTVLSLDSINEESMTYVADIFLAQSWRDPRLRLPEYMSEDYRILDVEWLHDIWRPDCFFKNAKKVTFHEMSIPNHYLWLYHDKTLLYMSKLTLVLSCAMKFESYPHDTQICMMMIES	LSLSDILPTQQKTYDKNRAPKLLGQPTVVYFHVTVLSIDSINEESMTYVADIFLAQSWRDPRLRLPENMSEEYRILDVDWLHSIWRPDCFFKNAKKVTFHEMSIPNHYLWLYHDKTLLYMSKLTLVLSCAMKFESYPHDTQICSMMIES	LSL DILP K YDKNRAPK GQPT+VYFHVTVLS+DSINEESMTYVADIFLAQSWRDPRLRLPE MSE+YRILDV+WLH IWRPDCFFKNAKKVTFHEMSIPNHYLWLYHDKTLLYMSKLTLVLSCAMKFESYPHDTQIC MMIES	290581163	104604118707	0	0	0.041	0.267	0
blastp	diamond 2.0.5	Benjamin Buchfink, Xie Chao, and Daniel Huson (2015), "Fast and sensitive protein alignment using DIAMOND", Nature Methods 12:59-60.	/home/data1/reason/lib/nr/nr.dmnd	2661	blosum62	1e-05	11	1	F	128	Query_128	Tsin00128.t1	898	5	XP_017088605.1	PREDICTED: glycine receptor subunit alpha-2 isoform X4 [Drosophila bipectinata]	XP_017088605.1	211	1	233	593	6.7e-57	653	779	26	152	0	0	116	122	0	127	CMMMIESRNFTCLAVVFNLRRRLGYHLFHTYIPSALIVVMSWISFWIKPEAIPARVTLGVTSLLTLATQNTQSQQSLPPVSYVKAIDVWMSSCSVFVFLSLMEFAVVNNYMGPIATKAMKGYSEEDI	CTIEYSTGNFTCLAIVFNLRRRLGYHLFHTYIPSALIVVMSWISFWIKPEAIPARVTLGVTSLLTLATQNTQSQQSLPPVSYVKAIDVWMSSCSVFVFLSLMEFAVVNNYMGPVATKAMKGYSDENI	C + + NFTCLA+VFNLRRRLGYHLFHTYIPSALIVVMSWISFWIKPEAIPARVTLGVTSLLTLATQNTQSQQSLPPVSYVKAIDVWMSSCSVFVFLSLMEFAVVNNYMGP+ATKAMKGYS+E+I	290581163	104604118707	0	0	0.041	0.267	0
blastp	diamond 2.0.5	Benjamin Buchfink, Xie Chao, and Daniel Huson (2015), "Fast and sensitive protein alignment using DIAMOND", Nature Methods 12:59-60.	/home/data1/reason/lib/nr/nr.dmnd	2661	blosum62	1e-05	11	1	F	128	Query_128	Tsin00128.t1	898	6	EDX13316.1	GD18784 [Drosophila simulans]	EDX13316.1	225	1	231.5	589	1.9e-56	653	779	44	170	0	0	115	122	0	127	CMMMIESRNFTCLAVVFNLRRRLGYHLFHTYIPSALIVVMSWISFWIKPEAIPARVTLGVTSLLTLATQNTQSQQSLPPVSYVKAIDVWMSSCSVFVFLSLMEFAVVNNYMGPIATKAMKGYSEEDI	CTIEYSTGNFTCLAIVFNLRRRLGYHLFHTYIPSALIVVMSWISFWIKPEAIPARVTLGVTSLLTLATQNTQSQQSLPPVSYVKAIDVWMSSCSVFVFLSLMEFAVVNNFMGPVATKAMKGYSDENI	C + + NFTCLA+VFNLRRRLGYHLFHTYIPSALIVVMSWISFWIKPEAIPARVTLGVTSLLTLATQNTQSQQSLPPVSYVKAIDVWMSSCSVFVFLSLMEFAVVNN+MGP+ATKAMKGYS+E+I	290581163	104604118707	0	0	0.041	0.267	0
blastp	diamond 2.0.5	Benjamin Buchfink, Xie Chao, and Daniel Huson (2015), "Fast and sensitive protein alignment using DIAMOND", Nature Methods 12:59-60.	/home/data1/reason/lib/nr/nr.dmnd	2661	blosum62	1e-05	11	1	F	128	Query_128	Tsin00128.t1	898	7	XP_016942792.1	PREDICTED: glycine receptor subunit alphaZ1-like, partial [Drosophila suzukii]	XP_016942792.1	181	1	230.7	587	3.3e-56	661	779	8	126	0	0	114	119	0	119	NFTCLAVVFNLRRRLGYHLFHTYIPSALIVVMSWISFWIKPEAIPARVTLGVTSLLTLATQNTQSQQSLPPVSYVKAIDVWMSSCSVFVFLSLMEFAVVNNYMGPIATKAMKGYSEEDI	NFTCLAIVFNLRRRLGYHLFHTYIPSALIVVMSWISFWIKPEAIPARVTLGVTSLLTLATQNTQSQQSLPPVSYVKAIDVWMSSCSVFVFLSLMEFAVVNNFMGPVATKAMKGYSDENI	NFTCLA+VFNLRRRLGYHLFHTYIPSALIVVMSWISFWIKPEAIPARVTLGVTSLLTLATQNTQSQQSLPPVSYVKAIDVWMSSCSVFVFLSLMEFAVVNN+MGP+ATKAMKGYS+E+I	290581163	104604118707	0	0	0.041	0.267	0
blastp	diamond 2.0.5	Benjamin Buchfink, Xie Chao, and Daniel Huson (2015), "Fast and sensitive protein alignment using DIAMOND", Nature Methods 12:59-60.	/home/data1/reason/lib/nr/nr.dmnd	2661	blosum62	1e-05	11	1	F	128	Query_128	Tsin00128.t1	898	8	XP_021942072.1	glycine receptor subunit alpha-4-like [Zootermopsis nevadensis]	XP_021942072.1	108	1	215.3	547	1.4e-51	555	659	2	106	0	0	100	102	0	105	SMTYVADIFLAQSWRDPRLRLPEYMSEDYRILDVEWLHDIWRPDCFFKNAKKVTFHEMSIPNHYLWLYHDKTLLYMSKLTLVLSCAMKFESYPHDTQICMMMIES	SQTYVADIFLAQSWRDARLRLPEYMSEDYRILDVDWLHNIWRPDCFFKNAKKVTFHEMSIPNHYLWLYHDKTLLYMSKLTLVLSCAMKFESYPHDTQICTMMIES	S TYVADIFLAQSWRD RLRLPEYMSEDYRILDV+WLH+IWRPDCFFKNAKKVTFHEMSIPNHYLWLYHDKTLLYMSKLTLVLSCAMKFESYPHDTQIC MMIES	290581163	104604118707	0	0	0.041	0.267	0
blastp	diamond 2.0.5	Benjamin Buchfink, Xie Chao, and Daniel Huson (2015), "Fast and sensitive protein alignment using DIAMOND", Nature Methods 12:59-60.	/home/data1/reason/lib/nr/nr.dmnd	2661	blosum62	1e-05	11	1	F	128	Query_128	Tsin00128.t1	898	9	XP_016936378.1	PREDICTED: glycine receptor subunit alpha-4-like, partial [Drosophila suzukii]	XP_016936378.1	152	1	210.7	535	3.5e-50	554	659	2	107	0	0	97	100	0	106	ESMTYVADIFLAQSWRDPRLRLPEYMSEDYRILDVEWLHDIWRPDCFFKNAKKVTFHEMSIPNHYLWLYHDKTLLYMSKLTLVLSCAMKFESYPHDTQICMMMIES	QKLTYVTDIFLAQSWRDPRLRLPENMSEQYRILDVDWLHSIWRPDCFFKNAKKVTFHEMSIPNHYLWLYHDKTLLYMSKLTLVLSCAMKFESYPHDTQICSMMIES	+ +TYV DIFLAQSWRDPRLRLPE MSE YRILDV+WLH IWRPDCFFKNAKKVTFHEMSIPNHYLWLYHDKTLLYMSKLTLVLSCAMKFESYPHDTQIC MMIES	290581163	104604118707	0	0	0.041	0.267	0
blastp	diamond 2.0.5	Benjamin Buchfink, Xie Chao, and Daniel Huson (2015), "Fast and sensitive protein alignment using DIAMOND", Nature Methods 12:59-60.	/home/data1/reason/lib/nr/nr.dmnd	2661	blosum62	1e-05	11	1	F	128	Query_128	Tsin00128.t1	898	10	EDW38032.1	GL12255 [Drosophila persimilis]	EDW38032.1	144	1	171	432	3.1e-38	692	779	1	88	0	0	84	88	0	88	MSWISFWIKPEAIPARVTLGVTSLLTLATQNTQSQQSLPPVSYVKAIDVWMSSCSVFVFLSLMEFAVVNNYMGPIATKAMKGYSEEDI	MSWISFWIKPEAIPARVTLGVTSLLTLATQNTQSQQSLPPVSYVKAIDVWMSSCSVFVFLSLMEFAVVNNFMGPVATKAMKGYSDENI	MSWISFWIKPEAIPARVTLGVTSLLTLATQNTQSQQSLPPVSYVKAIDVWMSSCSVFVFLSLMEFAVVNN+MGP+ATKAMKGYS+E+I	290581163	104604118707	0	0	0.041	0.267	0
blastp	diamond 2.0.5	Benjamin Buchfink, Xie Chao, and Daniel Huson (2015), "Fast and sensitive protein alignment using DIAMOND", Nature Methods 12:59-60.	/home/data1/reason/lib/nr/nr.dmnd	2661	blosum62	1e-05	11	1	F	128	Query_128	Tsin00128.t1	898	11	KXJ73042.1	hypothetical protein RP20_CCG016693 [Aedes albopictus]	KXJ73042.1	85	1	169.1	427	1.2e-37	579	659	1	81	0	0	76	80	0	81	MSEDYRILDVEWLHDIWRPDCFFKNAKKVTFHEMSIPNHYLWLYHDKTLLYMSKLTLVLSCAMKFESYPHDTQICMMMIES	MSEEYRILDVDWLHNIWRPDCFFKNAKKVTFHEMSIPNHYLWLYHDKTLLYMSKLTLVLSCAMKFESYPHDTQVCSMMIES	MSE+YRILDV+WLH+IWRPDCFFKNAKKVTFHEMSIPNHYLWLYHDKTLLYMSKLTLVLSCAMKFESYPHDTQ+C MMIES	290581163	104604118707	0	0	0.041	0.267	0
blastp	diamond 2.0.5	Benjamin Buchfink, Xie Chao, and Daniel Huson (2015), "Fast and sensitive protein alignment using DIAMOND", Nature Methods 12:59-60.	/home/data1/reason/lib/nr/nr.dmnd	2661	blosum62	1e-05	11	1	F	128	Query_128	Tsin00128.t1	898	12	KAE8752387.1	hypothetical protein FOCC_FOCC000859 [Frankliniella occidentalis]	KAE8752387.1	322	1	164.1	414	3.8e-36	557	632	3	78	0	0	74	75	0	76	TYVADIFLAQSWRDPRLRLPEYMSEDYRILDVEWLHDIWRPDCFFKNAKKVTFHEMSIPNHYLWLYHDKTLLYMSK	TYVADIFLAQSWRDPRLRLPENMSEEYRILDVEWLHDIWRPDCFFKNAKKVTFHEMSIPNHYLWLYHDKTLLYMSK	TYVADIFLAQSWRDPRLRLPE MSE+YRILDVEWLHDIWRPDCFFKNAKKVTFHEMSIPNHYLWLYHDKTLLYMSK	290581163	104604118707	0	0	0.041	0.267	0
blastp	diamond 2.0.5	Benjamin Buchfink, Xie Chao, and Daniel Huson (2015), "Fast and sensitive protein alignment using DIAMOND", Nature Methods 12:59-60.	/home/data1/reason/lib/nr/nr.dmnd	2661	blosum62	1e-05	11	1	F	128	Query_128	Tsin00128.t1	898	13	KDQ65321.1	Glycine receptor subunit alpha-4 [Zootermopsis nevadensis]	KDQ65321.1	118	1	137.1	344	5e-28	555	619	2	66	0	0	61	63	0	65	SMTYVADIFLAQSWRDPRLRLPEYMSEDYRILDVEWLHDIWRPDCFFKNAKKVTFHEMSIPNHYL	SQTYVADIFLAQSWRDARLRLPEYMSEDYRILDVDWLHNIWRPDCFFKNAKKVTFHEMSIPNHYL	S TYVADIFLAQSWRD RLRLPEYMSEDYRILDV+WLH+IWRPDCFFKNAKKVTFHEMSIPNHYL	290581163	104604118707	0	0	0.041	0.267	0
blastp	diamond 2.0.5	Benjamin Buchfink, Xie Chao, and Daniel Huson (2015), "Fast and sensitive protein alignment using DIAMOND", Nature Methods 12:59-60.	/home/data1/reason/lib/nr/nr.dmnd	2661	blosum62	1e-05	11	1	F	129	Query_129	Tsin00129.t1	3627	13	KDQ65321.1	Glycine receptor subunit alpha-4 [Zootermopsis nevadensis]	KDQ65321.1	118	1	137.1	344	5e-28	555	619	2	66	0	0	61	63	0	65	SMTYVADIFLAQSWRDPRLRLPEYMSEDYRILDVEWLHDIWRPDCFFKNAKKVTFHEMSIPNHYL	SQTYVADIFLAQSWRDARLRLPEYMSEDYRILDVDWLHNIWRPDCFFKNAKKVTFHEMSIPNHYL	S TYVADIFLAQSWRD RLRLPEYMSEDYRILDV+WLH+IWRPDCFFKNAKKVTFHEMSIPNHYL	290581163	104604118707	0	0	0.041	0.267	0
blastp	diamond 2.0.5	Benjamin Buchfink, Xie Chao, and Daniel Huson (2015), "Fast and sensitive protein alignment using DIAMOND", Nature Methods 12:59-60.	/home/data1/reason/lib/nr/nr.dmnd	2661	blosum62	1e-05	11	1	F	130	Query_130	Tsin00130.t1	1532	13	KDQ65321.1	Glycine receptor subunit alpha-4 [Zootermopsis nevadensis]	KDQ65321.1	118	1	137.1	344	5e-28	555	619	2	66	0	0	61	63	0	65	SMTYVADIFLAQSWRDPRLRLPEYMSEDYRILDVEWLHDIWRPDCFFKNAKKVTFHEMSIPNHYL	SQTYVADIFLAQSWRDARLRLPEYMSEDYRILDVDWLHNIWRPDCFFKNAKKVTFHEMSIPNHYL	S TYVADIFLAQSWRD RLRLPEYMSEDYRILDV+WLH+IWRPDCFFKNAKKVTFHEMSIPNHYL	290581163	104604118707	0	0	0.041	0.267	0
blastp	diamond 2.0.5	Benjamin Buchfink, Xie Chao, and Daniel Huson (2015), "Fast and sensitive protein alignment using DIAMOND", Nature Methods 12:59-60.	/home/data1/reason/lib/nr/nr.dmnd	2661	blosum62	1e-05	11	1	F	131	Query_131	Tsin00131.t1	6886	13	KDQ65321.1	Glycine receptor subunit alpha-4 [Zootermopsis nevadensis]	KDQ65321.1	118	1	137.1	344	5e-28	555	619	2	66	0	0	61	63	0	65	SMTYVADIFLAQSWRDPRLRLPEYMSEDYRILDVEWLHDIWRPDCFFKNAKKVTFHEMSIPNHYL	SQTYVADIFLAQSWRDARLRLPEYMSEDYRILDVDWLHNIWRPDCFFKNAKKVTFHEMSIPNHYL	S TYVADIFLAQSWRD RLRLPEYMSEDYRILDV+WLH+IWRPDCFFKNAKKVTFHEMSIPNHYL	290581163	104604118707	0	0	0.041	0.267	0
blastp	diamond 2.0.5	Benjamin Buchfink, Xie Chao, and Daniel Huson (2015), "Fast and sensitive protein alignment using DIAMOND", Nature Methods 12:59-60.	/home/data1/reason/lib/nr/nr.dmnd	2661	blosum62	1e-05	11	1	F	132	Query_132	Tsin00132.t1	725	13	KDQ65321.1	Glycine receptor subunit alpha-4 [Zootermopsis nevadensis]	KDQ65321.1	118	1	137.1	344	5e-28	555	619	2	66	0	0	61	63	0	65	SMTYVADIFLAQSWRDPRLRLPEYMSEDYRILDVEWLHDIWRPDCFFKNAKKVTFHEMSIPNHYL	SQTYVADIFLAQSWRDARLRLPEYMSEDYRILDVDWLHNIWRPDCFFKNAKKVTFHEMSIPNHYL	S TYVADIFLAQSWRD RLRLPEYMSEDYRILDV+WLH+IWRPDCFFKNAKKVTFHEMSIPNHYL	290581163	104604118707	0	0	0.041	0.267	0
blastp	diamond 2.0.5	Benjamin Buchfink, Xie Chao, and Daniel Huson (2015), "Fast and sensitive protein alignment using DIAMOND", Nature Methods 12:59-60.	/home/data1/reason/lib/nr/nr.dmnd	2661	blosum62	1e-05	11	1	F	133	Query_133	Tsin00133.t1	381	13	KDQ65321.1	Glycine receptor subunit alpha-4 [Zootermopsis nevadensis]	KDQ65321.1	118	1	137.1	344	5e-28	555	619	2	66	0	0	61	63	0	65	SMTYVADIFLAQSWRDPRLRLPEYMSEDYRILDVEWLHDIWRPDCFFKNAKKVTFHEMSIPNHYL	SQTYVADIFLAQSWRDARLRLPEYMSEDYRILDVDWLHNIWRPDCFFKNAKKVTFHEMSIPNHYL	S TYVADIFLAQSWRD RLRLPEYMSEDYRILDV+WLH+IWRPDCFFKNAKKVTFHEMSIPNHYL	290581163	104604118707	0	0	0.041	0.267	0
blastp	diamond 2.0.5	Benjamin Buchfink, Xie Chao, and Daniel Huson (2015), "Fast and sensitive protein alignment using DIAMOND", Nature Methods 12:59-60.	/home/data1/reason/lib/nr/nr.dmnd	2661	blosum62	1e-05	11	1	F	134	Query_134	Tsin00134.t1	268	13	KDQ65321.1	Glycine receptor subunit alpha-4 [Zootermopsis nevadensis]	KDQ65321.1	118	1	137.1	344	5e-28	555	619	2	66	0	0	61	63	0	65	SMTYVADIFLAQSWRDPRLRLPEYMSEDYRILDVEWLHDIWRPDCFFKNAKKVTFHEMSIPNHYL	SQTYVADIFLAQSWRDARLRLPEYMSEDYRILDVDWLHNIWRPDCFFKNAKKVTFHEMSIPNHYL	S TYVADIFLAQSWRD RLRLPEYMSEDYRILDV+WLH+IWRPDCFFKNAKKVTFHEMSIPNHYL	290581163	104604118707	0	0	0.041	0.267	0
blastp	diamond 2.0.5	Benjamin Buchfink, Xie Chao, and Daniel Huson (2015), "Fast and sensitive protein alignment using DIAMOND", Nature Methods 12:59-60.	/home/data1/reason/lib/nr/nr.dmnd	2661	blosum62	1e-05	11	1	F	135	Query_135	Tsin00135.t1	1251	13	KDQ65321.1	Glycine receptor subunit alpha-4 [Zootermopsis nevadensis]	KDQ65321.1	118	1	137.1	344	5e-28	555	619	2	66	0	0	61	63	0	65	SMTYVADIFLAQSWRDPRLRLPEYMSEDYRILDVEWLHDIWRPDCFFKNAKKVTFHEMSIPNHYL	SQTYVADIFLAQSWRDARLRLPEYMSEDYRILDVDWLHNIWRPDCFFKNAKKVTFHEMSIPNHYL	S TYVADIFLAQSWRD RLRLPEYMSEDYRILDV+WLH+IWRPDCFFKNAKKVTFHEMSIPNHYL	290581163	104604118707	0	0	0.041	0.267	0
blastp	diamond 2.0.5	Benjamin Buchfink, Xie Chao, and Daniel Huson (2015), "Fast and sensitive protein alignment using DIAMOND", Nature Methods 12:59-60.	/home/data1/reason/lib/nr/nr.dmnd	2661	blosum62	1e-05	11	1	F	136	Query_136	Tsin00136.t1	1366	13	KDQ65321.1	Glycine receptor subunit alpha-4 [Zootermopsis nevadensis]	KDQ65321.1	118	1	137.1	344	5e-28	555	619	2	66	0	0	61	63	0	65	SMTYVADIFLAQSWRDPRLRLPEYMSEDYRILDVEWLHDIWRPDCFFKNAKKVTFHEMSIPNHYL	SQTYVADIFLAQSWRDARLRLPEYMSEDYRILDVDWLHNIWRPDCFFKNAKKVTFHEMSIPNHYL	S TYVADIFLAQSWRD RLRLPEYMSEDYRILDV+WLH+IWRPDCFFKNAKKVTFHEMSIPNHYL	290581163	104604118707	0	0	0.041	0.267	0
blastp	diamond 2.0.5	Benjamin Buchfink, Xie Chao, and Daniel Huson (2015), "Fast and sensitive protein alignment using DIAMOND", Nature Methods 12:59-60.	/home/data1/reason/lib/nr/nr.dmnd	2661	blosum62	1e-05	11	1	F	137	Query_137	Tsin00137.t1	136	13	KDQ65321.1	Glycine receptor subunit alpha-4 [Zootermopsis nevadensis]	KDQ65321.1	118	1	137.1	344	5e-28	555	619	2	66	0	0	61	63	0	65	SMTYVADIFLAQSWRDPRLRLPEYMSEDYRILDVEWLHDIWRPDCFFKNAKKVTFHEMSIPNHYL	SQTYVADIFLAQSWRDARLRLPEYMSEDYRILDVDWLHNIWRPDCFFKNAKKVTFHEMSIPNHYL	S TYVADIFLAQSWRD RLRLPEYMSEDYRILDV+WLH+IWRPDCFFKNAKKVTFHEMSIPNHYL	290581163	104604118707	0	0	0.041	0.267	0
blastp	diamond 2.0.5	Benjamin Buchfink, Xie Chao, and Daniel Huson (2015), "Fast and sensitive protein alignment using DIAMOND", Nature Methods 12:59-60.	/home/data1/reason/lib/nr/nr.dmnd	2661	blosum62	1e-05	11	1	F	138	Query_138	Tsin00138.t1	87	13	KDQ65321.1	Glycine receptor subunit alpha-4 [Zootermopsis nevadensis]	KDQ65321.1	118	1	137.1	344	5e-28	555	619	2	66	0	0	61	63	0	65	SMTYVADIFLAQSWRDPRLRLPEYMSEDYRILDVEWLHDIWRPDCFFKNAKKVTFHEMSIPNHYL	SQTYVADIFLAQSWRDARLRLPEYMSEDYRILDVDWLHNIWRPDCFFKNAKKVTFHEMSIPNHYL	S TYVADIFLAQSWRD RLRLPEYMSEDYRILDV+WLH+IWRPDCFFKNAKKVTFHEMSIPNHYL	290581163	104604118707	0	0	0.041	0.267	0
blastp	diamond 2.0.5	Benjamin Buchfink, Xie Chao, and Daniel Huson (2015), "Fast and sensitive protein alignment using DIAMOND", Nature Methods 12:59-60.	/home/data1/reason/lib/nr/nr.dmnd	2661	blosum62	1e-05	11	1	F	139	Query_139	Tsin00139.t1	659	13	KDQ65321.1	Glycine receptor subunit alpha-4 [Zootermopsis nevadensis]	KDQ65321.1	118	1	137.1	344	5e-28	555	619	2	66	0	0	61	63	0	65	SMTYVADIFLAQSWRDPRLRLPEYMSEDYRILDVEWLHDIWRPDCFFKNAKKVTFHEMSIPNHYL	SQTYVADIFLAQSWRDARLRLPEYMSEDYRILDVDWLHNIWRPDCFFKNAKKVTFHEMSIPNHYL	S TYVADIFLAQSWRD RLRLPEYMSEDYRILDV+WLH+IWRPDCFFKNAKKVTFHEMSIPNHYL	290581163	104604118707	0	0	0.041	0.267	0
blastp	diamond 2.0.5	Benjamin Buchfink, Xie Chao, and Daniel Huson (2015), "Fast and sensitive protein alignment using DIAMOND", Nature Methods 12:59-60.	/home/data1/reason/lib/nr/nr.dmnd	2661	blosum62	1e-05	11	1	F	140	Query_140	Tsin00140.t1	377	13	KDQ65321.1	Glycine receptor subunit alpha-4 [Zootermopsis nevadensis]	KDQ65321.1	118	1	137.1	344	5e-28	555	619	2	66	0	0	61	63	0	65	SMTYVADIFLAQSWRDPRLRLPEYMSEDYRILDVEWLHDIWRPDCFFKNAKKVTFHEMSIPNHYL	SQTYVADIFLAQSWRDARLRLPEYMSEDYRILDVDWLHNIWRPDCFFKNAKKVTFHEMSIPNHYL	S TYVADIFLAQSWRD RLRLPEYMSEDYRILDV+WLH+IWRPDCFFKNAKKVTFHEMSIPNHYL	290581163	104604118707	0	0	0.041	0.267	0
blastp	diamond 2.0.5	Benjamin Buchfink, Xie Chao, and Daniel Huson (2015), "Fast and sensitive protein alignment using DIAMOND", Nature Methods 12:59-60.	/home/data1/reason/lib/nr/nr.dmnd	2661	blosum62	1e-05	11	1	F	141	Query_141	Tsin00141.t1	784	13	KDQ65321.1	Glycine receptor subunit alpha-4 [Zootermopsis nevadensis]	KDQ65321.1	118	1	137.1	344	5e-28	555	619	2	66	0	0	61	63	0	65	SMTYVADIFLAQSWRDPRLRLPEYMSEDYRILDVEWLHDIWRPDCFFKNAKKVTFHEMSIPNHYL	SQTYVADIFLAQSWRDARLRLPEYMSEDYRILDVDWLHNIWRPDCFFKNAKKVTFHEMSIPNHYL	S TYVADIFLAQSWRD RLRLPEYMSEDYRILDV+WLH+IWRPDCFFKNAKKVTFHEMSIPNHYL	290581163	104604118707	0	0	0.041	0.267	0
blastp	diamond 2.0.5	Benjamin Buchfink, Xie Chao, and Daniel Huson (2015), "Fast and sensitive protein alignment using DIAMOND", Nature Methods 12:59-60.	/home/data1/reason/lib/nr/nr.dmnd	2661	blosum62	1e-05	11	1	F	142	Query_142	Tsin00142.t1	440	13	KDQ65321.1	Glycine receptor subunit alpha-4 [Zootermopsis nevadensis]	KDQ65321.1	118	1	137.1	344	5e-28	555	619	2	66	0	0	61	63	0	65	SMTYVADIFLAQSWRDPRLRLPEYMSEDYRILDVEWLHDIWRPDCFFKNAKKVTFHEMSIPNHYL	SQTYVADIFLAQSWRDARLRLPEYMSEDYRILDVDWLHNIWRPDCFFKNAKKVTFHEMSIPNHYL	S TYVADIFLAQSWRD RLRLPEYMSEDYRILDV+WLH+IWRPDCFFKNAKKVTFHEMSIPNHYL	290581163	104604118707	0	0	0.041	0.267	0
blastp	diamond 2.0.5	Benjamin Buchfink, Xie Chao, and Daniel Huson (2015), "Fast and sensitive protein alignment using DIAMOND", Nature Methods 12:59-60.	/home/data1/reason/lib/nr/nr.dmnd	2661	blosum62	1e-05	11	1	F	143	Query_143	Tsin00143.t1	154	13	KDQ65321.1	Glycine receptor subunit alpha-4 [Zootermopsis nevadensis]	KDQ65321.1	118	1	137.1	344	5e-28	555	619	2	66	0	0	61	63	0	65	SMTYVADIFLAQSWRDPRLRLPEYMSEDYRILDVEWLHDIWRPDCFFKNAKKVTFHEMSIPNHYL	SQTYVADIFLAQSWRDARLRLPEYMSEDYRILDVDWLHNIWRPDCFFKNAKKVTFHEMSIPNHYL	S TYVADIFLAQSWRD RLRLPEYMSEDYRILDV+WLH+IWRPDCFFKNAKKVTFHEMSIPNHYL	290581163	104604118707	0	0	0.041	0.267	0
blastp	diamond 2.0.5	Benjamin Buchfink, Xie Chao, and Daniel Huson (2015), "Fast and sensitive protein alignment using DIAMOND", Nature Methods 12:59-60.	/home/data1/reason/lib/nr/nr.dmnd	2661	blosum62	1e-05	11	1	F	144	Query_144	Tsin00144.t1	2580	13	KDQ65321.1	Glycine receptor subunit alpha-4 [Zootermopsis nevadensis]	KDQ65321.1	118	1	137.1	344	5e-28	555	619	2	66	0	0	61	63	0	65	SMTYVADIFLAQSWRDPRLRLPEYMSEDYRILDVEWLHDIWRPDCFFKNAKKVTFHEMSIPNHYL	SQTYVADIFLAQSWRDARLRLPEYMSEDYRILDVDWLHNIWRPDCFFKNAKKVTFHEMSIPNHYL	S TYVADIFLAQSWRD RLRLPEYMSEDYRILDV+WLH+IWRPDCFFKNAKKVTFHEMSIPNHYL	290581163	104604118707	0	0	0.041	0.267	0
blastp	diamond 2.0.5	Benjamin Buchfink, Xie Chao, and Daniel Huson (2015), "Fast and sensitive protein alignment using DIAMOND", Nature Methods 12:59-60.	/home/data1/reason/lib/nr/nr.dmnd	2661	blosum62	1e-05	11	1	F	145	Query_145	Tsin00145.t1	344	13	KDQ65321.1	Glycine receptor subunit alpha-4 [Zootermopsis nevadensis]	KDQ65321.1	118	1	137.1	344	5e-28	555	619	2	66	0	0	61	63	0	65	SMTYVADIFLAQSWRDPRLRLPEYMSEDYRILDVEWLHDIWRPDCFFKNAKKVTFHEMSIPNHYL	SQTYVADIFLAQSWRDARLRLPEYMSEDYRILDVDWLHNIWRPDCFFKNAKKVTFHEMSIPNHYL	S TYVADIFLAQSWRD RLRLPEYMSEDYRILDV+WLH+IWRPDCFFKNAKKVTFHEMSIPNHYL	290581163	104604118707	0	0	0.041	0.267	0
blastp	diamond 2.0.5	Benjamin Buchfink, Xie Chao, and Daniel Huson (2015), "Fast and sensitive protein alignment using DIAMOND", Nature Methods 12:59-60.	/home/data1/reason/lib/nr/nr.dmnd	2661	blosum62	1e-05	11	1	F	146	Query_146	Tsin00146.t1	92	13	KDQ65321.1	Glycine receptor subunit alpha-4 [Zootermopsis nevadensis]	KDQ65321.1	118	1	137.1	344	5e-28	555	619	2	66	0	0	61	63	0	65	SMTYVADIFLAQSWRDPRLRLPEYMSEDYRILDVEWLHDIWRPDCFFKNAKKVTFHEMSIPNHYL	SQTYVADIFLAQSWRDARLRLPEYMSEDYRILDVDWLHNIWRPDCFFKNAKKVTFHEMSIPNHYL	S TYVADIFLAQSWRD RLRLPEYMSEDYRILDV+WLH+IWRPDCFFKNAKKVTFHEMSIPNHYL	290581163	104604118707	0	0	0.041	0.267	0
blastp	diamond 2.0.5	Benjamin Buchfink, Xie Chao, and Daniel Huson (2015), "Fast and sensitive protein alignment using DIAMOND", Nature Methods 12:59-60.	/home/data1/reason/lib/nr/nr.dmnd	2661	blosum62	1e-05	11	1	F	147	Query_147	Tsin00147.t1	151	13	KDQ65321.1	Glycine receptor subunit alpha-4 [Zootermopsis nevadensis]	KDQ65321.1	118	1	137.1	344	5e-28	555	619	2	66	0	0	61	63	0	65	SMTYVADIFLAQSWRDPRLRLPEYMSEDYRILDVEWLHDIWRPDCFFKNAKKVTFHEMSIPNHYL	SQTYVADIFLAQSWRDARLRLPEYMSEDYRILDVDWLHNIWRPDCFFKNAKKVTFHEMSIPNHYL	S TYVADIFLAQSWRD RLRLPEYMSEDYRILDV+WLH+IWRPDCFFKNAKKVTFHEMSIPNHYL	290581163	104604118707	0	0	0.041	0.267	0
blastp	diamond 2.0.5	Benjamin Buchfink, Xie Chao, and Daniel Huson (2015), "Fast and sensitive protein alignment using DIAMOND", Nature Methods 12:59-60.	/home/data1/reason/lib/nr/nr.dmnd	2661	blosum62	1e-05	11	1	F	148	Query_148	Tsin00148.t1	209	13	KDQ65321.1	Glycine receptor subunit alpha-4 [Zootermopsis nevadensis]	KDQ65321.1	118	1	137.1	344	5e-28	555	619	2	66	0	0	61	63	0	65	SMTYVADIFLAQSWRDPRLRLPEYMSEDYRILDVEWLHDIWRPDCFFKNAKKVTFHEMSIPNHYL	SQTYVADIFLAQSWRDARLRLPEYMSEDYRILDVDWLHNIWRPDCFFKNAKKVTFHEMSIPNHYL	S TYVADIFLAQSWRD RLRLPEYMSEDYRILDV+WLH+IWRPDCFFKNAKKVTFHEMSIPNHYL	290581163	104604118707	0	0	0.041	0.267	0
blastp	diamond 2.0.5	Benjamin Buchfink, Xie Chao, and Daniel Huson (2015), "Fast and sensitive protein alignment using DIAMOND", Nature Methods 12:59-60.	/home/data1/reason/lib/nr/nr.dmnd	2661	blosum62	1e-05	11	1	F	149	Query_149	Tsin00149.t1	1271	13	KDQ65321.1	Glycine receptor subunit alpha-4 [Zootermopsis nevadensis]	KDQ65321.1	118	1	137.1	344	5e-28	555	619	2	66	0	0	61	63	0	65	SMTYVADIFLAQSWRDPRLRLPEYMSEDYRILDVEWLHDIWRPDCFFKNAKKVTFHEMSIPNHYL	SQTYVADIFLAQSWRDARLRLPEYMSEDYRILDVDWLHNIWRPDCFFKNAKKVTFHEMSIPNHYL	S TYVADIFLAQSWRD RLRLPEYMSEDYRILDV+WLH+IWRPDCFFKNAKKVTFHEMSIPNHYL	290581163	104604118707	0	0	0.041	0.267	0
blastp	diamond 2.0.5	Benjamin Buchfink, Xie Chao, and Daniel Huson (2015), "Fast and sensitive protein alignment using DIAMOND", Nature Methods 12:59-60.	/home/data1/reason/lib/nr/nr.dmnd	2661	blosum62	1e-05	11	1	F	150	Query_150	Tsin00150.t1	404	13	KDQ65321.1	Glycine receptor subunit alpha-4 [Zootermopsis nevadensis]	KDQ65321.1	118	1	137.1	344	5e-28	555	619	2	66	0	0	61	63	0	65	SMTYVADIFLAQSWRDPRLRLPEYMSEDYRILDVEWLHDIWRPDCFFKNAKKVTFHEMSIPNHYL	SQTYVADIFLAQSWRDARLRLPEYMSEDYRILDVDWLHNIWRPDCFFKNAKKVTFHEMSIPNHYL	S TYVADIFLAQSWRD RLRLPEYMSEDYRILDV+WLH+IWRPDCFFKNAKKVTFHEMSIPNHYL	290581163	104604118707	0	0	0.041	0.267	0
blastp	diamond 2.0.5	Benjamin Buchfink, Xie Chao, and Daniel Huson (2015), "Fast and sensitive protein alignment using DIAMOND", Nature Methods 12:59-60.	/home/data1/reason/lib/nr/nr.dmnd	2661	blosum62	1e-05	11	1	F	151	Query_151	Tsin00151.t1	268	13	KDQ65321.1	Glycine receptor subunit alpha-4 [Zootermopsis nevadensis]	KDQ65321.1	118	1	137.1	344	5e-28	555	619	2	66	0	0	61	63	0	65	SMTYVADIFLAQSWRDPRLRLPEYMSEDYRILDVEWLHDIWRPDCFFKNAKKVTFHEMSIPNHYL	SQTYVADIFLAQSWRDARLRLPEYMSEDYRILDVDWLHNIWRPDCFFKNAKKVTFHEMSIPNHYL	S TYVADIFLAQSWRD RLRLPEYMSEDYRILDV+WLH+IWRPDCFFKNAKKVTFHEMSIPNHYL	290581163	104604118707	0	0	0.041	0.267	0
blastp	diamond 2.0.5	Benjamin Buchfink, Xie Chao, and Daniel Huson (2015), "Fast and sensitive protein alignment using DIAMOND", Nature Methods 12:59-60.	/home/data1/reason/lib/nr/nr.dmnd	2661	blosum62	1e-05	11	1	F	152	Query_152	Tsin00152.t1	472	13	KDQ65321.1	Glycine receptor subunit alpha-4 [Zootermopsis nevadensis]	KDQ65321.1	118	1	137.1	344	5e-28	555	619	2	66	0	0	61	63	0	65	SMTYVADIFLAQSWRDPRLRLPEYMSEDYRILDVEWLHDIWRPDCFFKNAKKVTFHEMSIPNHYL	SQTYVADIFLAQSWRDARLRLPEYMSEDYRILDVDWLHNIWRPDCFFKNAKKVTFHEMSIPNHYL	S TYVADIFLAQSWRD RLRLPEYMSEDYRILDV+WLH+IWRPDCFFKNAKKVTFHEMSIPNHYL	290581163	104604118707	0	0	0.041	0.267	0
blastp	diamond 2.0.5	Benjamin Buchfink, Xie Chao, and Daniel Huson (2015), "Fast and sensitive protein alignment using DIAMOND", Nature Methods 12:59-60.	/home/data1/reason/lib/nr/nr.dmnd	2661	blosum62	1e-05	11	1	F	153	Query_153	Tsin00153.t1	545	13	KDQ65321.1	Glycine receptor subunit alpha-4 [Zootermopsis nevadensis]	KDQ65321.1	118	1	137.1	344	5e-28	555	619	2	66	0	0	61	63	0	65	SMTYVADIFLAQSWRDPRLRLPEYMSEDYRILDVEWLHDIWRPDCFFKNAKKVTFHEMSIPNHYL	SQTYVADIFLAQSWRDARLRLPEYMSEDYRILDVDWLHNIWRPDCFFKNAKKVTFHEMSIPNHYL	S TYVADIFLAQSWRD RLRLPEYMSEDYRILDV+WLH+IWRPDCFFKNAKKVTFHEMSIPNHYL	290581163	104604118707	0	0	0.041	0.267	0
blastp	diamond 2.0.5	Benjamin Buchfink, Xie Chao, and Daniel Huson (2015), "Fast and sensitive protein alignment using DIAMOND", Nature Methods 12:59-60.	/home/data1/reason/lib/nr/nr.dmnd	2661	blosum62	1e-05	11	1	F	154	Query_154	Tsin00154.t1	339	13	KDQ65321.1	Glycine receptor subunit alpha-4 [Zootermopsis nevadensis]	KDQ65321.1	118	1	137.1	344	5e-28	555	619	2	66	0	0	61	63	0	65	SMTYVADIFLAQSWRDPRLRLPEYMSEDYRILDVEWLHDIWRPDCFFKNAKKVTFHEMSIPNHYL	SQTYVADIFLAQSWRDARLRLPEYMSEDYRILDVDWLHNIWRPDCFFKNAKKVTFHEMSIPNHYL	S TYVADIFLAQSWRD RLRLPEYMSEDYRILDV+WLH+IWRPDCFFKNAKKVTFHEMSIPNHYL	290581163	104604118707	0	0	0.041	0.267	0
blastp	diamond 2.0.5	Benjamin Buchfink, Xie Chao, and Daniel Huson (2015), "Fast and sensitive protein alignment using DIAMOND", Nature Methods 12:59-60.	/home/data1/reason/lib/nr/nr.dmnd	2661	blosum62	1e-05	11	1	F	155	Query_155	Tsin00155.t1	57	13	KDQ65321.1	Glycine receptor subunit alpha-4 [Zootermopsis nevadensis]	KDQ65321.1	118	1	137.1	344	5e-28	555	619	2	66	0	0	61	63	0	65	SMTYVADIFLAQSWRDPRLRLPEYMSEDYRILDVEWLHDIWRPDCFFKNAKKVTFHEMSIPNHYL	SQTYVADIFLAQSWRDARLRLPEYMSEDYRILDVDWLHNIWRPDCFFKNAKKVTFHEMSIPNHYL	S TYVADIFLAQSWRD RLRLPEYMSEDYRILDV+WLH+IWRPDCFFKNAKKVTFHEMSIPNHYL	290581163	104604118707	0	0	0.041	0.267	0
blastp	diamond 2.0.5	Benjamin Buchfink, Xie Chao, and Daniel Huson (2015), "Fast and sensitive protein alignment using DIAMOND", Nature Methods 12:59-60.	/home/data1/reason/lib/nr/nr.dmnd	2661	blosum62	1e-05	11	1	F	156	Query_156	Tsin00156.t1	1782	13	KDQ65321.1	Glycine receptor subunit alpha-4 [Zootermopsis nevadensis]	KDQ65321.1	118	1	137.1	344	5e-28	555	619	2	66	0	0	61	63	0	65	SMTYVADIFLAQSWRDPRLRLPEYMSEDYRILDVEWLHDIWRPDCFFKNAKKVTFHEMSIPNHYL	SQTYVADIFLAQSWRDARLRLPEYMSEDYRILDVDWLHNIWRPDCFFKNAKKVTFHEMSIPNHYL	S TYVADIFLAQSWRD RLRLPEYMSEDYRILDV+WLH+IWRPDCFFKNAKKVTFHEMSIPNHYL	290581163	104604118707	0	0	0.041	0.267	0
blastp	diamond 2.0.5	Benjamin Buchfink, Xie Chao, and Daniel Huson (2015), "Fast and sensitive protein alignment using DIAMOND", Nature Methods 12:59-60.	/home/data1/reason/lib/nr/nr.dmnd	2661	blosum62	1e-05	11	1	F	157	Query_157	Tsin00157.t1	580	13	KDQ65321.1	Glycine receptor subunit alpha-4 [Zootermopsis nevadensis]	KDQ65321.1	118	1	137.1	344	5e-28	555	619	2	66	0	0	61	63	0	65	SMTYVADIFLAQSWRDPRLRLPEYMSEDYRILDVEWLHDIWRPDCFFKNAKKVTFHEMSIPNHYL	SQTYVADIFLAQSWRDARLRLPEYMSEDYRILDVDWLHNIWRPDCFFKNAKKVTFHEMSIPNHYL	S TYVADIFLAQSWRD RLRLPEYMSEDYRILDV+WLH+IWRPDCFFKNAKKVTFHEMSIPNHYL	290581163	104604118707	0	0	0.041	0.267	0
blastp	diamond 2.0.5	Benjamin Buchfink, Xie Chao, and Daniel Huson (2015), "Fast and sensitive protein alignment using DIAMOND", Nature Methods 12:59-60.	/home/data1/reason/lib/nr/nr.dmnd	2661	blosum62	1e-05	11	1	F	158	Query_158	Tsin00158.t1	359	13	KDQ65321.1	Glycine receptor subunit alpha-4 [Zootermopsis nevadensis]	KDQ65321.1	118	1	137.1	344	5e-28	555	619	2	66	0	0	61	63	0	65	SMTYVADIFLAQSWRDPRLRLPEYMSEDYRILDVEWLHDIWRPDCFFKNAKKVTFHEMSIPNHYL	SQTYVADIFLAQSWRDARLRLPEYMSEDYRILDVDWLHNIWRPDCFFKNAKKVTFHEMSIPNHYL	S TYVADIFLAQSWRD RLRLPEYMSEDYRILDV+WLH+IWRPDCFFKNAKKVTFHEMSIPNHYL	290581163	104604118707	0	0	0.041	0.267	0
blastp	diamond 2.0.5	Benjamin Buchfink, Xie Chao, and Daniel Huson (2015), "Fast and sensitive protein alignment using DIAMOND", Nature Methods 12:59-60.	/home/data1/reason/lib/nr/nr.dmnd	2661	blosum62	1e-05	11	1	F	159	Query_159	Tsin00159.t1	634	13	KDQ65321.1	Glycine receptor subunit alpha-4 [Zootermopsis nevadensis]	KDQ65321.1	118	1	137.1	344	5e-28	555	619	2	66	0	0	61	63	0	65	SMTYVADIFLAQSWRDPRLRLPEYMSEDYRILDVEWLHDIWRPDCFFKNAKKVTFHEMSIPNHYL	SQTYVADIFLAQSWRDARLRLPEYMSEDYRILDVDWLHNIWRPDCFFKNAKKVTFHEMSIPNHYL	S TYVADIFLAQSWRD RLRLPEYMSEDYRILDV+WLH+IWRPDCFFKNAKKVTFHEMSIPNHYL	290581163	104604118707	0	0	0.041	0.267	0
blastp	diamond 2.0.5	Benjamin Buchfink, Xie Chao, and Daniel Huson (2015), "Fast and sensitive protein alignment using DIAMOND", Nature Methods 12:59-60.	/home/data1/reason/lib/nr/nr.dmnd	2661	blosum62	1e-05	11	1	F	160	Query_160	Tsin00160.t1	2609	13	KDQ65321.1	Glycine receptor subunit alpha-4 [Zootermopsis nevadensis]	KDQ65321.1	118	1	137.1	344	5e-28	555	619	2	66	0	0	61	63	0	65	SMTYVADIFLAQSWRDPRLRLPEYMSEDYRILDVEWLHDIWRPDCFFKNAKKVTFHEMSIPNHYL	SQTYVADIFLAQSWRDARLRLPEYMSEDYRILDVDWLHNIWRPDCFFKNAKKVTFHEMSIPNHYL	S TYVADIFLAQSWRD RLRLPEYMSEDYRILDV+WLH+IWRPDCFFKNAKKVTFHEMSIPNHYL	290581163	104604118707	0	0	0.041	0.267	0
blastp	diamond 2.0.5	Benjamin Buchfink, Xie Chao, and Daniel Huson (2015), "Fast and sensitive protein alignment using DIAMOND", Nature Methods 12:59-60.	/home/data1/reason/lib/nr/nr.dmnd	2661	blosum62	1e-05	11	1	F	161	Query_161	Tsin00161.t1	232	13	KDQ65321.1	Glycine receptor subunit alpha-4 [Zootermopsis nevadensis]	KDQ65321.1	118	1	137.1	344	5e-28	555	619	2	66	0	0	61	63	0	65	SMTYVADIFLAQSWRDPRLRLPEYMSEDYRILDVEWLHDIWRPDCFFKNAKKVTFHEMSIPNHYL	SQTYVADIFLAQSWRDARLRLPEYMSEDYRILDVDWLHNIWRPDCFFKNAKKVTFHEMSIPNHYL	S TYVADIFLAQSWRD RLRLPEYMSEDYRILDV+WLH+IWRPDCFFKNAKKVTFHEMSIPNHYL	290581163	104604118707	0	0	0.041	0.267	0
blastp	diamond 2.0.5	Benjamin Buchfink, Xie Chao, and Daniel Huson (2015), "Fast and sensitive protein alignment using DIAMOND", Nature Methods 12:59-60.	/home/data1/reason/lib/nr/nr.dmnd	2661	blosum62	1e-05	11	1	F	162	Query_162	Tsin00162.t1	549	13	KDQ65321.1	Glycine receptor subunit alpha-4 [Zootermopsis nevadensis]	KDQ65321.1	118	1	137.1	344	5e-28	555	619	2	66	0	0	61	63	0	65	SMTYVADIFLAQSWRDPRLRLPEYMSEDYRILDVEWLHDIWRPDCFFKNAKKVTFHEMSIPNHYL	SQTYVADIFLAQSWRDARLRLPEYMSEDYRILDVDWLHNIWRPDCFFKNAKKVTFHEMSIPNHYL	S TYVADIFLAQSWRD RLRLPEYMSEDYRILDV+WLH+IWRPDCFFKNAKKVTFHEMSIPNHYL	290581163	104604118707	0	0	0.041	0.267	0
blastp	diamond 2.0.5	Benjamin Buchfink, Xie Chao, and Daniel Huson (2015), "Fast and sensitive protein alignment using DIAMOND", Nature Methods 12:59-60.	/home/data1/reason/lib/nr/nr.dmnd	2661	blosum62	1e-05	11	1	F	163	Query_163	Tsin00163.t1	208	13	KDQ65321.1	Glycine receptor subunit alpha-4 [Zootermopsis nevadensis]	KDQ65321.1	118	1	137.1	344	5e-28	555	619	2	66	0	0	61	63	0	65	SMTYVADIFLAQSWRDPRLRLPEYMSEDYRILDVEWLHDIWRPDCFFKNAKKVTFHEMSIPNHYL	SQTYVADIFLAQSWRDARLRLPEYMSEDYRILDVDWLHNIWRPDCFFKNAKKVTFHEMSIPNHYL	S TYVADIFLAQSWRD RLRLPEYMSEDYRILDV+WLH+IWRPDCFFKNAKKVTFHEMSIPNHYL	290581163	104604118707	0	0	0.041	0.267	0
blastp	diamond 2.0.5	Benjamin Buchfink, Xie Chao, and Daniel Huson (2015), "Fast and sensitive protein alignment using DIAMOND", Nature Methods 12:59-60.	/home/data1/reason/lib/nr/nr.dmnd	2661	blosum62	1e-05	11	1	F	164	Query_164	Tsin00164.t1	374	13	KDQ65321.1	Glycine receptor subunit alpha-4 [Zootermopsis nevadensis]	KDQ65321.1	118	1	137.1	344	5e-28	555	619	2	66	0	0	61	63	0	65	SMTYVADIFLAQSWRDPRLRLPEYMSEDYRILDVEWLHDIWRPDCFFKNAKKVTFHEMSIPNHYL	SQTYVADIFLAQSWRDARLRLPEYMSEDYRILDVDWLHNIWRPDCFFKNAKKVTFHEMSIPNHYL	S TYVADIFLAQSWRD RLRLPEYMSEDYRILDV+WLH+IWRPDCFFKNAKKVTFHEMSIPNHYL	290581163	104604118707	0	0	0.041	0.267	0
blastp	diamond 2.0.5	Benjamin Buchfink, Xie Chao, and Daniel Huson (2015), "Fast and sensitive protein alignment using DIAMOND", Nature Methods 12:59-60.	/home/data1/reason/lib/nr/nr.dmnd	2661	blosum62	1e-05	11	1	F	165	Query_165	Tsin00165.t1	1341	13	KDQ65321.1	Glycine receptor subunit alpha-4 [Zootermopsis nevadensis]	KDQ65321.1	118	1	137.1	344	5e-28	555	619	2	66	0	0	61	63	0	65	SMTYVADIFLAQSWRDPRLRLPEYMSEDYRILDVEWLHDIWRPDCFFKNAKKVTFHEMSIPNHYL	SQTYVADIFLAQSWRDARLRLPEYMSEDYRILDVDWLHNIWRPDCFFKNAKKVTFHEMSIPNHYL	S TYVADIFLAQSWRD RLRLPEYMSEDYRILDV+WLH+IWRPDCFFKNAKKVTFHEMSIPNHYL	290581163	104604118707	0	0	0.041	0.267	0
blastp	diamond 2.0.5	Benjamin Buchfink, Xie Chao, and Daniel Huson (2015), "Fast and sensitive protein alignment using DIAMOND", Nature Methods 12:59-60.	/home/data1/reason/lib/nr/nr.dmnd	2661	blosum62	1e-05	11	1	F	166	Query_166	Tsin00166.t1	518	13	KDQ65321.1	Glycine receptor subunit alpha-4 [Zootermopsis nevadensis]	KDQ65321.1	118	1	137.1	344	5e-28	555	619	2	66	0	0	61	63	0	65	SMTYVADIFLAQSWRDPRLRLPEYMSEDYRILDVEWLHDIWRPDCFFKNAKKVTFHEMSIPNHYL	SQTYVADIFLAQSWRDARLRLPEYMSEDYRILDVDWLHNIWRPDCFFKNAKKVTFHEMSIPNHYL	S TYVADIFLAQSWRD RLRLPEYMSEDYRILDV+WLH+IWRPDCFFKNAKKVTFHEMSIPNHYL	290581163	104604118707	0	0	0.041	0.267	0
blastp	diamond 2.0.5	Benjamin Buchfink, Xie Chao, and Daniel Huson (2015), "Fast and sensitive protein alignment using DIAMOND", Nature Methods 12:59-60.	/home/data1/reason/lib/nr/nr.dmnd	2661	blosum62	1e-05	11	1	F	167	Query_167	Tsin00167.t1	317	13	KDQ65321.1	Glycine receptor subunit alpha-4 [Zootermopsis nevadensis]	KDQ65321.1	118	1	137.1	344	5e-28	555	619	2	66	0	0	61	63	0	65	SMTYVADIFLAQSWRDPRLRLPEYMSEDYRILDVEWLHDIWRPDCFFKNAKKVTFHEMSIPNHYL	SQTYVADIFLAQSWRDARLRLPEYMSEDYRILDVDWLHNIWRPDCFFKNAKKVTFHEMSIPNHYL	S TYVADIFLAQSWRD RLRLPEYMSEDYRILDV+WLH+IWRPDCFFKNAKKVTFHEMSIPNHYL	290581163	104604118707	0	0	0.041	0.267	0
blastp	diamond 2.0.5	Benjamin Buchfink, Xie Chao, and Daniel Huson (2015), "Fast and sensitive protein alignment using DIAMOND", Nature Methods 12:59-60.	/home/data1/reason/lib/nr/nr.dmnd	2661	blosum62	1e-05	11	1	F	168	Query_168	Tsin00168.t1	369	13	KDQ65321.1	Glycine receptor subunit alpha-4 [Zootermopsis nevadensis]	KDQ65321.1	118	1	137.1	344	5e-28	555	619	2	66	0	0	61	63	0	65	SMTYVADIFLAQSWRDPRLRLPEYMSEDYRILDVEWLHDIWRPDCFFKNAKKVTFHEMSIPNHYL	SQTYVADIFLAQSWRDARLRLPEYMSEDYRILDVDWLHNIWRPDCFFKNAKKVTFHEMSIPNHYL	S TYVADIFLAQSWRD RLRLPEYMSEDYRILDV+WLH+IWRPDCFFKNAKKVTFHEMSIPNHYL	290581163	104604118707	0	0	0.041	0.267	0
blastp	diamond 2.0.5	Benjamin Buchfink, Xie Chao, and Daniel Huson (2015), "Fast and sensitive protein alignment using DIAMOND", Nature Methods 12:59-60.	/home/data1/reason/lib/nr/nr.dmnd	2661	blosum62	1e-05	11	1	F	169	Query_169	Tsin00169.t1	799	13	KDQ65321.1	Glycine receptor subunit alpha-4 [Zootermopsis nevadensis]	KDQ65321.1	118	1	137.1	344	5e-28	555	619	2	66	0	0	61	63	0	65	SMTYVADIFLAQSWRDPRLRLPEYMSEDYRILDVEWLHDIWRPDCFFKNAKKVTFHEMSIPNHYL	SQTYVADIFLAQSWRDARLRLPEYMSEDYRILDVDWLHNIWRPDCFFKNAKKVTFHEMSIPNHYL	S TYVADIFLAQSWRD RLRLPEYMSEDYRILDV+WLH+IWRPDCFFKNAKKVTFHEMSIPNHYL	290581163	104604118707	0	0	0.041	0.267	0
blastp	diamond 2.0.5	Benjamin Buchfink, Xie Chao, and Daniel Huson (2015), "Fast and sensitive protein alignment using DIAMOND", Nature Methods 12:59-60.	/home/data1/reason/lib/nr/nr.dmnd	2661	blosum62	1e-05	11	1	F	170	Query_170	Tsin00170.t1	294	13	KDQ65321.1	Glycine receptor subunit alpha-4 [Zootermopsis nevadensis]	KDQ65321.1	118	1	137.1	344	5e-28	555	619	2	66	0	0	61	63	0	65	SMTYVADIFLAQSWRDPRLRLPEYMSEDYRILDVEWLHDIWRPDCFFKNAKKVTFHEMSIPNHYL	SQTYVADIFLAQSWRDARLRLPEYMSEDYRILDVDWLHNIWRPDCFFKNAKKVTFHEMSIPNHYL	S TYVADIFLAQSWRD RLRLPEYMSEDYRILDV+WLH+IWRPDCFFKNAKKVTFHEMSIPNHYL	290581163	104604118707	0	0	0.041	0.267	0
blastp	diamond 2.0.5	Benjamin Buchfink, Xie Chao, and Daniel Huson (2015), "Fast and sensitive protein alignment using DIAMOND", Nature Methods 12:59-60.	/home/data1/reason/lib/nr/nr.dmnd	2661	blosum62	1e-05	11	1	F	171	Query_171	Tsin00171.t1	1059	13	KDQ65321.1	Glycine receptor subunit alpha-4 [Zootermopsis nevadensis]	KDQ65321.1	118	1	137.1	344	5e-28	555	619	2	66	0	0	61	63	0	65	SMTYVADIFLAQSWRDPRLRLPEYMSEDYRILDVEWLHDIWRPDCFFKNAKKVTFHEMSIPNHYL	SQTYVADIFLAQSWRDARLRLPEYMSEDYRILDVDWLHNIWRPDCFFKNAKKVTFHEMSIPNHYL	S TYVADIFLAQSWRD RLRLPEYMSEDYRILDV+WLH+IWRPDCFFKNAKKVTFHEMSIPNHYL	290581163	104604118707	0	0	0.041	0.267	0
blastp	diamond 2.0.5	Benjamin Buchfink, Xie Chao, and Daniel Huson (2015), "Fast and sensitive protein alignment using DIAMOND", Nature Methods 12:59-60.	/home/data1/reason/lib/nr/nr.dmnd	2661	blosum62	1e-05	11	1	F	172	Query_172	Tsin00172.t1	265	13	KDQ65321.1	Glycine receptor subunit alpha-4 [Zootermopsis nevadensis]	KDQ65321.1	118	1	137.1	344	5e-28	555	619	2	66	0	0	61	63	0	65	SMTYVADIFLAQSWRDPRLRLPEYMSEDYRILDVEWLHDIWRPDCFFKNAKKVTFHEMSIPNHYL	SQTYVADIFLAQSWRDARLRLPEYMSEDYRILDVDWLHNIWRPDCFFKNAKKVTFHEMSIPNHYL	S TYVADIFLAQSWRD RLRLPEYMSEDYRILDV+WLH+IWRPDCFFKNAKKVTFHEMSIPNHYL	290581163	104604118707	0	0	0.041	0.267	0
blastp	diamond 2.0.5	Benjamin Buchfink, Xie Chao, and Daniel Huson (2015), "Fast and sensitive protein alignment using DIAMOND", Nature Methods 12:59-60.	/home/data1/reason/lib/nr/nr.dmnd	2661	blosum62	1e-05	11	1	F	173	Query_173	Tsin00173.t1	1051	13	KDQ65321.1	Glycine receptor subunit alpha-4 [Zootermopsis nevadensis]	KDQ65321.1	118	1	137.1	344	5e-28	555	619	2	66	0	0	61	63	0	65	SMTYVADIFLAQSWRDPRLRLPEYMSEDYRILDVEWLHDIWRPDCFFKNAKKVTFHEMSIPNHYL	SQTYVADIFLAQSWRDARLRLPEYMSEDYRILDVDWLHNIWRPDCFFKNAKKVTFHEMSIPNHYL	S TYVADIFLAQSWRD RLRLPEYMSEDYRILDV+WLH+IWRPDCFFKNAKKVTFHEMSIPNHYL	290581163	104604118707	0	0	0.041	0.267	0
blastp	diamond 2.0.5	Benjamin Buchfink, Xie Chao, and Daniel Huson (2015), "Fast and sensitive protein alignment using DIAMOND", Nature Methods 12:59-60.	/home/data1/reason/lib/nr/nr.dmnd	2661	blosum62	1e-05	11	1	F	174	Query_174	Tsin00174.t1	368	13	KDQ65321.1	Glycine receptor subunit alpha-4 [Zootermopsis nevadensis]	KDQ65321.1	118	1	137.1	344	5e-28	555	619	2	66	0	0	61	63	0	65	SMTYVADIFLAQSWRDPRLRLPEYMSEDYRILDVEWLHDIWRPDCFFKNAKKVTFHEMSIPNHYL	SQTYVADIFLAQSWRDARLRLPEYMSEDYRILDVDWLHNIWRPDCFFKNAKKVTFHEMSIPNHYL	S TYVADIFLAQSWRD RLRLPEYMSEDYRILDV+WLH+IWRPDCFFKNAKKVTFHEMSIPNHYL	290581163	104604118707	0	0	0.041	0.267	0
blastp	diamond 2.0.5	Benjamin Buchfink, Xie Chao, and Daniel Huson (2015), "Fast and sensitive protein alignment using DIAMOND", Nature Methods 12:59-60.	/home/data1/reason/lib/nr/nr.dmnd	2661	blosum62	1e-05	11	1	F	175	Query_175	Tsin00175.t1	417	13	KDQ65321.1	Glycine receptor subunit alpha-4 [Zootermopsis nevadensis]	KDQ65321.1	118	1	137.1	344	5e-28	555	619	2	66	0	0	61	63	0	65	SMTYVADIFLAQSWRDPRLRLPEYMSEDYRILDVEWLHDIWRPDCFFKNAKKVTFHEMSIPNHYL	SQTYVADIFLAQSWRDARLRLPEYMSEDYRILDVDWLHNIWRPDCFFKNAKKVTFHEMSIPNHYL	S TYVADIFLAQSWRD RLRLPEYMSEDYRILDV+WLH+IWRPDCFFKNAKKVTFHEMSIPNHYL	290581163	104604118707	0	0	0.041	0.267	0
blastp	diamond 2.0.5	Benjamin Buchfink, Xie Chao, and Daniel Huson (2015), "Fast and sensitive protein alignment using DIAMOND", Nature Methods 12:59-60.	/home/data1/reason/lib/nr/nr.dmnd	2661	blosum62	1e-05	11	1	F	176	Query_176	Tsin00176.t1	1114	13	KDQ65321.1	Glycine receptor subunit alpha-4 [Zootermopsis nevadensis]	KDQ65321.1	118	1	137.1	344	5e-28	555	619	2	66	0	0	61	63	0	65	SMTYVADIFLAQSWRDPRLRLPEYMSEDYRILDVEWLHDIWRPDCFFKNAKKVTFHEMSIPNHYL	SQTYVADIFLAQSWRDARLRLPEYMSEDYRILDVDWLHNIWRPDCFFKNAKKVTFHEMSIPNHYL	S TYVADIFLAQSWRD RLRLPEYMSEDYRILDV+WLH+IWRPDCFFKNAKKVTFHEMSIPNHYL	290581163	104604118707	0	0	0.041	0.267	0
blastp	diamond 2.0.5	Benjamin Buchfink, Xie Chao, and Daniel Huson (2015), "Fast and sensitive protein alignment using DIAMOND", Nature Methods 12:59-60.	/home/data1/reason/lib/nr/nr.dmnd	2661	blosum62	1e-05	11	1	F	177	Query_177	Tsin00177.t1	504	13	KDQ65321.1	Glycine receptor subunit alpha-4 [Zootermopsis nevadensis]	KDQ65321.1	118	1	137.1	344	5e-28	555	619	2	66	0	0	61	63	0	65	SMTYVADIFLAQSWRDPRLRLPEYMSEDYRILDVEWLHDIWRPDCFFKNAKKVTFHEMSIPNHYL	SQTYVADIFLAQSWRDARLRLPEYMSEDYRILDVDWLHNIWRPDCFFKNAKKVTFHEMSIPNHYL	S TYVADIFLAQSWRD RLRLPEYMSEDYRILDV+WLH+IWRPDCFFKNAKKVTFHEMSIPNHYL	290581163	104604118707	0	0	0.041	0.267	0
blastp	diamond 2.0.5	Benjamin Buchfink, Xie Chao, and Daniel Huson (2015), "Fast and sensitive protein alignment using DIAMOND", Nature Methods 12:59-60.	/home/data1/reason/lib/nr/nr.dmnd	2661	blosum62	1e-05	11	1	F	178	Query_178	Tsin00178.t1	553	13	KDQ65321.1	Glycine receptor subunit alpha-4 [Zootermopsis nevadensis]	KDQ65321.1	118	1	137.1	344	5e-28	555	619	2	66	0	0	61	63	0	65	SMTYVADIFLAQSWRDPRLRLPEYMSEDYRILDVEWLHDIWRPDCFFKNAKKVTFHEMSIPNHYL	SQTYVADIFLAQSWRDARLRLPEYMSEDYRILDVDWLHNIWRPDCFFKNAKKVTFHEMSIPNHYL	S TYVADIFLAQSWRD RLRLPEYMSEDYRILDV+WLH+IWRPDCFFKNAKKVTFHEMSIPNHYL	290581163	104604118707	0	0	0.041	0.267	0
blastp	diamond 2.0.5	Benjamin Buchfink, Xie Chao, and Daniel Huson (2015), "Fast and sensitive protein alignment using DIAMOND", Nature Methods 12:59-60.	/home/data1/reason/lib/nr/nr.dmnd	2661	blosum62	1e-05	11	1	F	179	Query_179	Tsin00179.t1	1237	1	PSN41871.1	hypothetical protein C0J52_10236 [Blattella germanica]	PSN41871.1	313	1	100.9	250	5.4e-17	119	169	40	90	0	0	49	50	0	51	IRRNDTKDDVFVHQSAIVKNNPKKAVRSVGDGEVVEFDVVVGEKGNEAANI	INRNDTKDDVFVHQSAIVKNNPKKAVRSVGDGEVVEFDVVVGEKGNEAANV	I RNDTKDDVFVHQSAIVKNNPKKAVRSVGDGEVVEFDVVVGEKGNEAAN+	290581163	104604118707	0	0	0.041	0.267	0
blastp	diamond 2.0.5	Benjamin Buchfink, Xie Chao, and Daniel Huson (2015), "Fast and sensitive protein alignment using DIAMOND", Nature Methods 12:59-60.	/home/data1/reason/lib/nr/nr.dmnd	2661	blosum62	1e-05	11	1	F	179	Query_179	Tsin00179.t1	1237	2	XP_023708629.1	Y-box factor homolog isoform X1 [Cryptotermes secundus]	XP_023708629.1	324	1	100.9	250	5.4e-17	119	169	40	90	0	0	49	50	0	51	IRRNDTKDDVFVHQSAIVKNNPKKAVRSVGDGEVVEFDVVVGEKGNEAANI	INRNDTKDDVFVHQSAIVKNNPKKAVRSVGDGEVVEFDVVVGEKGNEAANV	I RNDTKDDVFVHQSAIVKNNPKKAVRSVGDGEVVEFDVVVGEKGNEAAN+	290581163	104604118707	0	0	0.041	0.267	0
blastp	diamond 2.0.5	Benjamin Buchfink, Xie Chao, and Daniel Huson (2015), "Fast and sensitive protein alignment using DIAMOND", Nature Methods 12:59-60.	/home/data1/reason/lib/nr/nr.dmnd	2661	blosum62	1e-05	11	1	F	179	Query_179	Tsin00179.t1	1237	3	XP_021920814.1	Y-box factor homolog isoform X5 [Zootermopsis nevadensis]	XP_021920814.1	322	1	100.9	250	5.4e-17	119	169	40	90	0	0	49	50	0	51	IRRNDTKDDVFVHQSAIVKNNPKKAVRSVGDGEVVEFDVVVGEKGNEAANI	INRNDTKDDVFVHQSAIVKNNPKKAVRSVGDGEVVEFDVVVGEKGNEAANV	I RNDTKDDVFVHQSAIVKNNPKKAVRSVGDGEVVEFDVVVGEKGNEAAN+	290581163	104604118707	0	0	0.041	0.267	0
blastp	diamond 2.0.5	Benjamin Buchfink, Xie Chao, and Daniel Huson (2015), "Fast and sensitive protein alignment using DIAMOND", Nature Methods 12:59-60.	/home/data1/reason/lib/nr/nr.dmnd	2661	blosum62	1e-05	11	1	F	179	Query_179	Tsin00179.t1	1237	4	XP_023708632.1	Y-box factor homolog isoform X4 [Cryptotermes secundus]	XP_023708632.1	302	1	100.9	250	5.4e-17	119	169	40	90	0	0	49	50	0	51	IRRNDTKDDVFVHQSAIVKNNPKKAVRSVGDGEVVEFDVVVGEKGNEAANI	INRNDTKDDVFVHQSAIVKNNPKKAVRSVGDGEVVEFDVVVGEKGNEAANV	I RNDTKDDVFVHQSAIVKNNPKKAVRSVGDGEVVEFDVVVGEKGNEAAN+	290581163	104604118707	0	0	0.041	0.267	0
blastp	diamond 2.0.5	Benjamin Buchfink, Xie Chao, and Daniel Huson (2015), "Fast and sensitive protein alignment using DIAMOND", Nature Methods 12:59-60.	/home/data1/reason/lib/nr/nr.dmnd	2661	blosum62	1e-05	11	1	F	179	Query_179	Tsin00179.t1	1237	5	XP_021920813.1	Y-box factor homolog isoform X4 [Zootermopsis nevadensis]	XP_021920813.1	323	1	100.9	250	5.4e-17	119	169	41	91	0	0	49	50	0	51	IRRNDTKDDVFVHQSAIVKNNPKKAVRSVGDGEVVEFDVVVGEKGNEAANI	INRNDTKDDVFVHQSAIVKNNPKKAVRSVGDGEVVEFDVVVGEKGNEAANV	I RNDTKDDVFVHQSAIVKNNPKKAVRSVGDGEVVEFDVVVGEKGNEAAN+	290581163	104604118707	0	0	0.041	0.267	0
blastp	diamond 2.0.5	Benjamin Buchfink, Xie Chao, and Daniel Huson (2015), "Fast and sensitive protein alignment using DIAMOND", Nature Methods 12:59-60.	/home/data1/reason/lib/nr/nr.dmnd	2661	blosum62	1e-05	11	1	F	179	Query_179	Tsin00179.t1	1237	6	XP_021920815.1	Y-box factor homolog isoform X6 [Zootermopsis nevadensis]	XP_021920815.1	318	1	100.9	250	5.4e-17	119	169	36	86	0	0	49	50	0	51	IRRNDTKDDVFVHQSAIVKNNPKKAVRSVGDGEVVEFDVVVGEKGNEAANI	INRNDTKDDVFVHQSAIVKNNPKKAVRSVGDGEVVEFDVVVGEKGNEAANV	I RNDTKDDVFVHQSAIVKNNPKKAVRSVGDGEVVEFDVVVGEKGNEAAN+	290581163	104604118707	0	0	0.041	0.267	0
blastp	diamond 2.0.5	Benjamin Buchfink, Xie Chao, and Daniel Huson (2015), "Fast and sensitive protein alignment using DIAMOND", Nature Methods 12:59-60.	/home/data1/reason/lib/nr/nr.dmnd	2661	blosum62	1e-05	11	1	F	179	Query_179	Tsin00179.t1	1237	7	XP_023708630.1	Y-box factor homolog isoform X2 [Cryptotermes secundus]	XP_023708630.1	313	1	100.9	250	5.4e-17	119	169	40	90	0	0	49	50	0	51	IRRNDTKDDVFVHQSAIVKNNPKKAVRSVGDGEVVEFDVVVGEKGNEAANI	INRNDTKDDVFVHQSAIVKNNPKKAVRSVGDGEVVEFDVVVGEKGNEAANV	I RNDTKDDVFVHQSAIVKNNPKKAVRSVGDGEVVEFDVVVGEKGNEAAN+	290581163	104604118707	0	0	0.041	0.267	0
blastp	diamond 2.0.5	Benjamin Buchfink, Xie Chao, and Daniel Huson (2015), "Fast and sensitive protein alignment using DIAMOND", Nature Methods 12:59-60.	/home/data1/reason/lib/nr/nr.dmnd	2661	blosum62	1e-05	11	1	F	179	Query_179	Tsin00179.t1	1237	8	XP_021920812.1	Y-box factor homolog isoform X3 [Zootermopsis nevadensis]	XP_021920812.1	331	1	100.9	250	5.4e-17	119	169	60	110	0	0	49	50	0	51	IRRNDTKDDVFVHQSAIVKNNPKKAVRSVGDGEVVEFDVVVGEKGNEAANI	INRNDTKDDVFVHQSAIVKNNPKKAVRSVGDGEVVEFDVVVGEKGNEAANV	I RNDTKDDVFVHQSAIVKNNPKKAVRSVGDGEVVEFDVVVGEKGNEAAN+	290581163	104604118707	0	0	0.041	0.267	0
blastp	diamond 2.0.5	Benjamin Buchfink, Xie Chao, and Daniel Huson (2015), "Fast and sensitive protein alignment using DIAMOND", Nature Methods 12:59-60.	/home/data1/reason/lib/nr/nr.dmnd	2661	blosum62	1e-05	11	1	F	179	Query_179	Tsin00179.t1	1237	9	XP_021920816.1	Y-box factor homolog isoform X7 [Zootermopsis nevadensis]	XP_021920816.1	310	1	100.9	250	5.4e-17	119	169	28	78	0	0	49	50	0	51	IRRNDTKDDVFVHQSAIVKNNPKKAVRSVGDGEVVEFDVVVGEKGNEAANI	INRNDTKDDVFVHQSAIVKNNPKKAVRSVGDGEVVEFDVVVGEKGNEAANV	I RNDTKDDVFVHQSAIVKNNPKKAVRSVGDGEVVEFDVVVGEKGNEAAN+	290581163	104604118707	0	0	0.041	0.267	0
blastp	diamond 2.0.5	Benjamin Buchfink, Xie Chao, and Daniel Huson (2015), "Fast and sensitive protein alignment using DIAMOND", Nature Methods 12:59-60.	/home/data1/reason/lib/nr/nr.dmnd	2661	blosum62	1e-05	11	1	F	179	Query_179	Tsin00179.t1	1237	10	XP_023708633.1	Y-box-binding protein 1 isoform X5 [Cryptotermes secundus]	XP_023708633.1	264	1	100.9	250	5.4e-17	119	169	40	90	0	0	49	50	0	51	IRRNDTKDDVFVHQSAIVKNNPKKAVRSVGDGEVVEFDVVVGEKGNEAANI	INRNDTKDDVFVHQSAIVKNNPKKAVRSVGDGEVVEFDVVVGEKGNEAANV	I RNDTKDDVFVHQSAIVKNNPKKAVRSVGDGEVVEFDVVVGEKGNEAAN+	290581163	104604118707	0	0	0.041	0.267	0
blastp	diamond 2.0.5	Benjamin Buchfink, Xie Chao, and Daniel Huson (2015), "Fast and sensitive protein alignment using DIAMOND", Nature Methods 12:59-60.	/home/data1/reason/lib/nr/nr.dmnd	2661	blosum62	1e-05	11	1	F	179	Query_179	Tsin00179.t1	1237	11	XP_021920811.1	nuclease-sensitive element-binding protein 1 isoform X2 [Zootermopsis nevadensis]	XP_021920811.1	331	1	100.9	250	5.4e-17	119	169	60	110	0	0	49	50	0	51	IRRNDTKDDVFVHQSAIVKNNPKKAVRSVGDGEVVEFDVVVGEKGNEAANI	INRNDTKDDVFVHQSAIVKNNPKKAVRSVGDGEVVEFDVVVGEKGNEAANV	I RNDTKDDVFVHQSAIVKNNPKKAVRSVGDGEVVEFDVVVGEKGNEAAN+	290581163	104604118707	0	0	0.041	0.267	0
blastp	diamond 2.0.5	Benjamin Buchfink, Xie Chao, and Daniel Huson (2015), "Fast and sensitive protein alignment using DIAMOND", Nature Methods 12:59-60.	/home/data1/reason/lib/nr/nr.dmnd	2661	blosum62	1e-05	11	1	F	179	Query_179	Tsin00179.t1	1237	12	XP_023708631.1	Y-box factor homolog isoform X3 [Cryptotermes secundus]	XP_023708631.1	313	1	100.9	250	5.4e-17	119	169	40	90	0	0	49	50	0	51	IRRNDTKDDVFVHQSAIVKNNPKKAVRSVGDGEVVEFDVVVGEKGNEAANI	INRNDTKDDVFVHQSAIVKNNPKKAVRSVGDGEVVEFDVVVGEKGNEAANV	I RNDTKDDVFVHQSAIVKNNPKKAVRSVGDGEVVEFDVVVGEKGNEAAN+	290581163	104604118707	0	0	0.041	0.267	0
blastp	diamond 2.0.5	Benjamin Buchfink, Xie Chao, and Daniel Huson (2015), "Fast and sensitive protein alignment using DIAMOND", Nature Methods 12:59-60.	/home/data1/reason/lib/nr/nr.dmnd	2661	blosum62	1e-05	11	1	F	179	Query_179	Tsin00179.t1	1237	13	XP_021920810.1	Y-box factor homolog isoform X1 [Zootermopsis nevadensis]	XP_021920810.1	342	1	100.9	250	5.4e-17	119	169	60	110	0	0	49	50	0	51	IRRNDTKDDVFVHQSAIVKNNPKKAVRSVGDGEVVEFDVVVGEKGNEAANI	INRNDTKDDVFVHQSAIVKNNPKKAVRSVGDGEVVEFDVVVGEKGNEAANV	I RNDTKDDVFVHQSAIVKNNPKKAVRSVGDGEVVEFDVVVGEKGNEAAN+	290581163	104604118707	0	0	0.041	0.267	0
blastp	diamond 2.0.5	Benjamin Buchfink, Xie Chao, and Daniel Huson (2015), "Fast and sensitive protein alignment using DIAMOND", Nature Methods 12:59-60.	/home/data1/reason/lib/nr/nr.dmnd	2661	blosum62	1e-05	11	1	F	179	Query_179	Tsin00179.t1	1237	14	KAF4529685.1	hypothetical protein B566_EDAN010771 [Ephemera danica]	KAF4529685.1	310	1	99.4	246	1.6e-16	119	169	40	90	0	0	48	50	0	51	IRRNDTKDDVFVHQSAIVKNNPKKAVRSVGDGEVVEFDVVVGEKGNEAANI	INRNDTKEDVFVHQSAIVKNNPKKAVRSVGDGEVVEFDVVVGEKGNEAANV	I RNDTK+DVFVHQSAIVKNNPKKAVRSVGDGEVVEFDVVVGEKGNEAAN+	290581163	104604118707	0	0	0.041	0.267	0
blastp	diamond 2.0.5	Benjamin Buchfink, Xie Chao, and Daniel Huson (2015), "Fast and sensitive protein alignment using DIAMOND", Nature Methods 12:59-60.	/home/data1/reason/lib/nr/nr.dmnd	2661	blosum62	1e-05	11	1	F	179	Query_179	Tsin00179.t1	1237	15	XP_015516077.1	PREDICTED: nuclease-sensitive element-binding protein 1 isoform X1 [Neodiprion lecontei]	XP_015516077.1	346	1	99	245	2.1e-16	119	169	40	90	0	0	47	50	0	51	IRRNDTKDDVFVHQSAIVKNNPKKAVRSVGDGEVVEFDVVVGEKGNEAANI	INRNDTKEDVFVHQSAIVKNNPKKAVRSVGDGEVVEFDVVIGEKGNEAANV	I RNDTK+DVFVHQSAIVKNNPKKAVRSVGDGEVVEFDVV+GEKGNEAAN+	290581163	104604118707	0	0	0.041	0.267	0
blastp	diamond 2.0.5	Benjamin Buchfink, Xie Chao, and Daniel Huson (2015), "Fast and sensitive protein alignment using DIAMOND", Nature Methods 12:59-60.	/home/data1/reason/lib/nr/nr.dmnd	2661	blosum62	1e-05	11	1	F	179	Query_179	Tsin00179.t1	1237	16	XP_033221763.1	Y-box factor homolog isoform X1 [Belonocnema treatae]	XP_033221763.1	355	1	99	245	2.1e-16	119	169	40	90	0	0	47	50	0	51	IRRNDTKDDVFVHQSAIVKNNPKKAVRSVGDGEVVEFDVVVGEKGNEAANI	INRNDTKEDVFVHQSAIVKNNPKKAVRSVGDGEVVEFDVVIGEKGNEAANV	I RNDTK+DVFVHQSAIVKNNPKKAVRSVGDGEVVEFDVV+GEKGNEAAN+	290581163	104604118707	0	0	0.041	0.267	0
blastp	diamond 2.0.5	Benjamin Buchfink, Xie Chao, and Daniel Huson (2015), "Fast and sensitive protein alignment using DIAMOND", Nature Methods 12:59-60.	/home/data1/reason/lib/nr/nr.dmnd	2661	blosum62	1e-05	11	1	F	179	Query_179	Tsin00179.t1	1237	17	XP_015598493.1	B box-binding protein isoform X3 [Cephus cinctus]	XP_015598493.1	252	1	99	245	2.1e-16	119	169	40	90	0	0	47	50	0	51	IRRNDTKDDVFVHQSAIVKNNPKKAVRSVGDGEVVEFDVVVGEKGNEAANI	INRNDTKEDVFVHQSAIVKNNPKKAVRSVGDGEVVEFDVVIGEKGNEAANV	I RNDTK+DVFVHQSAIVKNNPKKAVRSVGDGEVVEFDVV+GEKGNEAAN+	290581163	104604118707	0	0	0.041	0.267	0
blastp	diamond 2.0.5	Benjamin Buchfink, Xie Chao, and Daniel Huson (2015), "Fast and sensitive protein alignment using DIAMOND", Nature Methods 12:59-60.	/home/data1/reason/lib/nr/nr.dmnd	2661	blosum62	1e-05	11	1	F	179	Query_179	Tsin00179.t1	1237	18	XP_015516079.1	PREDICTED: Y-box factor homolog isoform X2 [Neodiprion lecontei]	XP_015516079.1	281	1	99	245	2.1e-16	119	169	40	90	0	0	47	50	0	51	IRRNDTKDDVFVHQSAIVKNNPKKAVRSVGDGEVVEFDVVVGEKGNEAANI	INRNDTKEDVFVHQSAIVKNNPKKAVRSVGDGEVVEFDVVIGEKGNEAANV	I RNDTK+DVFVHQSAIVKNNPKKAVRSVGDGEVVEFDVV+GEKGNEAAN+	290581163	104604118707	0	0	0.041	0.267	0
blastp	diamond 2.0.5	Benjamin Buchfink, Xie Chao, and Daniel Huson (2015), "Fast and sensitive protein alignment using DIAMOND", Nature Methods 12:59-60.	/home/data1/reason/lib/nr/nr.dmnd	2661	blosum62	1e-05	11	1	F	179	Query_179	Tsin00179.t1	1237	19	XP_033221764.1	Y-box factor homolog isoform X2 [Belonocnema treatae]	XP_033221764.1	334	1	99	245	2.1e-16	119	169	40	90	0	0	47	50	0	51	IRRNDTKDDVFVHQSAIVKNNPKKAVRSVGDGEVVEFDVVVGEKGNEAANI	INRNDTKEDVFVHQSAIVKNNPKKAVRSVGDGEVVEFDVVIGEKGNEAANV	I RNDTK+DVFVHQSAIVKNNPKKAVRSVGDGEVVEFDVV+GEKGNEAAN+	290581163	104604118707	0	0	0.041	0.267	0
blastp	diamond 2.0.5	Benjamin Buchfink, Xie Chao, and Daniel Huson (2015), "Fast and sensitive protein alignment using DIAMOND", Nature Methods 12:59-60.	/home/data1/reason/lib/nr/nr.dmnd	2661	blosum62	1e-05	11	1	F	179	Query_179	Tsin00179.t1	1237	20	XP_023314379.1	Y-box factor homolog isoform X3 [Trichogramma pretiosum]	XP_023314379.1	323	1	99	245	2.1e-16	119	169	87	137	0	0	47	50	0	51	IRRNDTKDDVFVHQSAIVKNNPKKAVRSVGDGEVVEFDVVVGEKGNEAANI	INRNDTKEDVFVHQSAIVKNNPKKAVRSVGDGEVVEFDVVIGEKGNEAANV	I RNDTK+DVFVHQSAIVKNNPKKAVRSVGDGEVVEFDVV+GEKGNEAAN+	290581163	104604118707	0	0	0.041	0.267	0
blastp	diamond 2.0.5	Benjamin Buchfink, Xie Chao, and Daniel Huson (2015), "Fast and sensitive protein alignment using DIAMOND", Nature Methods 12:59-60.	/home/data1/reason/lib/nr/nr.dmnd	2661	blosum62	1e-05	11	1	F	179	Query_179	Tsin00179.t1	1237	21	XP_012251659.1	nuclease-sensitive element-binding protein 1 isoform X2 [Athalia rosae]	XP_012251659.1	260	1	99	245	2.1e-16	119	169	40	90	0	0	47	50	0	51	IRRNDTKDDVFVHQSAIVKNNPKKAVRSVGDGEVVEFDVVVGEKGNEAANI	INRNDTKEDVFVHQSAIVKNNPKKAVRSVGDGEVVEFDVVIGEKGNEAANV	I RNDTK+DVFVHQSAIVKNNPKKAVRSVGDGEVVEFDVV+GEKGNEAAN+	290581163	104604118707	0	0	0.041	0.267	0
blastp	diamond 2.0.5	Benjamin Buchfink, Xie Chao, and Daniel Huson (2015), "Fast and sensitive protein alignment using DIAMOND", Nature Methods 12:59-60.	/home/data1/reason/lib/nr/nr.dmnd	2661	blosum62	1e-05	11	1	F	179	Query_179	Tsin00179.t1	1237	22	XP_023314380.1	Y-box factor homolog isoform X5 [Trichogramma pretiosum]	XP_023314380.1	301	1	99	245	2.1e-16	119	169	87	137	0	0	47	50	0	51	IRRNDTKDDVFVHQSAIVKNNPKKAVRSVGDGEVVEFDVVVGEKGNEAANI	INRNDTKEDVFVHQSAIVKNNPKKAVRSVGDGEVVEFDVVIGEKGNEAANV	I RNDTK+DVFVHQSAIVKNNPKKAVRSVGDGEVVEFDVV+GEKGNEAAN+	290581163	104604118707	0	0	0.041	0.267	0
blastp	diamond 2.0.5	Benjamin Buchfink, Xie Chao, and Daniel Huson (2015), "Fast and sensitive protein alignment using DIAMOND", Nature Methods 12:59-60.	/home/data1/reason/lib/nr/nr.dmnd	2661	blosum62	1e-05	11	1	F	179	Query_179	Tsin00179.t1	1237	23	XP_024942354.1	Y-box factor homolog isoform X1 [Cephus cinctus]	XP_024942354.1	325	1	99	245	2.1e-16	119	169	40	90	0	0	47	50	0	51	IRRNDTKDDVFVHQSAIVKNNPKKAVRSVGDGEVVEFDVVVGEKGNEAANI	INRNDTKEDVFVHQSAIVKNNPKKAVRSVGDGEVVEFDVVIGEKGNEAANV	I RNDTK+DVFVHQSAIVKNNPKKAVRSVGDGEVVEFDVV+GEKGNEAAN+	290581163	104604118707	0	0	0.041	0.267	0
blastp	diamond 2.0.5	Benjamin Buchfink, Xie Chao, and Daniel Huson (2015), "Fast and sensitive protein alignment using DIAMOND", Nature Methods 12:59-60.	/home/data1/reason/lib/nr/nr.dmnd	2661	blosum62	1e-05	11	1	F	179	Query_179	Tsin00179.t1	1237	24	XP_012251658.1	Y-box factor homolog isoform X1 [Athalia rosae]	XP_012251658.1	279	1	99	245	2.1e-16	119	169	40	90	0	0	47	50	0	51	IRRNDTKDDVFVHQSAIVKNNPKKAVRSVGDGEVVEFDVVVGEKGNEAANI	INRNDTKEDVFVHQSAIVKNNPKKAVRSVGDGEVVEFDVVIGEKGNEAANV	I RNDTK+DVFVHQSAIVKNNPKKAVRSVGDGEVVEFDVV+GEKGNEAAN+	290581163	104604118707	0	0	0.041	0.267	0
blastp	diamond 2.0.5	Benjamin Buchfink, Xie Chao, and Daniel Huson (2015), "Fast and sensitive protein alignment using DIAMOND", Nature Methods 12:59-60.	/home/data1/reason/lib/nr/nr.dmnd	2661	blosum62	1e-05	11	1	F	179	Query_179	Tsin00179.t1	1237	25	XP_014220629.1	Y-box factor homolog isoform X4 [Trichogramma pretiosum]	XP_014220629.1	311	1	99	245	2.1e-16	119	169	87	137	0	0	47	50	0	51	IRRNDTKDDVFVHQSAIVKNNPKKAVRSVGDGEVVEFDVVVGEKGNEAANI	INRNDTKEDVFVHQSAIVKNNPKKAVRSVGDGEVVEFDVVIGEKGNEAANV	I RNDTK+DVFVHQSAIVKNNPKKAVRSVGDGEVVEFDVV+GEKGNEAAN+	290581163	104604118707	0	0	0.041	0.267	0
blastp	diamond 2.0.5	Benjamin Buchfink, Xie Chao, and Daniel Huson (2015), "Fast and sensitive protein alignment using DIAMOND", Nature Methods 12:59-60.	/home/data1/reason/lib/nr/nr.dmnd	2661	blosum62	1e-05	11	1	F	179	Query_179	Tsin00179.t1	1237	26	XP_015598492.1	B box-binding protein isoform X2 [Cephus cinctus]	XP_015598492.1	273	1	99	245	2.1e-16	119	169	40	90	0	0	47	50	0	51	IRRNDTKDDVFVHQSAIVKNNPKKAVRSVGDGEVVEFDVVVGEKGNEAANI	INRNDTKEDVFVHQSAIVKNNPKKAVRSVGDGEVVEFDVVIGEKGNEAANV	I RNDTK+DVFVHQSAIVKNNPKKAVRSVGDGEVVEFDVV+GEKGNEAAN+	290581163	104604118707	0	0	0.041	0.267	0
blastp	diamond 2.0.5	Benjamin Buchfink, Xie Chao, and Daniel Huson (2015), "Fast and sensitive protein alignment using DIAMOND", Nature Methods 12:59-60.	/home/data1/reason/lib/nr/nr.dmnd	2661	blosum62	1e-05	11	1	F	179	Query_179	Tsin00179.t1	1237	27	XP_015516080.1	PREDICTED: nuclease-sensitive element-binding protein 1 isoform X3 [Neodiprion lecontei]	XP_015516080.1	262	1	99	245	2.1e-16	119	169	40	90	0	0	47	50	0	51	IRRNDTKDDVFVHQSAIVKNNPKKAVRSVGDGEVVEFDVVVGEKGNEAANI	INRNDTKEDVFVHQSAIVKNNPKKAVRSVGDGEVVEFDVVIGEKGNEAANV	I RNDTK+DVFVHQSAIVKNNPKKAVRSVGDGEVVEFDVV+GEKGNEAAN+	290581163	104604118707	0	0	0.041	0.267	0
blastp	diamond 2.0.5	Benjamin Buchfink, Xie Chao, and Daniel Huson (2015), "Fast and sensitive protein alignment using DIAMOND", Nature Methods 12:59-60.	/home/data1/reason/lib/nr/nr.dmnd	2661	blosum62	1e-05	11	1	F	179	Query_179	Tsin00179.t1	1237	28	XP_014220627.1	nuclease-sensitive element-binding protein 1 isoform X1 [Trichogramma pretiosum]	XP_014220627.1	333	1	99	245	2.1e-16	119	169	87	137	0	0	47	50	0	51	IRRNDTKDDVFVHQSAIVKNNPKKAVRSVGDGEVVEFDVVVGEKGNEAANI	INRNDTKEDVFVHQSAIVKNNPKKAVRSVGDGEVVEFDVVIGEKGNEAANV	I RNDTK+DVFVHQSAIVKNNPKKAVRSVGDGEVVEFDVV+GEKGNEAAN+	290581163	104604118707	0	0	0.041	0.267	0
blastp	diamond 2.0.5	Benjamin Buchfink, Xie Chao, and Daniel Huson (2015), "Fast and sensitive protein alignment using DIAMOND", Nature Methods 12:59-60.	/home/data1/reason/lib/nr/nr.dmnd	2661	blosum62	1e-05	11	1	F	179	Query_179	Tsin00179.t1	1237	29	CAB0032988.1	unnamed protein product [Trichogramma brassicae]	CAB0032988.1	309	1	99	245	2.1e-16	119	169	87	137	0	0	47	50	0	51	IRRNDTKDDVFVHQSAIVKNNPKKAVRSVGDGEVVEFDVVVGEKGNEAANI	INRNDTKEDVFVHQSAIVKNNPKKAVRSVGDGEVVEFDVVIGEKGNEAANV	I RNDTK+DVFVHQSAIVKNNPKKAVRSVGDGEVVEFDVV+GEKGNEAAN+	290581163	104604118707	0	0	0.041	0.267	0
blastp	diamond 2.0.5	Benjamin Buchfink, Xie Chao, and Daniel Huson (2015), "Fast and sensitive protein alignment using DIAMOND", Nature Methods 12:59-60.	/home/data1/reason/lib/nr/nr.dmnd	2661	blosum62	1e-05	11	1	F	179	Query_179	Tsin00179.t1	1237	30	XP_033221765.1	B box-binding protein isoform X3 [Belonocnema treatae]	XP_033221765.1	278	1	99	245	2.1e-16	119	169	40	90	0	0	47	50	0	51	IRRNDTKDDVFVHQSAIVKNNPKKAVRSVGDGEVVEFDVVVGEKGNEAANI	INRNDTKEDVFVHQSAIVKNNPKKAVRSVGDGEVVEFDVVIGEKGNEAANV	I RNDTK+DVFVHQSAIVKNNPKKAVRSVGDGEVVEFDVV+GEKGNEAAN+	290581163	104604118707	0	0	0.041	0.267	0
blastp	diamond 2.0.5	Benjamin Buchfink, Xie Chao, and Daniel Huson (2015), "Fast and sensitive protein alignment using DIAMOND", Nature Methods 12:59-60.	/home/data1/reason/lib/nr/nr.dmnd	2661	blosum62	1e-05	11	1	F	179	Query_179	Tsin00179.t1	1237	31	XP_014220628.1	Y-box factor homolog isoform X2 [Trichogramma pretiosum]	XP_014220628.1	332	1	99	245	2.1e-16	119	169	87	137	0	0	47	50	0	51	IRRNDTKDDVFVHQSAIVKNNPKKAVRSVGDGEVVEFDVVVGEKGNEAANI	INRNDTKEDVFVHQSAIVKNNPKKAVRSVGDGEVVEFDVVIGEKGNEAANV	I RNDTK+DVFVHQSAIVKNNPKKAVRSVGDGEVVEFDVV+GEKGNEAAN+	290581163	104604118707	0	0	0.041	0.267	0
blastp	diamond 2.0.5	Benjamin Buchfink, Xie Chao, and Daniel Huson (2015), "Fast and sensitive protein alignment using DIAMOND", Nature Methods 12:59-60.	/home/data1/reason/lib/nr/nr.dmnd	2661	blosum62	1e-05	11	1	F	179	Query_179	Tsin00179.t1	1237	32	XP_014217495.1	Y-box factor homolog isoform X1 [Copidosoma floridanum]	XP_014217495.1	333	1	98.6	244	2.7e-16	119	169	79	129	0	0	46	50	0	51	IRRNDTKDDVFVHQSAIVKNNPKKAVRSVGDGEVVEFDVVVGEKGNEAANI	INRNDTKEDVFVHQSAIIKNNPKKAVRSVGDGEVVEFDVVIGEKGNEAANV	I RNDTK+DVFVHQSAI+KNNPKKAVRSVGDGEVVEFDVV+GEKGNEAAN+	290581163	104604118707	0	0	0.041	0.267	0
blastp	diamond 2.0.5	Benjamin Buchfink, Xie Chao, and Daniel Huson (2015), "Fast and sensitive protein alignment using DIAMOND", Nature Methods 12:59-60.	/home/data1/reason/lib/nr/nr.dmnd	2661	blosum62	1e-05	11	1	F	179	Query_179	Tsin00179.t1	1237	33	XP_014217496.1	Y-box factor homolog isoform X2 [Copidosoma floridanum]	XP_014217496.1	313	1	98.6	244	2.7e-16	119	169	79	129	0	0	46	50	0	51	IRRNDTKDDVFVHQSAIVKNNPKKAVRSVGDGEVVEFDVVVGEKGNEAANI	INRNDTKEDVFVHQSAIIKNNPKKAVRSVGDGEVVEFDVVIGEKGNEAANV	I RNDTK+DVFVHQSAI+KNNPKKAVRSVGDGEVVEFDVV+GEKGNEAAN+	290581163	104604118707	0	0	0.041	0.267	0
blastp	diamond 2.0.5	Benjamin Buchfink, Xie Chao, and Daniel Huson (2015), "Fast and sensitive protein alignment using DIAMOND", Nature Methods 12:59-60.	/home/data1/reason/lib/nr/nr.dmnd	2661	blosum62	1e-05	11	1	F	179	Query_179	Tsin00179.t1	1237	34	XP_034255580.1	Y-box-binding protein 1 isoform X3 [Thrips palmi]	XP_034255580.1	287	1	97.8	242	4.6e-16	119	169	40	90	0	0	47	50	0	51	IRRNDTKDDVFVHQSAIVKNNPKKAVRSVGDGEVVEFDVVVGEKGNEAANI	INRNDSKEDVFVHQSAIVKNNPKKAVRSVGDGEVVEFDVVVGEKGNEAANV	I RND+K+DVFVHQSAIVKNNPKKAVRSVGDGEVVEFDVVVGEKGNEAAN+	290581163	104604118707	0	0	0.041	0.267	0
blastp	diamond 2.0.5	Benjamin Buchfink, Xie Chao, and Daniel Huson (2015), "Fast and sensitive protein alignment using DIAMOND", Nature Methods 12:59-60.	/home/data1/reason/lib/nr/nr.dmnd	2661	blosum62	1e-05	11	1	F	179	Query_179	Tsin00179.t1	1237	35	XP_026274001.1	Y-box-binding protein 2-B isoform X4 [Frankliniella occidentalis]	XP_026274001.1	289	1	97.8	242	4.6e-16	119	169	40	90	0	0	47	50	0	51	IRRNDTKDDVFVHQSAIVKNNPKKAVRSVGDGEVVEFDVVVGEKGNEAANI	INRNDSKEDVFVHQSAIVKNNPKKAVRSVGDGEVVEFDVVVGEKGNEAANV	I RND+K+DVFVHQSAIVKNNPKKAVRSVGDGEVVEFDVVVGEKGNEAAN+	290581163	104604118707	0	0	0.041	0.267	0
blastp	diamond 2.0.5	Benjamin Buchfink, Xie Chao, and Daniel Huson (2015), "Fast and sensitive protein alignment using DIAMOND", Nature Methods 12:59-60.	/home/data1/reason/lib/nr/nr.dmnd	2661	blosum62	1e-05	11	1	F	179	Query_179	Tsin00179.t1	1237	36	XP_034255582.1	B box-binding protein isoform X4 [Thrips palmi]	XP_034255582.1	261	1	97.8	242	4.6e-16	119	169	40	90	0	0	47	50	0	51	IRRNDTKDDVFVHQSAIVKNNPKKAVRSVGDGEVVEFDVVVGEKGNEAANI	INRNDSKEDVFVHQSAIVKNNPKKAVRSVGDGEVVEFDVVVGEKGNEAANV	I RND+K+DVFVHQSAIVKNNPKKAVRSVGDGEVVEFDVVVGEKGNEAAN+	290581163	104604118707	0	0	0.041	0.267	0
blastp	diamond 2.0.5	Benjamin Buchfink, Xie Chao, and Daniel Huson (2015), "Fast and sensitive protein alignment using DIAMOND", Nature Methods 12:59-60.	/home/data1/reason/lib/nr/nr.dmnd	2661	blosum62	1e-05	11	1	F	179	Query_179	Tsin00179.t1	1237	37	XP_026274002.1	Y-box-binding protein 2-B isoform X5 [Frankliniella occidentalis]	XP_026274002.1	288	1	97.8	242	4.6e-16	119	169	40	90	0	0	47	50	0	51	IRRNDTKDDVFVHQSAIVKNNPKKAVRSVGDGEVVEFDVVVGEKGNEAANI	INRNDSKEDVFVHQSAIVKNNPKKAVRSVGDGEVVEFDVVVGEKGNEAANV	I RND+K+DVFVHQSAIVKNNPKKAVRSVGDGEVVEFDVVVGEKGNEAAN+	290581163	104604118707	0	0	0.041	0.267	0
blastp	diamond 2.0.5	Benjamin Buchfink, Xie Chao, and Daniel Huson (2015), "Fast and sensitive protein alignment using DIAMOND", Nature Methods 12:59-60.	/home/data1/reason/lib/nr/nr.dmnd	2661	blosum62	1e-05	11	1	F	179	Query_179	Tsin00179.t1	1237	38	XP_034255578.1	Y-box factor homolog isoform X1 [Thrips palmi]	XP_034255578.1	299	1	97.8	242	4.6e-16	119	169	40	90	0	0	47	50	0	51	IRRNDTKDDVFVHQSAIVKNNPKKAVRSVGDGEVVEFDVVVGEKGNEAANI	INRNDSKEDVFVHQSAIVKNNPKKAVRSVGDGEVVEFDVVVGEKGNEAANV	I RND+K+DVFVHQSAIVKNNPKKAVRSVGDGEVVEFDVVVGEKGNEAAN+	290581163	104604118707	0	0	0.041	0.267	0
blastp	diamond 2.0.5	Benjamin Buchfink, Xie Chao, and Daniel Huson (2015), "Fast and sensitive protein alignment using DIAMOND", Nature Methods 12:59-60.	/home/data1/reason/lib/nr/nr.dmnd	2661	blosum62	1e-05	11	1	F	179	Query_179	Tsin00179.t1	1237	39	XP_034255579.1	Y-box factor homolog isoform X2 [Thrips palmi]	XP_034255579.1	297	1	97.8	242	4.6e-16	119	169	40	90	0	0	47	50	0	51	IRRNDTKDDVFVHQSAIVKNNPKKAVRSVGDGEVVEFDVVVGEKGNEAANI	INRNDSKEDVFVHQSAIVKNNPKKAVRSVGDGEVVEFDVVVGEKGNEAANV	I RND+K+DVFVHQSAIVKNNPKKAVRSVGDGEVVEFDVVVGEKGNEAAN+	290581163	104604118707	0	0	0.041	0.267	0
blastp	diamond 2.0.5	Benjamin Buchfink, Xie Chao, and Daniel Huson (2015), "Fast and sensitive protein alignment using DIAMOND", Nature Methods 12:59-60.	/home/data1/reason/lib/nr/nr.dmnd	2661	blosum62	1e-05	11	1	F	179	Query_179	Tsin00179.t1	1237	40	XP_026274004.1	B box-binding protein isoform X7 [Frankliniella occidentalis]	XP_026274004.1	258	1	97.8	242	4.6e-16	119	169	40	90	0	0	47	50	0	51	IRRNDTKDDVFVHQSAIVKNNPKKAVRSVGDGEVVEFDVVVGEKGNEAANI	INRNDSKEDVFVHQSAIVKNNPKKAVRSVGDGEVVEFDVVVGEKGNEAANV	I RND+K+DVFVHQSAIVKNNPKKAVRSVGDGEVVEFDVVVGEKGNEAAN+	290581163	104604118707	0	0	0.041	0.267	0
blastp	diamond 2.0.5	Benjamin Buchfink, Xie Chao, and Daniel Huson (2015), "Fast and sensitive protein alignment using DIAMOND", Nature Methods 12:59-60.	/home/data1/reason/lib/nr/nr.dmnd	2661	blosum62	1e-05	11	1	F	179	Query_179	Tsin00179.t1	1237	41	KAE8750957.1	hypothetical protein FOCC_FOCC002385 [Frankliniella occidentalis]	KAE8750957.1	257	1	97.8	242	4.6e-16	119	169	40	90	0	0	47	50	0	51	IRRNDTKDDVFVHQSAIVKNNPKKAVRSVGDGEVVEFDVVVGEKGNEAANI	INRNDSKEDVFVHQSAIVKNNPKKAVRSVGDGEVVEFDVVVGEKGNEAANV	I RND+K+DVFVHQSAIVKNNPKKAVRSVGDGEVVEFDVVVGEKGNEAAN+	290581163	104604118707	0	0	0.041	0.267	0
blastp	diamond 2.0.5	Benjamin Buchfink, Xie Chao, and Daniel Huson (2015), "Fast and sensitive protein alignment using DIAMOND", Nature Methods 12:59-60.	/home/data1/reason/lib/nr/nr.dmnd	2661	blosum62	1e-05	11	1	F	179	Query_179	Tsin00179.t1	1237	42	XP_034255583.1	Y-box-binding protein 1 isoform X5 [Thrips palmi]	XP_034255583.1	249	1	97.8	242	4.6e-16	119	169	40	90	0	0	47	50	0	51	IRRNDTKDDVFVHQSAIVKNNPKKAVRSVGDGEVVEFDVVVGEKGNEAANI	INRNDSKEDVFVHQSAIVKNNPKKAVRSVGDGEVVEFDVVVGEKGNEAANV	I RND+K+DVFVHQSAIVKNNPKKAVRSVGDGEVVEFDVVVGEKGNEAAN+	290581163	104604118707	0	0	0.041	0.267	0
blastp	diamond 2.0.5	Benjamin Buchfink, Xie Chao, and Daniel Huson (2015), "Fast and sensitive protein alignment using DIAMOND", Nature Methods 12:59-60.	/home/data1/reason/lib/nr/nr.dmnd	2661	blosum62	1e-05	11	1	F	179	Query_179	Tsin00179.t1	1237	43	XP_026273999.1	Y-box-binding protein 2-B isoform X2 [Frankliniella occidentalis]	XP_026273999.1	295	1	97.8	242	4.6e-16	119	169	40	90	0	0	47	50	0	51	IRRNDTKDDVFVHQSAIVKNNPKKAVRSVGDGEVVEFDVVVGEKGNEAANI	INRNDSKEDVFVHQSAIVKNNPKKAVRSVGDGEVVEFDVVVGEKGNEAANV	I RND+K+DVFVHQSAIVKNNPKKAVRSVGDGEVVEFDVVVGEKGNEAAN+	290581163	104604118707	0	0	0.041	0.267	0
blastp	diamond 2.0.5	Benjamin Buchfink, Xie Chao, and Daniel Huson (2015), "Fast and sensitive protein alignment using DIAMOND", Nature Methods 12:59-60.	/home/data1/reason/lib/nr/nr.dmnd	2661	blosum62	1e-05	11	1	F	179	Query_179	Tsin00179.t1	1237	44	XP_026274003.1	nuclease-sensitive element-binding protein 1 isoform X6 [Frankliniella occidentalis]	XP_026274003.1	284	1	97.8	242	4.6e-16	119	169	40	90	0	0	47	50	0	51	IRRNDTKDDVFVHQSAIVKNNPKKAVRSVGDGEVVEFDVVVGEKGNEAANI	INRNDSKEDVFVHQSAIVKNNPKKAVRSVGDGEVVEFDVVVGEKGNEAANV	I RND+K+DVFVHQSAIVKNNPKKAVRSVGDGEVVEFDVVVGEKGNEAAN+	290581163	104604118707	0	0	0.041	0.267	0
blastp	diamond 2.0.5	Benjamin Buchfink, Xie Chao, and Daniel Huson (2015), "Fast and sensitive protein alignment using DIAMOND", Nature Methods 12:59-60.	/home/data1/reason/lib/nr/nr.dmnd	2661	blosum62	1e-05	11	1	F	179	Query_179	Tsin00179.t1	1237	45	XP_026274005.1	B box-binding protein isoform X8 [Frankliniella occidentalis]	XP_026274005.1	246	1	97.8	242	4.6e-16	119	169	40	90	0	0	47	50	0	51	IRRNDTKDDVFVHQSAIVKNNPKKAVRSVGDGEVVEFDVVVGEKGNEAANI	INRNDSKEDVFVHQSAIVKNNPKKAVRSVGDGEVVEFDVVVGEKGNEAANV	I RND+K+DVFVHQSAIVKNNPKKAVRSVGDGEVVEFDVVVGEKGNEAAN+	290581163	104604118707	0	0	0.041	0.267	0
blastp	diamond 2.0.5	Benjamin Buchfink, Xie Chao, and Daniel Huson (2015), "Fast and sensitive protein alignment using DIAMOND", Nature Methods 12:59-60.	/home/data1/reason/lib/nr/nr.dmnd	2661	blosum62	1e-05	11	1	F	179	Query_179	Tsin00179.t1	1237	46	XP_026274000.1	Y-box-binding protein 2-B isoform X3 [Frankliniella occidentalis]	XP_026274000.1	294	1	97.8	242	4.6e-16	119	169	40	90	0	0	47	50	0	51	IRRNDTKDDVFVHQSAIVKNNPKKAVRSVGDGEVVEFDVVVGEKGNEAANI	INRNDSKEDVFVHQSAIVKNNPKKAVRSVGDGEVVEFDVVVGEKGNEAANV	I RND+K+DVFVHQSAIVKNNPKKAVRSVGDGEVVEFDVVVGEKGNEAAN+	290581163	104604118707	0	0	0.041	0.267	0
blastp	diamond 2.0.5	Benjamin Buchfink, Xie Chao, and Daniel Huson (2015), "Fast and sensitive protein alignment using DIAMOND", Nature Methods 12:59-60.	/home/data1/reason/lib/nr/nr.dmnd	2661	blosum62	1e-05	11	1	F	179	Query_179	Tsin00179.t1	1237	47	XP_026273998.1	Y-box-binding protein 2-B isoform X1 [Frankliniella occidentalis]	XP_026273998.1	296	1	97.8	242	4.6e-16	119	169	40	90	0	0	47	50	0	51	IRRNDTKDDVFVHQSAIVKNNPKKAVRSVGDGEVVEFDVVVGEKGNEAANI	INRNDSKEDVFVHQSAIVKNNPKKAVRSVGDGEVVEFDVVVGEKGNEAANV	I RND+K+DVFVHQSAIVKNNPKKAVRSVGDGEVVEFDVVVGEKGNEAAN+	290581163	104604118707	0	0	0.041	0.267	0
blastp	diamond 2.0.5	Benjamin Buchfink, Xie Chao, and Daniel Huson (2015), "Fast and sensitive protein alignment using DIAMOND", Nature Methods 12:59-60.	/home/data1/reason/lib/nr/nr.dmnd	2661	blosum62	1e-05	11	1	F	179	Query_179	Tsin00179.t1	1237	48	CAB3383895.1	Hypothetical predicted protein [Cloeon dipterum]	CAB3383895.1	295	1	97.4	241	6e-16	119	169	41	91	0	0	46	49	0	51	IRRNDTKDDVFVHQSAIVKNNPKKAVRSVGDGEVVEFDVVVGEKGNEAANI	INRNDTKEDVFVHQSAIAKNNPKKAVRSVGDGEVVEFDVVIGEKGNEAANV	I RNDTK+DVFVHQSAI KNNPKKAVRSVGDGEVVEFDVV+GEKGNEAAN+	290581163	104604118707	0	0	0.041	0.267	0
blastp	diamond 2.0.5	Benjamin Buchfink, Xie Chao, and Daniel Huson (2015), "Fast and sensitive protein alignment using DIAMOND", Nature Methods 12:59-60.	/home/data1/reason/lib/nr/nr.dmnd	2661	blosum62	1e-05	11	1	F	179	Query_179	Tsin00179.t1	1237	49	CAB3383892.1	Hypothetical predicted protein [Cloeon dipterum]	CAB3383892.1	301	1	97.4	241	6e-16	119	169	41	91	0	0	46	49	0	51	IRRNDTKDDVFVHQSAIVKNNPKKAVRSVGDGEVVEFDVVVGEKGNEAANI	INRNDTKEDVFVHQSAIAKNNPKKAVRSVGDGEVVEFDVVIGEKGNEAANV	I RNDTK+DVFVHQSAI KNNPKKAVRSVGDGEVVEFDVV+GEKGNEAAN+	290581163	104604118707	0	0	0.041	0.267	0
blastp	diamond 2.0.5	Benjamin Buchfink, Xie Chao, and Daniel Huson (2015), "Fast and sensitive protein alignment using DIAMOND", Nature Methods 12:59-60.	/home/data1/reason/lib/nr/nr.dmnd	2661	blosum62	1e-05	11	1	F	179	Query_179	Tsin00179.t1	1237	50	OXU30744.1	hypothetical protein TSAR_001904, partial [Trichomalopsis sarcophagae]	OXU30744.1	164	1	97.4	241	6e-16	119	169	19	69	0	0	46	49	0	51	IRRNDTKDDVFVHQSAIVKNNPKKAVRSVGDGEVVEFDVVVGEKGNEAANI	INRNDTKEDVFVHQSAITKNNPKKAVRSVGDGEVVEFDVVIGEKGNEAANV	I RNDTK+DVFVHQSAI KNNPKKAVRSVGDGEVVEFDVV+GEKGNEAAN+	290581163	104604118707	0	0	0.041	0.267	0
blastp	diamond 2.0.5	Benjamin Buchfink, Xie Chao, and Daniel Huson (2015), "Fast and sensitive protein alignment using DIAMOND", Nature Methods 12:59-60.	/home/data1/reason/lib/nr/nr.dmnd	2661	blosum62	1e-05	11	1	F	180	Query_180	Tsin00180.t1	158	50	OXU30744.1	hypothetical protein TSAR_001904, partial [Trichomalopsis sarcophagae]	OXU30744.1	164	1	97.4	241	6e-16	119	169	19	69	0	0	46	49	0	51	IRRNDTKDDVFVHQSAIVKNNPKKAVRSVGDGEVVEFDVVVGEKGNEAANI	INRNDTKEDVFVHQSAITKNNPKKAVRSVGDGEVVEFDVVIGEKGNEAANV	I RNDTK+DVFVHQSAI KNNPKKAVRSVGDGEVVEFDVV+GEKGNEAAN+	290581163	104604118707	0	0	0.041	0.267	0
blastp	diamond 2.0.5	Benjamin Buchfink, Xie Chao, and Daniel Huson (2015), "Fast and sensitive protein alignment using DIAMOND", Nature Methods 12:59-60.	/home/data1/reason/lib/nr/nr.dmnd	2661	blosum62	1e-05	11	1	F	181	Query_181	Tsin00181.t1	78	50	OXU30744.1	hypothetical protein TSAR_001904, partial [Trichomalopsis sarcophagae]	OXU30744.1	164	1	97.4	241	6e-16	119	169	19	69	0	0	46	49	0	51	IRRNDTKDDVFVHQSAIVKNNPKKAVRSVGDGEVVEFDVVVGEKGNEAANI	INRNDTKEDVFVHQSAITKNNPKKAVRSVGDGEVVEFDVVIGEKGNEAANV	I RNDTK+DVFVHQSAI KNNPKKAVRSVGDGEVVEFDVV+GEKGNEAAN+	290581163	104604118707	0	0	0.041	0.267	0
blastp	diamond 2.0.5	Benjamin Buchfink, Xie Chao, and Daniel Huson (2015), "Fast and sensitive protein alignment using DIAMOND", Nature Methods 12:59-60.	/home/data1/reason/lib/nr/nr.dmnd	2661	blosum62	1e-05	11	1	F	182	Query_182	Tsin00182.t1	556	50	OXU30744.1	hypothetical protein TSAR_001904, partial [Trichomalopsis sarcophagae]	OXU30744.1	164	1	97.4	241	6e-16	119	169	19	69	0	0	46	49	0	51	IRRNDTKDDVFVHQSAIVKNNPKKAVRSVGDGEVVEFDVVVGEKGNEAANI	INRNDTKEDVFVHQSAITKNNPKKAVRSVGDGEVVEFDVVIGEKGNEAANV	I RNDTK+DVFVHQSAI KNNPKKAVRSVGDGEVVEFDVV+GEKGNEAAN+	290581163	104604118707	0	0	0.041	0.267	0
blastp	diamond 2.0.5	Benjamin Buchfink, Xie Chao, and Daniel Huson (2015), "Fast and sensitive protein alignment using DIAMOND", Nature Methods 12:59-60.	/home/data1/reason/lib/nr/nr.dmnd	2661	blosum62	1e-05	11	1	F	183	Query_183	Tsin00183.t1	1354	50	OXU30744.1	hypothetical protein TSAR_001904, partial [Trichomalopsis sarcophagae]	OXU30744.1	164	1	97.4	241	6e-16	119	169	19	69	0	0	46	49	0	51	IRRNDTKDDVFVHQSAIVKNNPKKAVRSVGDGEVVEFDVVVGEKGNEAANI	INRNDTKEDVFVHQSAITKNNPKKAVRSVGDGEVVEFDVVIGEKGNEAANV	I RNDTK+DVFVHQSAI KNNPKKAVRSVGDGEVVEFDVV+GEKGNEAAN+	290581163	104604118707	0	0	0.041	0.267	0
blastp	diamond 2.0.5	Benjamin Buchfink, Xie Chao, and Daniel Huson (2015), "Fast and sensitive protein alignment using DIAMOND", Nature Methods 12:59-60.	/home/data1/reason/lib/nr/nr.dmnd	2661	blosum62	1e-05	11	1	F	184	Query_184	Tsin00184.t1	377	50	OXU30744.1	hypothetical protein TSAR_001904, partial [Trichomalopsis sarcophagae]	OXU30744.1	164	1	97.4	241	6e-16	119	169	19	69	0	0	46	49	0	51	IRRNDTKDDVFVHQSAIVKNNPKKAVRSVGDGEVVEFDVVVGEKGNEAANI	INRNDTKEDVFVHQSAITKNNPKKAVRSVGDGEVVEFDVVIGEKGNEAANV	I RNDTK+DVFVHQSAI KNNPKKAVRSVGDGEVVEFDVV+GEKGNEAAN+	290581163	104604118707	0	0	0.041	0.267	0
blastp	diamond 2.0.5	Benjamin Buchfink, Xie Chao, and Daniel Huson (2015), "Fast and sensitive protein alignment using DIAMOND", Nature Methods 12:59-60.	/home/data1/reason/lib/nr/nr.dmnd	2661	blosum62	1e-05	11	1	F	185	Query_185	Tsin00185.t1	216	50	OXU30744.1	hypothetical protein TSAR_001904, partial [Trichomalopsis sarcophagae]	OXU30744.1	164	1	97.4	241	6e-16	119	169	19	69	0	0	46	49	0	51	IRRNDTKDDVFVHQSAIVKNNPKKAVRSVGDGEVVEFDVVVGEKGNEAANI	INRNDTKEDVFVHQSAITKNNPKKAVRSVGDGEVVEFDVVIGEKGNEAANV	I RNDTK+DVFVHQSAI KNNPKKAVRSVGDGEVVEFDVV+GEKGNEAAN+	290581163	104604118707	0	0	0.041	0.267	0
blastp	diamond 2.0.5	Benjamin Buchfink, Xie Chao, and Daniel Huson (2015), "Fast and sensitive protein alignment using DIAMOND", Nature Methods 12:59-60.	/home/data1/reason/lib/nr/nr.dmnd	2661	blosum62	1e-05	11	1	F	186	Query_186	Tsin00186.t1	401	1	KDR15003.1	AP-1 complex subunit sigma-2 [Zootermopsis nevadensis]	KDR15003.1	152	1	291.6	745	7e-75	37	187	1	151	0	0	147	149	0	151	MQFMLLFSRQGKLRLQKWYVAHPDKLKKKITRELITTILARKPKMSSFLEWKDVKVVYKRYASLYFCCAIEQKDNELLTLEIIHRYVELLDKYFGSVCELDIIFNFEKAYFILDELLLGGEIQETSKKNVLKAIAAQDLLQEVSYEDTSLN	MQFMLLFSRQGKLRLQKWYVAHPDKLKKKITRELITTILARKPKMSSFLEWKDLKVVYKRYASLYFCCAIEQKDNELLTLEIIHRYVELLDKYFGSVCELDIIFNFEKAYFILDELLLGGEIQETSKKNVLKAIAAQDLLQEVSYGDTSIE	MQFMLLFSRQGKLRLQKWYVAHPDKLKKKITRELITTILARKPKMSSFLEWKD+KVVYKRYASLYFCCAIEQKDNELLTLEIIHRYVELLDKYFGSVCELDIIFNFEKAYFILDELLLGGEIQETSKKNVLKAIAAQDLLQEVSY DTS+	290581163	104604118707	0	0	0.041	0.267	0
blastp	diamond 2.0.5	Benjamin Buchfink, Xie Chao, and Daniel Huson (2015), "Fast and sensitive protein alignment using DIAMOND", Nature Methods 12:59-60.	/home/data1/reason/lib/nr/nr.dmnd	2661	blosum62	1e-05	11	1	F	186	Query_186	Tsin00186.t1	401	2	PSN43500.1	AP-1 complex subunit sigma-2 [Blattella germanica]	PSN43500.1	152	1	289.3	739	3.5e-74	37	185	1	149	0	0	146	148	0	149	MQFMLLFSRQGKLRLQKWYVAHPDKLKKKITRELITTILARKPKMSSFLEWKDVKVVYKRYASLYFCCAIEQKDNELLTLEIIHRYVELLDKYFGSVCELDIIFNFEKAYFILDELLLGGEIQETSKKNVLKAIAAQDLLQEVSYEDTS	MQFMLLFSRQGKLRLQKWYVAHPDKLKKKITRELITTILARKPKMSSFLEWKDLKVVYKRYASLYFCCAIEQKDNELLTLEIIHRYVELLDKYFGSVCELDIIFNFEKAYFILDELLLGGEIQETSKKNVLKAIAAQDLLQEVSYGDSS	MQFMLLFSRQGKLRLQKWYVAHPDKLKKKITRELITTILARKPKMSSFLEWKD+KVVYKRYASLYFCCAIEQKDNELLTLEIIHRYVELLDKYFGSVCELDIIFNFEKAYFILDELLLGGEIQETSKKNVLKAIAAQDLLQEVSY D+S	290581163	104604118707	0	0	0.041	0.267	0
blastp	diamond 2.0.5	Benjamin Buchfink, Xie Chao, and Daniel Huson (2015), "Fast and sensitive protein alignment using DIAMOND", Nature Methods 12:59-60.	/home/data1/reason/lib/nr/nr.dmnd	2661	blosum62	1e-05	11	1	F	186	Query_186	Tsin00186.t1	401	3	AGM32391.1	clathrin coat assembly protein ap19 [Coptotermes formosanus]	AGM32391.1	152	1	288.9	738	4.6e-74	37	187	1	151	0	0	144	149	0	151	MQFMLLFSRQGKLRLQKWYVAHPDKLKKKITRELITTILARKPKMSSFLEWKDVKVVYKRYASLYFCCAIEQKDNELLTLEIIHRYVELLDKYFGSVCELDIIFNFEKAYFILDELLLGGEIQETSKKNVLKAIAAQDLLQEVSYEDTSLN	MQFMLLFSRQGKLRLQKWYVAHPDKLKKKITRELITTILARRPKMSSFLEWKDLKIVYKRYASLYFCCAIEQRDNELLTLEIIHRYVELLDKYFGSVCELDIIFNFEKAYFILDELLLGGEIQETSKKNVLKAIAAQDLLQEVSYGDTSIE	MQFMLLFSRQGKLRLQKWYVAHPDKLKKKITRELITTILAR+PKMSSFLEWKD+K+VYKRYASLYFCCAIEQ+DNELLTLEIIHRYVELLDKYFGSVCELDIIFNFEKAYFILDELLLGGEIQETSKKNVLKAIAAQDLLQEVSY DTS+	290581163	104604118707	0	0	0.041	0.267	0
blastp	diamond 2.0.5	Benjamin Buchfink, Xie Chao, and Daniel Huson (2015), "Fast and sensitive protein alignment using DIAMOND", Nature Methods 12:59-60.	/home/data1/reason/lib/nr/nr.dmnd	2661	blosum62	1e-05	11	1	F	186	Query_186	Tsin00186.t1	401	4	KYN21454.1	AP-1 complex subunit sigma-2 [Trachymyrmex cornetzi]	KYN21454.1	182	1	287.7	735	1e-73	35	187	29	181	0	0	146	147	0	153	LAMQFMLLFSRQGKLRLQKWYVAHPDKLKKKITRELITTILARKPKMSSFLEWKDVKVVYKRYASLYFCCAIEQKDNELLTLEIIHRYVELLDKYFGSVCELDIIFNFEKAYFILDELLLGGEIQETSKKNVLKAIAAQDLLQEVSYEDTSLN	LQMQFMLLFSRQGKLRLQKWYVAHPDKLKKKITRELITTILARKPKMSSFLEWKDVKVVYKRYASLYFCCAIEQNDNELLTLEIIHRYVELLDKYFGSVCELDIIFNFEKAYFILDELLVGGEIQETSKKNVLKAIAAQDLLQEVSYGDVPLE	L MQFMLLFSRQGKLRLQKWYVAHPDKLKKKITRELITTILARKPKMSSFLEWKDVKVVYKRYASLYFCCAIEQ DNELLTLEIIHRYVELLDKYFGSVCELDIIFNFEKAYFILDELL+GGEIQETSKKNVLKAIAAQDLLQEVSY D L	290581163	104604118707	0	0	0.041	0.267	0
blastp	diamond 2.0.5	Benjamin Buchfink, Xie Chao, and Daniel Huson (2015), "Fast and sensitive protein alignment using DIAMOND", Nature Methods 12:59-60.	/home/data1/reason/lib/nr/nr.dmnd	2661	blosum62	1e-05	11	1	F	186	Query_186	Tsin00186.t1	401	5	EFN86251.1	AP-1 complex subunit sigma-2 [Harpegnathos saltator]	EFN86251.1	171	1	287.7	735	1e-73	35	187	18	170	0	0	146	147	0	153	LAMQFMLLFSRQGKLRLQKWYVAHPDKLKKKITRELITTILARKPKMSSFLEWKDVKVVYKRYASLYFCCAIEQKDNELLTLEIIHRYVELLDKYFGSVCELDIIFNFEKAYFILDELLLGGEIQETSKKNVLKAIAAQDLLQEVSYEDTSLN	LQMQFMLLFSRQGKLRLQKWYVAHPDKLKKKITRELITTILARKPKMSSFLEWKDVKVVYKRYASLYFCCAIEQNDNELLTLEIIHRYVELLDKYFGSVCELDIIFNFEKAYFILDELLVGGEIQETSKKNVLKAIAAQDLLQEVSYGDVPLE	L MQFMLLFSRQGKLRLQKWYVAHPDKLKKKITRELITTILARKPKMSSFLEWKDVKVVYKRYASLYFCCAIEQ DNELLTLEIIHRYVELLDKYFGSVCELDIIFNFEKAYFILDELL+GGEIQETSKKNVLKAIAAQDLLQEVSY D L	290581163	104604118707	0	0	0.041	0.267	0
blastp	diamond 2.0.5	Benjamin Buchfink, Xie Chao, and Daniel Huson (2015), "Fast and sensitive protein alignment using DIAMOND", Nature Methods 12:59-60.	/home/data1/reason/lib/nr/nr.dmnd	2661	blosum62	1e-05	11	1	F	186	Query_186	Tsin00186.t1	401	6	XP_018405474.1	PREDICTED: AP-1 complex subunit sigma-2-like [Cyphomyrmex costatus] >XP_018407565.1 PREDICTED: AP-1 complex subunit sigma-2-like [Cyphomyrmex costatus] >KMQ84820.1 ap-1 complex subunit sigma-2 [Lasius niger]	XP_018405474.1	153	1	286.6	732	2.3e-73	37	187	2	152	0	0	145	146	0	151	MQFMLLFSRQGKLRLQKWYVAHPDKLKKKITRELITTILARKPKMSSFLEWKDVKVVYKRYASLYFCCAIEQKDNELLTLEIIHRYVELLDKYFGSVCELDIIFNFEKAYFILDELLLGGEIQETSKKNVLKAIAAQDLLQEVSYEDTSLN	MQFMLLFSRQGKLRLQKWYVAHPDKLKKKITRELITTILARKPKMSSFLEWKDVKVVYKRYASLYFCCAIEQNDNELLTLEIIHRYVELLDKYFGSVCELDIIFNFEKAYFILDELLVGGEIQETSKKNVLKAIAAQDLLQEVSYGDVPLE	MQFMLLFSRQGKLRLQKWYVAHPDKLKKKITRELITTILARKPKMSSFLEWKDVKVVYKRYASLYFCCAIEQ DNELLTLEIIHRYVELLDKYFGSVCELDIIFNFEKAYFILDELL+GGEIQETSKKNVLKAIAAQDLLQEVSY D L	290581163	104604118707	0	0	0.041	0.267	0
blastp	diamond 2.0.5	Benjamin Buchfink, Xie Chao, and Daniel Huson (2015), "Fast and sensitive protein alignment using DIAMOND", Nature Methods 12:59-60.	/home/data1/reason/lib/nr/nr.dmnd	2661	blosum62	1e-05	11	1	F	186	Query_186	Tsin00186.t1	401	7	KYM93162.1	AP-1 complex subunit sigma-2 [Atta colombica] >KYN33929.1 AP-1 complex subunit sigma-2 [Trachymyrmex septentrionalis] >KYQ59335.1 AP-1 complex subunit sigma-2 [Trachymyrmex zeteki]	KYM93162.1	152	1	286.6	732	2.3e-73	37	187	1	151	0	0	145	146	0	151	MQFMLLFSRQGKLRLQKWYVAHPDKLKKKITRELITTILARKPKMSSFLEWKDVKVVYKRYASLYFCCAIEQKDNELLTLEIIHRYVELLDKYFGSVCELDIIFNFEKAYFILDELLLGGEIQETSKKNVLKAIAAQDLLQEVSYEDTSLN	MQFMLLFSRQGKLRLQKWYVAHPDKLKKKITRELITTILARKPKMSSFLEWKDVKVVYKRYASLYFCCAIEQNDNELLTLEIIHRYVELLDKYFGSVCELDIIFNFEKAYFILDELLVGGEIQETSKKNVLKAIAAQDLLQEVSYGDVPLE	MQFMLLFSRQGKLRLQKWYVAHPDKLKKKITRELITTILARKPKMSSFLEWKDVKVVYKRYASLYFCCAIEQ DNELLTLEIIHRYVELLDKYFGSVCELDIIFNFEKAYFILDELL+GGEIQETSKKNVLKAIAAQDLLQEVSY D L	290581163	104604118707	0	0	0.041	0.267	0
blastp	diamond 2.0.5	Benjamin Buchfink, Xie Chao, and Daniel Huson (2015), "Fast and sensitive protein alignment using DIAMOND", Nature Methods 12:59-60.	/home/data1/reason/lib/nr/nr.dmnd	2661	blosum62	1e-05	11	1	F	186	Query_186	Tsin00186.t1	401	8	PNF28134.1	AP-1 complex subunit sigma-2 [Cryptotermes secundus]	PNF28134.1	152	1	285.8	730	3.9e-73	37	187	1	151	0	0	144	147	0	151	MQFMLLFSRQGKLRLQKWYVAHPDKLKKKITRELITTILARKPKMSSFLEWKDVKVVYKRYASLYFCCAIEQKDNELLTLEIIHRYVELLDKYFGSVCELDIIFNFEKAYFILDELLLGGEIQETSKKNVLKAIAAQDLLQEVSYEDTSLN	MQFMLLFSRQGKLRLQKWYVAHPDKLKKKITRELITTILARKPKMSSFLEWKDLKVVYKRYASLYFCCAIEQKDNELLTLEIIHRYVELLDKYFGSVCELDIIFNFEKAYFILDELLLGGEIQETSKKNVLKAIAAQDLLQEVSYGNAPIE	MQFMLLFSRQGKLRLQKWYVAHPDKLKKKITRELITTILARKPKMSSFLEWKD+KVVYKRYASLYFCCAIEQKDNELLTLEIIHRYVELLDKYFGSVCELDIIFNFEKAYFILDELLLGGEIQETSKKNVLKAIAAQDLLQEVSY + +	290581163	104604118707	0	0	0.041	0.267	0
blastp	diamond 2.0.5	Benjamin Buchfink, Xie Chao, and Daniel Huson (2015), "Fast and sensitive protein alignment using DIAMOND", Nature Methods 12:59-60.	/home/data1/reason/lib/nr/nr.dmnd	2661	blosum62	1e-05	11	1	F	186	Query_186	Tsin00186.t1	401	9	KOC59531.1	AP-1 complex subunit sigma-2 [Habropoda laboriosa]	KOC59531.1	152	1	285.4	729	5e-73	37	187	1	151	0	0	144	146	0	151	MQFMLLFSRQGKLRLQKWYVAHPDKLKKKITRELITTILARKPKMSSFLEWKDVKVVYKRYASLYFCCAIEQKDNELLTLEIIHRYVELLDKYFGSVCELDIIFNFEKAYFILDELLLGGEIQETSKKNVLKAIAAQDLLQEVSYEDTSLN	MQFMLLFSRQGKLRLQKWYVAHPDKLKKKITRELITTILARKPKMSSFLEWKDVKVVYKRYASLYFCCAIEQHDNELLTLEIIHRYVELLDKYFGSVCELDIIFNFEKAYFILDELLVGGEIQETSKKNVLKAIAAQDLLQEVSYGDVPIE	MQFMLLFSRQGKLRLQKWYVAHPDKLKKKITRELITTILARKPKMSSFLEWKDVKVVYKRYASLYFCCAIEQ DNELLTLEIIHRYVELLDKYFGSVCELDIIFNFEKAYFILDELL+GGEIQETSKKNVLKAIAAQDLLQEVSY D +	290581163	104604118707	0	0	0.041	0.267	0
blastp	diamond 2.0.5	Benjamin Buchfink, Xie Chao, and Daniel Huson (2015), "Fast and sensitive protein alignment using DIAMOND", Nature Methods 12:59-60.	/home/data1/reason/lib/nr/nr.dmnd	2661	blosum62	1e-05	11	1	F	186	Query_186	Tsin00186.t1	401	10	XP_002426700.1	clathrin coat assembly protein ap19, putative [Pediculus humanus corporis] >EEB13962.1 clathrin coat assembly protein ap19, putative [Pediculus humanus corporis]	XP_002426700.1	152	1	283.9	725	1.5e-72	37	187	1	151	0	0	141	147	0	151	MQFMLLFSRQGKLRLQKWYVAHPDKLKKKITRELITTILARKPKMSSFLEWKDVKVVYKRYASLYFCCAIEQKDNELLTLEIIHRYVELLDKYFGSVCELDIIFNFEKAYFILDELLLGGEIQETSKKNVLKAIAAQDLLQEVSYEDTSLN	MQFMLLFSRQGKLRLQKWYVAHPDKVKKKITRELITTILARKPKMCSFLEWKDMKVVYKRYASLYFCCAIEQQDNELLTLEVIHRYVELLDKYFGSVCELDIIFNFEKAYFILDELMLGGEIQETSKKNVLKAIAAQDLLQEVSYDSTPLE	MQFMLLFSRQGKLRLQKWYVAHPDK+KKKITRELITTILARKPKM SFLEWKD+KVVYKRYASLYFCCAIEQ+DNELLTLE+IHRYVELLDKYFGSVCELDIIFNFEKAYFILDEL+LGGEIQETSKKNVLKAIAAQDLLQEVSY+ T L	290581163	104604118707	0	0	0.041	0.267	0
blastp	diamond 2.0.5	Benjamin Buchfink, Xie Chao, and Daniel Huson (2015), "Fast and sensitive protein alignment using DIAMOND", Nature Methods 12:59-60.	/home/data1/reason/lib/nr/nr.dmnd	2661	blosum62	1e-05	11	1	F	186	Query_186	Tsin00186.t1	401	11	KAE8738096.1	hypothetical protein FOCC_FOCC016439 [Frankliniella occidentalis]	KAE8738096.1	152	1	283.1	723	2.5e-72	37	187	1	151	0	0	143	145	0	151	MQFMLLFSRQGKLRLQKWYVAHPDKLKKKITRELITTILARKPKMSSFLEWKDVKVVYKRYASLYFCCAIEQKDNELLTLEIIHRYVELLDKYFGSVCELDIIFNFEKAYFILDELLLGGEIQETSKKNVLKAIAAQDLLQEVSYEDTSLN	MQFMLLFSRQGKLRLQKWYVAHPDKLKKKITRELITTILARKPKMCSFLEWKDVKIVYKRYASLYFCCAIEQDANELLTLEIIHRYVELLDKYFGSVCELDIIFNFEKAYFILDELLLGGEIQETSKKNVLKAIAAQDLLQEVSYGDTPIE	MQFMLLFSRQGKLRLQKWYVAHPDKLKKKITRELITTILARKPKM SFLEWKDVK+VYKRYASLYFCCAIEQ NELLTLEIIHRYVELLDKYFGSVCELDIIFNFEKAYFILDELLLGGEIQETSKKNVLKAIAAQDLLQEVSY DT +	290581163	104604118707	0	0	0.041	0.267	0
blastp	diamond 2.0.5	Benjamin Buchfink, Xie Chao, and Daniel Huson (2015), "Fast and sensitive protein alignment using DIAMOND", Nature Methods 12:59-60.	/home/data1/reason/lib/nr/nr.dmnd	2661	blosum62	1e-05	11	1	F	186	Query_186	Tsin00186.t1	401	12	XP_025831823.1	AP-1 complex subunit sigma-2 isoform X3 [Agrilus planipennis]	XP_025831823.1	153	1	282.3	721	4.3e-72	37	185	2	150	0	0	142	145	0	149	MQFMLLFSRQGKLRLQKWYVAHPDKLKKKITRELITTILARKPKMSSFLEWKDVKVVYKRYASLYFCCAIEQKDNELLTLEIIHRYVELLDKYFGSVCELDIIFNFEKAYFILDELLLGGEIQETSKKNVLKAIAAQDLLQEVSYEDTS	MQFMLLFSRQGKLRLQKWYVAHPDKLKKKITRELITTILARKPKMCSFLEWKDLKIVYKRYASLYFCCAIEQDDNELLTLEIIHRYVELLDKYFGSVCELDIIFNFEKAYFILDELLLGGEVQETSKKNVLKAIAAQDLLQEVSNGDTS	MQFMLLFSRQGKLRLQKWYVAHPDKLKKKITRELITTILARKPKM SFLEWKD+K+VYKRYASLYFCCAIEQ DNELLTLEIIHRYVELLDKYFGSVCELDIIFNFEKAYFILDELLLGGE+QETSKKNVLKAIAAQDLLQEVS DTS	290581163	104604118707	0	0	0.041	0.267	0
blastp	diamond 2.0.5	Benjamin Buchfink, Xie Chao, and Daniel Huson (2015), "Fast and sensitive protein alignment using DIAMOND", Nature Methods 12:59-60.	/home/data1/reason/lib/nr/nr.dmnd	2661	blosum62	1e-05	11	1	F	186	Query_186	Tsin00186.t1	401	13	KYM93812.1	AP-1 complex subunit sigma-2 [Cyphomyrmex costatus] >KYN03794.1 AP-1 complex subunit sigma-2 [Cyphomyrmex costatus] >KYN05927.1 AP-1 complex subunit sigma-2 [Cyphomyrmex costatus]	KYM93812.1	149	1	281.2	718	9.5e-72	40	187	1	148	0	0	142	143	0	148	MLLFSRQGKLRLQKWYVAHPDKLKKKITRELITTILARKPKMSSFLEWKDVKVVYKRYASLYFCCAIEQKDNELLTLEIIHRYVELLDKYFGSVCELDIIFNFEKAYFILDELLLGGEIQETSKKNVLKAIAAQDLLQEVSYEDTSLN	MLLFSRQGKLRLQKWYVAHPDKLKKKITRELITTILARKPKMSSFLEWKDVKVVYKRYASLYFCCAIEQNDNELLTLEIIHRYVELLDKYFGSVCELDIIFNFEKAYFILDELLVGGEIQETSKKNVLKAIAAQDLLQEVSYGDVPLE	MLLFSRQGKLRLQKWYVAHPDKLKKKITRELITTILARKPKMSSFLEWKDVKVVYKRYASLYFCCAIEQ DNELLTLEIIHRYVELLDKYFGSVCELDIIFNFEKAYFILDELL+GGEIQETSKKNVLKAIAAQDLLQEVSY D L	290581163	104604118707	0	0	0.041	0.267	0
blastp	diamond 2.0.5	Benjamin Buchfink, Xie Chao, and Daniel Huson (2015), "Fast and sensitive protein alignment using DIAMOND", Nature Methods 12:59-60.	/home/data1/reason/lib/nr/nr.dmnd	2661	blosum62	1e-05	11	1	F	186	Query_186	Tsin00186.t1	401	14	GBP21598.1	hypothetical protein EVAR_9783_1 [Eumeta japonica]	GBP21598.1	204	1	280.4	716	1.6e-71	36	186	53	203	0	0	139	146	0	151	AMQFMLLFSRQGKLRLQKWYVAHPDKLKKKITRELITTILARKPKMSSFLEWKDVKVVYKRYASLYFCCAIEQKDNELLTLEIIHRYVELLDKYFGSVCELDIIFNFEKAYFILDELLLGGEIQETSKKNVLKAIAAQDLLQEVSYEDTSL	VMQFMLLFSRQGKLRLQKWYVAHPDKLKKKITRELITTVLARKPKMCSFLEWKDVKVVYKRYASLYFCCAMEQEDNELLTLELIHRYVELLDKYFGSVCELDIIFNFEKAYFILDELVLGGELQETSKKNVLKAIAAQDLLQEVSSQDNEL	MQFMLLFSRQGKLRLQKWYVAHPDKLKKKITRELITT+LARKPKM SFLEWKDVKVVYKRYASLYFCCA+EQ+DNELLTLE+IHRYVELLDKYFGSVCELDIIFNFEKAYFILDEL+LGGE+QETSKKNVLKAIAAQDLLQEVS +D L	290581163	104604118707	0	0	0.041	0.267	0
blastp	diamond 2.0.5	Benjamin Buchfink, Xie Chao, and Daniel Huson (2015), "Fast and sensitive protein alignment using DIAMOND", Nature Methods 12:59-60.	/home/data1/reason/lib/nr/nr.dmnd	2661	blosum62	1e-05	11	1	F	186	Query_186	Tsin00186.t1	401	15	XP_028173230.1	AP-1 complex subunit sigma-2 isoform X3 [Ostrinia furnacalis]	XP_028173230.1	152	1	280	715	2.1e-71	37	186	2	151	0	0	139	146	0	150	MQFMLLFSRQGKLRLQKWYVAHPDKLKKKITRELITTILARKPKMSSFLEWKDVKVVYKRYASLYFCCAIEQKDNELLTLEIIHRYVELLDKYFGSVCELDIIFNFEKAYFILDELLLGGEIQETSKKNVLKAIAAQDLLQEVSYEDTSL	MQFMLLFSRQGKLRLQKWYVAHPDKLKKKITRELITTVLARKPKMCSFLEWKDVKVVYKRYASLYFCCAMEQEDNELLTLELIHRYVELLDKYFGSVCELDIIFNFEKAYFILDELVLGGELQETSKKNVLKAIAAQDLLQEVSSQDNEL	MQFMLLFSRQGKLRLQKWYVAHPDKLKKKITRELITT+LARKPKM SFLEWKDVKVVYKRYASLYFCCA+EQ+DNELLTLE+IHRYVELLDKYFGSVCELDIIFNFEKAYFILDEL+LGGE+QETSKKNVLKAIAAQDLLQEVS +D L	290581163	104604118707	0	0	0.041	0.267	0
blastp	diamond 2.0.5	Benjamin Buchfink, Xie Chao, and Daniel Huson (2015), "Fast and sensitive protein alignment using DIAMOND", Nature Methods 12:59-60.	/home/data1/reason/lib/nr/nr.dmnd	2661	blosum62	1e-05	11	1	F	186	Query_186	Tsin00186.t1	401	16	XP_019880706.1	PREDICTED: AP-1 complex subunit sigma-2 isoform X1 [Aethina tumida]	XP_019880706.1	151	1	279.6	714	2.8e-71	37	186	2	151	0	0	141	145	0	150	MQFMLLFSRQGKLRLQKWYVAHPDKLKKKITRELITTILARKPKMSSFLEWKDVKVVYKRYASLYFCCAIEQKDNELLTLEIIHRYVELLDKYFGSVCELDIIFNFEKAYFILDELLLGGEIQETSKKNVLKAIAAQDLLQEVSYEDTSL	MQFMLLFSRQGKLRLQKWYVAHPDKLKKKITRELITTILARKPKMCSFLEWKDLKVVYKRYASLYFCCAIEQDDNELLTLEVIHRYVELLDKYFGSVCELDIIFNFEKAYFILDELLLGGEIQETSKKNVLKAIAAQDLLQEVSHGNIEL	MQFMLLFSRQGKLRLQKWYVAHPDKLKKKITRELITTILARKPKM SFLEWKD+KVVYKRYASLYFCCAIEQ DNELLTLE+IHRYVELLDKYFGSVCELDIIFNFEKAYFILDELLLGGEIQETSKKNVLKAIAAQDLLQEVS+ + L	290581163	104604118707	0	0	0.041	0.267	0
blastp	diamond 2.0.5	Benjamin Buchfink, Xie Chao, and Daniel Huson (2015), "Fast and sensitive protein alignment using DIAMOND", Nature Methods 12:59-60.	/home/data1/reason/lib/nr/nr.dmnd	2661	blosum62	1e-05	11	1	F	186	Query_186	Tsin00186.t1	401	17	XP_015115698.1	AP-1 complex subunit sigma-2 isoform X2 [Diachasma alloeum]	XP_015115698.1	157	1	279.3	713	3.6e-71	37	187	2	152	0	0	142	144	0	151	MQFMLLFSRQGKLRLQKWYVAHPDKLKKKITRELITTILARKPKMSSFLEWKDVKVVYKRYASLYFCCAIEQKDNELLTLEIIHRYVELLDKYFGSVCELDIIFNFEKAYFILDELLLGGEIQETSKKNVLKAIAAQDLLQEVSYEDTSLN	MQFMLLFSRQGKLRLQKWYVAHPDKLKKKITRELITTILARKPKMSSFLEWKDVKVVYKRYASLYFCCAIEQNDNELLTLEIIHRYVELLDKYFGSVCELDIIFNFEKAYFILDELLVGGEIQETSKKNVLKAIAAQDLLQEDEAVDDALR	MQFMLLFSRQGKLRLQKWYVAHPDKLKKKITRELITTILARKPKMSSFLEWKDVKVVYKRYASLYFCCAIEQ DNELLTLEIIHRYVELLDKYFGSVCELDIIFNFEKAYFILDELL+GGEIQETSKKNVLKAIAAQDLLQE D +L	290581163	104604118707	0	0	0.041	0.267	0
blastp	diamond 2.0.5	Benjamin Buchfink, Xie Chao, and Daniel Huson (2015), "Fast and sensitive protein alignment using DIAMOND", Nature Methods 12:59-60.	/home/data1/reason/lib/nr/nr.dmnd	2661	blosum62	1e-05	11	1	F	186	Query_186	Tsin00186.t1	401	18	XP_021928396.1	AP-1 complex subunit sigma-2 isoform X3 [Zootermopsis nevadensis]	XP_021928396.1	144	1	279.3	713	3.6e-71	37	178	1	142	0	0	141	142	0	142	MQFMLLFSRQGKLRLQKWYVAHPDKLKKKITRELITTILARKPKMSSFLEWKDVKVVYKRYASLYFCCAIEQKDNELLTLEIIHRYVELLDKYFGSVCELDIIFNFEKAYFILDELLLGGEIQETSKKNVLKAIAAQDLLQE	MQFMLLFSRQGKLRLQKWYVAHPDKLKKKITRELITTILARKPKMSSFLEWKDLKVVYKRYASLYFCCAIEQKDNELLTLEIIHRYVELLDKYFGSVCELDIIFNFEKAYFILDELLLGGEIQETSKKNVLKAIAAQDLLQE	MQFMLLFSRQGKLRLQKWYVAHPDKLKKKITRELITTILARKPKMSSFLEWKD+KVVYKRYASLYFCCAIEQKDNELLTLEIIHRYVELLDKYFGSVCELDIIFNFEKAYFILDELLLGGEIQETSKKNVLKAIAAQDLLQE	290581163	104604118707	0	0	0.041	0.267	0
blastp	diamond 2.0.5	Benjamin Buchfink, Xie Chao, and Daniel Huson (2015), "Fast and sensitive protein alignment using DIAMOND", Nature Methods 12:59-60.	/home/data1/reason/lib/nr/nr.dmnd	2661	blosum62	1e-05	11	1	F	186	Query_186	Tsin00186.t1	401	19	XP_021928394.1	AP-1 complex subunit sigma-2 isoform X2 [Zootermopsis nevadensis] >XP_023713076.1 AP-1 complex subunit sigma-2 isoform X1 [Cryptotermes secundus] >XP_023713078.1 AP-1 complex subunit sigma-2 isoform X1 [Cryptotermes secundus] >XP_023713079.1 AP-1 complex subunit sigma-2 isoform X1 [Cryptotermes secundus] >XP_023713080.1 AP-1 complex subunit sigma-2 isoform X1 [Cryptotermes secundus]	XP_021928394.1	156	1	279.3	713	3.6e-71	37	178	1	142	0	0	141	142	0	142	MQFMLLFSRQGKLRLQKWYVAHPDKLKKKITRELITTILARKPKMSSFLEWKDVKVVYKRYASLYFCCAIEQKDNELLTLEIIHRYVELLDKYFGSVCELDIIFNFEKAYFILDELLLGGEIQETSKKNVLKAIAAQDLLQE	MQFMLLFSRQGKLRLQKWYVAHPDKLKKKITRELITTILARKPKMSSFLEWKDLKVVYKRYASLYFCCAIEQKDNELLTLEIIHRYVELLDKYFGSVCELDIIFNFEKAYFILDELLLGGEIQETSKKNVLKAIAAQDLLQE	MQFMLLFSRQGKLRLQKWYVAHPDKLKKKITRELITTILARKPKMSSFLEWKD+KVVYKRYASLYFCCAIEQKDNELLTLEIIHRYVELLDKYFGSVCELDIIFNFEKAYFILDELLLGGEIQETSKKNVLKAIAAQDLLQE	290581163	104604118707	0	0	0.041	0.267	0
blastp	diamond 2.0.5	Benjamin Buchfink, Xie Chao, and Daniel Huson (2015), "Fast and sensitive protein alignment using DIAMOND", Nature Methods 12:59-60.	/home/data1/reason/lib/nr/nr.dmnd	2661	blosum62	1e-05	11	1	F	186	Query_186	Tsin00186.t1	401	20	XP_021928393.1	AP-1 complex subunit sigma-2 isoform X1 [Zootermopsis nevadensis] >XP_021928395.1 AP-1 complex subunit sigma-2 isoform X1 [Zootermopsis nevadensis] >XP_023713077.1 AP-1 complex subunit sigma-2 isoform X2 [Cryptotermes secundus]	XP_021928393.1	156	1	279.3	713	3.6e-71	37	178	1	142	0	0	141	142	0	142	MQFMLLFSRQGKLRLQKWYVAHPDKLKKKITRELITTILARKPKMSSFLEWKDVKVVYKRYASLYFCCAIEQKDNELLTLEIIHRYVELLDKYFGSVCELDIIFNFEKAYFILDELLLGGEIQETSKKNVLKAIAAQDLLQE	MQFMLLFSRQGKLRLQKWYVAHPDKLKKKITRELITTILARKPKMSSFLEWKDLKVVYKRYASLYFCCAIEQKDNELLTLEIIHRYVELLDKYFGSVCELDIIFNFEKAYFILDELLLGGEIQETSKKNVLKAIAAQDLLQE	MQFMLLFSRQGKLRLQKWYVAHPDKLKKKITRELITTILARKPKMSSFLEWKD+KVVYKRYASLYFCCAIEQKDNELLTLEIIHRYVELLDKYFGSVCELDIIFNFEKAYFILDELLLGGEIQETSKKNVLKAIAAQDLLQE	290581163	104604118707	0	0	0.041	0.267	0
blastp	diamond 2.0.5	Benjamin Buchfink, Xie Chao, and Daniel Huson (2015), "Fast and sensitive protein alignment using DIAMOND", Nature Methods 12:59-60.	/home/data1/reason/lib/nr/nr.dmnd	2661	blosum62	1e-05	11	1	F	186	Query_186	Tsin00186.t1	401	21	XP_018054873.1	PREDICTED: AP-1 complex subunit sigma-2 isoform X3 [Atta colombica]	XP_018054873.1	150	1	278.9	712	4.7e-71	37	179	2	144	0	0	141	142	0	143	MQFMLLFSRQGKLRLQKWYVAHPDKLKKKITRELITTILARKPKMSSFLEWKDVKVVYKRYASLYFCCAIEQKDNELLTLEIIHRYVELLDKYFGSVCELDIIFNFEKAYFILDELLLGGEIQETSKKNVLKAIAAQDLLQEV	MQFMLLFSRQGKLRLQKWYVAHPDKLKKKITRELITTILARKPKMSSFLEWKDVKVVYKRYASLYFCCAIEQNDNELLTLEIIHRYVELLDKYFGSVCELDIIFNFEKAYFILDELLVGGEIQETSKKNVLKAIAAQDLLQEV	MQFMLLFSRQGKLRLQKWYVAHPDKLKKKITRELITTILARKPKMSSFLEWKDVKVVYKRYASLYFCCAIEQ DNELLTLEIIHRYVELLDKYFGSVCELDIIFNFEKAYFILDELL+GGEIQETSKKNVLKAIAAQDLLQEV	290581163	104604118707	0	0	0.041	0.267	0
blastp	diamond 2.0.5	Benjamin Buchfink, Xie Chao, and Daniel Huson (2015), "Fast and sensitive protein alignment using DIAMOND", Nature Methods 12:59-60.	/home/data1/reason/lib/nr/nr.dmnd	2661	blosum62	1e-05	11	1	F	186	Query_186	Tsin00186.t1	401	22	XP_018394321.1	PREDICTED: AP-1 complex subunit sigma-2 isoform X2 [Cyphomyrmex costatus]	XP_018394321.1	157	1	278.9	712	4.7e-71	37	187	2	152	0	0	142	144	0	151	MQFMLLFSRQGKLRLQKWYVAHPDKLKKKITRELITTILARKPKMSSFLEWKDVKVVYKRYASLYFCCAIEQKDNELLTLEIIHRYVELLDKYFGSVCELDIIFNFEKAYFILDELLLGGEIQETSKKNVLKAIAAQDLLQEVSYEDTSLN	MQFMLLFSRQGKLRLQKWYVAHPDKLKKKITRELITTILARKPKMSSFLEWKDVKVVYKRYASLYFCCAIEQNDNELLTLEIIHRYVELLDKYFGSVCELDIIFNFEKAYFILDELLVGGEIQETSKKNVLKAIAAQDLLQEDEAVDGALR	MQFMLLFSRQGKLRLQKWYVAHPDKLKKKITRELITTILARKPKMSSFLEWKDVKVVYKRYASLYFCCAIEQ DNELLTLEIIHRYVELLDKYFGSVCELDIIFNFEKAYFILDELL+GGEIQETSKKNVLKAIAAQDLLQE D +L	290581163	104604118707	0	0	0.041	0.267	0
blastp	diamond 2.0.5	Benjamin Buchfink, Xie Chao, and Daniel Huson (2015), "Fast and sensitive protein alignment using DIAMOND", Nature Methods 12:59-60.	/home/data1/reason/lib/nr/nr.dmnd	2661	blosum62	1e-05	11	1	F	186	Query_186	Tsin00186.t1	401	23	XP_017764683.1	PREDICTED: AP-1 complex subunit sigma-2 isoform X2 [Eufriesea mexicana]	XP_017764683.1	157	1	278.9	712	4.7e-71	37	187	2	157	0	0	144	146	5	156	MQFMLLFSRQGKLRLQKWYVAHPDKLKKKITRELITTILARKPKMSSFLEWKDVKVVYKRYASLYFCCAIEQKDNELLTLEIIHRYVELLDKYFGSVCELDIIFNFEKAYFILDELLLGGEIQETSKKNVLKAIAAQDLLQEVS-----YEDTSLN	MQFMLLFSRQGKLRLQKWYVAHPDKLKKKITRELITTILARKPKMSSFLEWKDVKVVYKRYASLYFCCAIEQNDNELLTLEIIHRYVELLDKYFGSVCELDIIFNFEKAYFILDELLVGGEIQETSKKNVLKAIAAQDLLQEEETPQGFFEDHSLG	MQFMLLFSRQGKLRLQKWYVAHPDKLKKKITRELITTILARKPKMSSFLEWKDVKVVYKRYASLYFCCAIEQ DNELLTLEIIHRYVELLDKYFGSVCELDIIFNFEKAYFILDELL+GGEIQETSKKNVLKAIAAQDLLQE +ED SL	290581163	104604118707	0	0	0.041	0.267	0
blastp	diamond 2.0.5	Benjamin Buchfink, Xie Chao, and Daniel Huson (2015), "Fast and sensitive protein alignment using DIAMOND", Nature Methods 12:59-60.	/home/data1/reason/lib/nr/nr.dmnd	2661	blosum62	1e-05	11	1	F	186	Query_186	Tsin00186.t1	401	24	XP_012543099.1	AP-1 complex subunit sigma-2 [Monomorium pharaonis]	XP_012543099.1	164	1	278.9	712	4.7e-71	33	178	5	150	0	0	142	143	0	146	RILAMQFMLLFSRQGKLRLQKWYVAHPDKLKKKITRELITTILARKPKMSSFLEWKDVKVVYKRYASLYFCCAIEQKDNELLTLEIIHRYVELLDKYFGSVCELDIIFNFEKAYFILDELLLGGEIQETSKKNVLKAIAAQDLLQE	RINEMQFMLLFSRQGKLRLQKWYVAHPDKLKKKITRELITTILARKPKMSSFLEWKDVKVVYKRYASLYFCCAIEQNDNELLTLEIIHRYVELLDKYFGSVCELDIIFNFEKAYFILDELLVGGEIQETSKKNVLKAIAAQDLLQE	RI MQFMLLFSRQGKLRLQKWYVAHPDKLKKKITRELITTILARKPKMSSFLEWKDVKVVYKRYASLYFCCAIEQ DNELLTLEIIHRYVELLDKYFGSVCELDIIFNFEKAYFILDELL+GGEIQETSKKNVLKAIAAQDLLQE	290581163	104604118707	0	0	0.041	0.267	0
blastp	diamond 2.0.5	Benjamin Buchfink, Xie Chao, and Daniel Huson (2015), "Fast and sensitive protein alignment using DIAMOND", Nature Methods 12:59-60.	/home/data1/reason/lib/nr/nr.dmnd	2661	blosum62	1e-05	11	1	F	186	Query_186	Tsin00186.t1	401	25	VVC31466.1	Hypothetical protein CINCED_3A021388 [Cinara cedri]	VVC31466.1	152	1	278.5	711	6.2e-71	37	187	1	151	0	0	139	145	0	151	MQFMLLFSRQGKLRLQKWYVAHPDKLKKKITRELITTILARKPKMSSFLEWKDVKVVYKRYASLYFCCAIEQKDNELLTLEIIHRYVELLDKYFGSVCELDIIFNFEKAYFILDELLLGGEIQETSKKNVLKAIAAQDLLQEVSYEDTSLN	MHFMLLFSRQGKLRLQKWYVAHPDKVKKKITRELITTILARKPKMCSFLEWKELKIVYKRYASLYFCCAIEQNDNELLTLEIIHRYVELLDKYFGSVCELDIIFNFEKAYFILDELLLGGEIQETSKKNVLKAISAQDLLQEVSYGNTPLE	M FMLLFSRQGKLRLQKWYVAHPDK+KKKITRELITTILARKPKM SFLEWK++K+VYKRYASLYFCCAIEQ DNELLTLEIIHRYVELLDKYFGSVCELDIIFNFEKAYFILDELLLGGEIQETSKKNVLKAI+AQDLLQEVSY +T L	290581163	104604118707	0	0	0.041	0.267	0
blastp	diamond 2.0.5	Benjamin Buchfink, Xie Chao, and Daniel Huson (2015), "Fast and sensitive protein alignment using DIAMOND", Nature Methods 12:59-60.	/home/data1/reason/lib/nr/nr.dmnd	2661	blosum62	1e-05	11	1	F	186	Query_186	Tsin00186.t1	401	26	XP_029178204.1	AP-1 complex subunit sigma-2 isoform X3 [Nylanderia fulva]	XP_029178204.1	145	1	278.5	711	6.2e-71	37	179	2	144	0	0	140	142	0	143	MQFMLLFSRQGKLRLQKWYVAHPDKLKKKITRELITTILARKPKMSSFLEWKDVKVVYKRYASLYFCCAIEQKDNELLTLEIIHRYVELLDKYFGSVCELDIIFNFEKAYFILDELLLGGEIQETSKKNVLKAIAAQDLLQEV	MQFMLLFSRQGKLRLQKWYVAHPDKLKKKITRELITTILARKPKMSSFLEWKDVKVVYKRYASLYFCCAIEQNDNELLTLEIIHRYVELLDKYFGSVCELDIIFNFEKAYFILDELLVGGEIQETSKKNVLKAIAAQDLLQEI	MQFMLLFSRQGKLRLQKWYVAHPDKLKKKITRELITTILARKPKMSSFLEWKDVKVVYKRYASLYFCCAIEQ DNELLTLEIIHRYVELLDKYFGSVCELDIIFNFEKAYFILDELL+GGEIQETSKKNVLKAIAAQDLLQE+	290581163	104604118707	0	0	0.041	0.267	0
blastp	diamond 2.0.5	Benjamin Buchfink, Xie Chao, and Daniel Huson (2015), "Fast and sensitive protein alignment using DIAMOND", Nature Methods 12:59-60.	/home/data1/reason/lib/nr/nr.dmnd	2661	blosum62	1e-05	11	1	F	186	Query_186	Tsin00186.t1	401	27	XP_033224864.1	AP-1 complex subunit sigma-2 isoform X2 [Belonocnema treatae]	XP_033224864.1	157	1	278.5	711	6.2e-71	37	187	2	152	0	0	142	144	0	151	MQFMLLFSRQGKLRLQKWYVAHPDKLKKKITRELITTILARKPKMSSFLEWKDVKVVYKRYASLYFCCAIEQKDNELLTLEIIHRYVELLDKYFGSVCELDIIFNFEKAYFILDELLLGGEIQETSKKNVLKAIAAQDLLQEVSYEDTSLN	MQFMLLFSRQGKLRLQKWYVAHPDKLKKKITRELITTILARKPKMSSFLEWKDVKVVYKRYASLYFCCAIEQNDNELLTLEIIHRYVELLDKYFGSVCELDIIFNFEKAYFILDELLVGGEIQETSKKNVLKAIAAQDLLQEDEALDGALR	MQFMLLFSRQGKLRLQKWYVAHPDKLKKKITRELITTILARKPKMSSFLEWKDVKVVYKRYASLYFCCAIEQ DNELLTLEIIHRYVELLDKYFGSVCELDIIFNFEKAYFILDELL+GGEIQETSKKNVLKAIAAQDLLQE D +L	290581163	104604118707	0	0	0.041	0.267	0
blastp	diamond 2.0.5	Benjamin Buchfink, Xie Chao, and Daniel Huson (2015), "Fast and sensitive protein alignment using DIAMOND", Nature Methods 12:59-60.	/home/data1/reason/lib/nr/nr.dmnd	2661	blosum62	1e-05	11	1	F	186	Query_186	Tsin00186.t1	401	28	VEN49749.1	unnamed protein product [Callosobruchus maculatus]	VEN49749.1	151	1	278.1	710	8.1e-71	37	186	2	151	0	0	138	145	0	150	MQFMLLFSRQGKLRLQKWYVAHPDKLKKKITRELITTILARKPKMSSFLEWKDVKVVYKRYASLYFCCAIEQKDNELLTLEIIHRYVELLDKYFGSVCELDIIFNFEKAYFILDELLLGGEIQETSKKNVLKAIAAQDLLQEVSYEDTSL	MQFMLLFSRQGKLRLQKWYIAHPDKLKKKITRELITTILARKPKMCSFLEWRDLKIVYKRYASLYFCCAIEQDDNELLTLEIIHRYVELLDKYFGSVCELDIIFNFEKAYFILDELLLGGEVQETSKKNVLKAIAAQDLLQEVSHGNVEL	MQFMLLFSRQGKLRLQKWY+AHPDKLKKKITRELITTILARKPKM SFLEW+D+K+VYKRYASLYFCCAIEQ DNELLTLEIIHRYVELLDKYFGSVCELDIIFNFEKAYFILDELLLGGE+QETSKKNVLKAIAAQDLLQEVS+ + L	290581163	104604118707	0	0	0.041	0.267	0
blastp	diamond 2.0.5	Benjamin Buchfink, Xie Chao, and Daniel Huson (2015), "Fast and sensitive protein alignment using DIAMOND", Nature Methods 12:59-60.	/home/data1/reason/lib/nr/nr.dmnd	2661	blosum62	1e-05	11	1	F	186	Query_186	Tsin00186.t1	401	29	XP_024938152.1	AP-1 complex subunit sigma-2 isoform X1 [Cephus cinctus]	XP_024938152.1	165	1	278.1	710	8.1e-71	37	181	2	146	0	0	140	143	0	145	MQFMLLFSRQGKLRLQKWYVAHPDKLKKKITRELITTILARKPKMSSFLEWKDVKVVYKRYASLYFCCAIEQKDNELLTLEIIHRYVELLDKYFGSVCELDIIFNFEKAYFILDELLLGGEIQETSKKNVLKAIAAQDLLQEVSY	MQFMLLFSRQGKLRLQKWYVAHPDKLKKKITRELITTILARKPKMSSFLEWKDVKVVYKRYASLYFCCAIEQNDNELLTLEIIHRYVELLDKYFGSVCELDIIFNFEKAYFILDELLVGGEIQETSKKNVLKAIAAQDLLQELVF	MQFMLLFSRQGKLRLQKWYVAHPDKLKKKITRELITTILARKPKMSSFLEWKDVKVVYKRYASLYFCCAIEQ DNELLTLEIIHRYVELLDKYFGSVCELDIIFNFEKAYFILDELL+GGEIQETSKKNVLKAIAAQDLLQE+ +	290581163	104604118707	0	0	0.041	0.267	0
blastp	diamond 2.0.5	Benjamin Buchfink, Xie Chao, and Daniel Huson (2015), "Fast and sensitive protein alignment using DIAMOND", Nature Methods 12:59-60.	/home/data1/reason/lib/nr/nr.dmnd	2661	blosum62	1e-05	11	1	F	186	Query_186	Tsin00186.t1	401	30	XP_006614679.1	AP-1 complex subunit sigma-2 isoform X1 [Apis dorsata] >XP_012163389.1 AP-1 complex subunit sigma-2 isoform X1 [Bombus terrestris] >XP_012245172.1 AP-1 complex subunit sigma-2 isoform X1 [Bombus impatiens] >XP_012343427.1 AP-1 complex subunit sigma-2 isoform X1 [Apis florea] >XP_016908810.1 AP-1 complex subunit sigma-2 isoform X1 [Apis cerana] >XP_026295983.1 AP-1 complex subunit sigma-2 isoform …	XP_006614679.1	174	1	278.1	710	8.1e-71	37	192	2	154	0	0	143	147	3	156	MQFMLLFSRQGKLRLQKWYVAHPDKLKKKITRELITTILARKPKMSSFLEWKDVKVVYKRYASLYFCCAIEQKDNELLTLEIIHRYVELLDKYFGSVCELDIIFNFEKAYFILDELLLGGEIQETSKKNVLKAIAAQDLLQEVSYEDTSLNCHKQL	MQFMLLFSRQGKLRLQKWYVAHPDKLKKKITRELITTILARKPKMSSFLEWKDVKVVYKRYASLYFCCAIEQNDNELLTLEIIHRYVELLDKYFGSVCELDIIFNFEKAYFILDELLVGGEIQETSKKNVLKAIAAQDLLQELC---VSIQVYTQL	MQFMLLFSRQGKLRLQKWYVAHPDKLKKKITRELITTILARKPKMSSFLEWKDVKVVYKRYASLYFCCAIEQ DNELLTLEIIHRYVELLDKYFGSVCELDIIFNFEKAYFILDELL+GGEIQETSKKNVLKAIAAQDLLQE+ S+ + QL	290581163	104604118707	0	0	0.041	0.267	0
blastp	diamond 2.0.5	Benjamin Buchfink, Xie Chao, and Daniel Huson (2015), "Fast and sensitive protein alignment using DIAMOND", Nature Methods 12:59-60.	/home/data1/reason/lib/nr/nr.dmnd	2661	blosum62	1e-05	11	1	F	186	Query_186	Tsin00186.t1	401	31	XP_033224865.1	AP-1 complex subunit sigma-2 isoform X3 [Belonocnema treatae]	XP_033224865.1	197	1	277.7	709	1.1e-70	37	179	2	144	0	0	140	142	0	143	MQFMLLFSRQGKLRLQKWYVAHPDKLKKKITRELITTILARKPKMSSFLEWKDVKVVYKRYASLYFCCAIEQKDNELLTLEIIHRYVELLDKYFGSVCELDIIFNFEKAYFILDELLLGGEIQETSKKNVLKAIAAQDLLQEV	MQFMLLFSRQGKLRLQKWYVAHPDKLKKKITRELITTILARKPKMSSFLEWKDVKVVYKRYASLYFCCAIEQNDNELLTLEIIHRYVELLDKYFGSVCELDIIFNFEKAYFILDELLVGGEIQETSKKNVLKAIAAQDLLQEL	MQFMLLFSRQGKLRLQKWYVAHPDKLKKKITRELITTILARKPKMSSFLEWKDVKVVYKRYASLYFCCAIEQ DNELLTLEIIHRYVELLDKYFGSVCELDIIFNFEKAYFILDELL+GGEIQETSKKNVLKAIAAQDLLQE+	290581163	104604118707	0	0	0.041	0.267	0
blastp	diamond 2.0.5	Benjamin Buchfink, Xie Chao, and Daniel Huson (2015), "Fast and sensitive protein alignment using DIAMOND", Nature Methods 12:59-60.	/home/data1/reason/lib/nr/nr.dmnd	2661	blosum62	1e-05	11	1	F	186	Query_186	Tsin00186.t1	401	32	XP_011703321.1	PREDICTED: AP-1 complex subunit sigma-2 isoform X1 [Wasmannia auropunctata]	XP_011703321.1	166	1	277.7	709	1.1e-70	37	179	2	144	0	0	140	142	0	143	MQFMLLFSRQGKLRLQKWYVAHPDKLKKKITRELITTILARKPKMSSFLEWKDVKVVYKRYASLYFCCAIEQKDNELLTLEIIHRYVELLDKYFGSVCELDIIFNFEKAYFILDELLLGGEIQETSKKNVLKAIAAQDLLQEV	MQFMLLFSRQGKLRLQKWYVAHPDKLKKKITRELITTILARKPKMSSFLEWKDVKVVYKRYASLYFCCAIEQNDNELLTLEIIHRYVELLDKYFGSVCELDIIFNFEKAYFILDELLVGGEIQETSKKNVLKAIAAQDLLQEL	MQFMLLFSRQGKLRLQKWYVAHPDKLKKKITRELITTILARKPKMSSFLEWKDVKVVYKRYASLYFCCAIEQ DNELLTLEIIHRYVELLDKYFGSVCELDIIFNFEKAYFILDELL+GGEIQETSKKNVLKAIAAQDLLQE+	290581163	104604118707	0	0	0.041	0.267	0
blastp	diamond 2.0.5	Benjamin Buchfink, Xie Chao, and Daniel Huson (2015), "Fast and sensitive protein alignment using DIAMOND", Nature Methods 12:59-60.	/home/data1/reason/lib/nr/nr.dmnd	2661	blosum62	1e-05	11	1	F	186	Query_186	Tsin00186.t1	401	33	AFN25812.1	adaptor protein complex-1 sigma subunit transcript a [Bombyx mori]	AFN25812.1	152	1	277.7	709	1.1e-70	37	186	2	151	0	0	138	145	0	150	MQFMLLFSRQGKLRLQKWYVAHPDKLKKKITRELITTILARKPKMSSFLEWKDVKVVYKRYASLYFCCAIEQKDNELLTLEIIHRYVELLDKYFGSVCELDIIFNFEKAYFILDELLLGGEIQETSKKNVLKAIAAQDLLQEVSYEDTSL	MQFMLLFSRQGKLRLQKWYVAHPDKLKKKITRELITTVLARKPKMCSFLEWKDVKVVYKRYASLYFCCAMEQEDNELLTLELIHRYVELLDKYLGSVCELDIIFNFEKAYFILDELVLGGELQETSKKNVLKAIAAQDLLQEVSSQDNEL	MQFMLLFSRQGKLRLQKWYVAHPDKLKKKITRELITT+LARKPKM SFLEWKDVKVVYKRYASLYFCCA+EQ+DNELLTLE+IHRYVELLDKY GSVCELDIIFNFEKAYFILDEL+LGGE+QETSKKNVLKAIAAQDLLQEVS +D L	290581163	104604118707	0	0	0.041	0.267	0
blastp	diamond 2.0.5	Benjamin Buchfink, Xie Chao, and Daniel Huson (2015), "Fast and sensitive protein alignment using DIAMOND", Nature Methods 12:59-60.	/home/data1/reason/lib/nr/nr.dmnd	2661	blosum62	1e-05	11	1	F	186	Query_186	Tsin00186.t1	401	34	XP_012235783.1	PREDICTED: AP-1 complex subunit sigma-2 isoform X2 [Linepithema humile]	XP_012235783.1	157	1	277.7	709	1.1e-70	37	187	2	152	0	0	141	144	0	151	MQFMLLFSRQGKLRLQKWYVAHPDKLKKKITRELITTILARKPKMSSFLEWKDVKVVYKRYASLYFCCAIEQKDNELLTLEIIHRYVELLDKYFGSVCELDIIFNFEKAYFILDELLLGGEIQETSKKNVLKAIAAQDLLQEVSYEDTSLN	MQFMLLFSRQGKLRLQKWYVAHPDKLKKKITRELITTILARKPKMSSFLEWKDVKVVYKRYASLYFCCAIEQNDNELLTLEIIHRYVELLDKYFGSVCELDIIFNFEKAYFILDELLVGGEIQETSKKNVLKAIAAQDLLQEDEAVEENLR	MQFMLLFSRQGKLRLQKWYVAHPDKLKKKITRELITTILARKPKMSSFLEWKDVKVVYKRYASLYFCCAIEQ DNELLTLEIIHRYVELLDKYFGSVCELDIIFNFEKAYFILDELL+GGEIQETSKKNVLKAIAAQDLLQE + +L	290581163	104604118707	0	0	0.041	0.267	0
blastp	diamond 2.0.5	Benjamin Buchfink, Xie Chao, and Daniel Huson (2015), "Fast and sensitive protein alignment using DIAMOND", Nature Methods 12:59-60.	/home/data1/reason/lib/nr/nr.dmnd	2661	blosum62	1e-05	11	1	F	186	Query_186	Tsin00186.t1	401	35	XP_033178633.1	AP-1 complex subunit sigma-2 isoform X4 [Bombus impatiens] >XP_033188219.1 AP-1 complex subunit sigma-2 isoform X4 [Bombus vancouverensis nearcticus] >XP_033296985.1 AP-1 complex subunit sigma-2 isoform X4 [Bombus bifarius] >XP_033346321.1 AP-1 complex subunit sigma-2 isoform X4 [Bombus vosnesenskii]	XP_033178633.1	148	1	277.7	709	1.1e-70	37	179	2	144	0	0	140	142	0	143	MQFMLLFSRQGKLRLQKWYVAHPDKLKKKITRELITTILARKPKMSSFLEWKDVKVVYKRYASLYFCCAIEQKDNELLTLEIIHRYVELLDKYFGSVCELDIIFNFEKAYFILDELLLGGEIQETSKKNVLKAIAAQDLLQEV	MQFMLLFSRQGKLRLQKWYVAHPDKLKKKITRELITTILARKPKMSSFLEWKDVKVVYKRYASLYFCCAIEQNDNELLTLEIIHRYVELLDKYFGSVCELDIIFNFEKAYFILDELLVGGEIQETSKKNVLKAIAAQDLLQEL	MQFMLLFSRQGKLRLQKWYVAHPDKLKKKITRELITTILARKPKMSSFLEWKDVKVVYKRYASLYFCCAIEQ DNELLTLEIIHRYVELLDKYFGSVCELDIIFNFEKAYFILDELL+GGEIQETSKKNVLKAIAAQDLLQE+	290581163	104604118707	0	0	0.041	0.267	0
blastp	diamond 2.0.5	Benjamin Buchfink, Xie Chao, and Daniel Huson (2015), "Fast and sensitive protein alignment using DIAMOND", Nature Methods 12:59-60.	/home/data1/reason/lib/nr/nr.dmnd	2661	blosum62	1e-05	11	1	F	186	Query_186	Tsin00186.t1	401	36	PBC33717.1	AP-1 complex subunit sigma-2 [Apis cerana cerana]	PBC33717.1	653	1	277.7	709	1.1e-70	27	178	488	639	0	0	142	145	0	152	KHLMLKRILAMQFMLLFSRQGKLRLQKWYVAHPDKLKKKITRELITTILARKPKMSSFLEWKDVKVVYKRYASLYFCCAIEQKDNELLTLEIIHRYVELLDKYFGSVCELDIIFNFEKAYFILDELLLGGEIQETSKKNVLKAIAAQDLLQE	SHLLECKKYKMQFMLLFSRQGKLRLQKWYVAHPDKLKKKITRELITTILARKPKMSSFLEWKDVKVVYKRYASLYFCCAIEQNDNELLTLEIIHRYVELLDKYFGSVCELDIIFNFEKAYFILDELLVGGEIQETSKKNVLKAIAAQDLLQE	HL+ + MQFMLLFSRQGKLRLQKWYVAHPDKLKKKITRELITTILARKPKMSSFLEWKDVKVVYKRYASLYFCCAIEQ DNELLTLEIIHRYVELLDKYFGSVCELDIIFNFEKAYFILDELL+GGEIQETSKKNVLKAIAAQDLLQE	290581163	104604118707	0	0	0.041	0.267	0
blastp	diamond 2.0.5	Benjamin Buchfink, Xie Chao, and Daniel Huson (2015), "Fast and sensitive protein alignment using DIAMOND", Nature Methods 12:59-60.	/home/data1/reason/lib/nr/nr.dmnd	2661	blosum62	1e-05	11	1	F	186	Query_186	Tsin00186.t1	401	37	GFG31340.1	hypothetical protein Cfor_12899, partial [Coptotermes formosanus]	GFG31340.1	142	1	277.7	709	1.1e-70	37	178	1	142	0	0	139	142	0	142	MQFMLLFSRQGKLRLQKWYVAHPDKLKKKITRELITTILARKPKMSSFLEWKDVKVVYKRYASLYFCCAIEQKDNELLTLEIIHRYVELLDKYFGSVCELDIIFNFEKAYFILDELLLGGEIQETSKKNVLKAIAAQDLLQE	MQFMLLFSRQGKLRLQKWYVAHPDKLKKKITRELITTILARKPKMSSFLEWKDLKIVYKRYASLYFCCAIEQRDNELLTLEIIHRYVELLDKYFGSVCELDIIFNFEKAYFILDELLLGGEIQETSKKNVLKAIAAQDLLQE	MQFMLLFSRQGKLRLQKWYVAHPDKLKKKITRELITTILARKPKMSSFLEWKD+K+VYKRYASLYFCCAIEQ+DNELLTLEIIHRYVELLDKYFGSVCELDIIFNFEKAYFILDELLLGGEIQETSKKNVLKAIAAQDLLQE	290581163	104604118707	0	0	0.041	0.267	0
blastp	diamond 2.0.5	Benjamin Buchfink, Xie Chao, and Daniel Huson (2015), "Fast and sensitive protein alignment using DIAMOND", Nature Methods 12:59-60.	/home/data1/reason/lib/nr/nr.dmnd	2661	blosum62	1e-05	11	1	F	186	Query_186	Tsin00186.t1	401	38	XP_014221270.1	AP-1 complex subunit sigma-2 isoform X1 [Trichogramma pretiosum]	XP_014221270.1	158	1	277.3	708	1.4e-70	37	178	2	143	0	0	140	141	0	142	MQFMLLFSRQGKLRLQKWYVAHPDKLKKKITRELITTILARKPKMSSFLEWKDVKVVYKRYASLYFCCAIEQKDNELLTLEIIHRYVELLDKYFGSVCELDIIFNFEKAYFILDELLLGGEIQETSKKNVLKAIAAQDLLQE	MQFMLLFSRQGKLRLQKWYVAHPDKLKKKITRELITTILARKPKMSSFLEWKDVKVVYKRYASLYFCCAIEQNDNELLTLEIIHRYVELLDKYFGSVCELDIIFNFEKAYFILDELLVGGEIQETSKKNVLKAIAAQDLLQE	MQFMLLFSRQGKLRLQKWYVAHPDKLKKKITRELITTILARKPKMSSFLEWKDVKVVYKRYASLYFCCAIEQ DNELLTLEIIHRYVELLDKYFGSVCELDIIFNFEKAYFILDELL+GGEIQETSKKNVLKAIAAQDLLQE	290581163	104604118707	0	0	0.041	0.267	0
blastp	diamond 2.0.5	Benjamin Buchfink, Xie Chao, and Daniel Huson (2015), "Fast and sensitive protein alignment using DIAMOND", Nature Methods 12:59-60.	/home/data1/reason/lib/nr/nr.dmnd	2661	blosum62	1e-05	11	1	F	186	Query_186	Tsin00186.t1	401	39	XP_014216230.1	AP-1 complex subunit sigma-2 isoform X2 [Copidosoma floridanum]	XP_014216230.1	157	1	277.3	708	1.4e-70	37	178	2	143	0	0	140	141	0	142	MQFMLLFSRQGKLRLQKWYVAHPDKLKKKITRELITTILARKPKMSSFLEWKDVKVVYKRYASLYFCCAIEQKDNELLTLEIIHRYVELLDKYFGSVCELDIIFNFEKAYFILDELLLGGEIQETSKKNVLKAIAAQDLLQE	MQFMLLFSRQGKLRLQKWYVAHPDKLKKKITRELITTILARKPKMSSFLEWKDVKVVYKRYASLYFCCAIEQNDNELLTLEIIHRYVELLDKYFGSVCELDIIFNFEKAYFILDELLVGGEIQETSKKNVLKAIAAQDLLQE	MQFMLLFSRQGKLRLQKWYVAHPDKLKKKITRELITTILARKPKMSSFLEWKDVKVVYKRYASLYFCCAIEQ DNELLTLEIIHRYVELLDKYFGSVCELDIIFNFEKAYFILDELL+GGEIQETSKKNVLKAIAAQDLLQE	290581163	104604118707	0	0	0.041	0.267	0
blastp	diamond 2.0.5	Benjamin Buchfink, Xie Chao, and Daniel Huson (2015), "Fast and sensitive protein alignment using DIAMOND", Nature Methods 12:59-60.	/home/data1/reason/lib/nr/nr.dmnd	2661	blosum62	1e-05	11	1	F	186	Query_186	Tsin00186.t1	401	40	KAB7505166.1	AP-1 complex subunit sigma-2 [Armadillidium nasatum]	KAB7505166.1	152	1	277.3	708	1.4e-70	37	184	1	148	0	0	137	145	0	148	MQFMLLFSRQGKLRLQKWYVAHPDKLKKKITRELITTILARKPKMSSFLEWKDVKVVYKRYASLYFCCAIEQKDNELLTLEIIHRYVELLDKYFGSVCELDIIFNFEKAYFILDELLLGGEIQETSKKNVLKAIAAQDLLQEVSYEDT	MQFMLLFSRQGKLRLQKWYVAHPDKVKKKITRELITTILARKPKMSSFLEWKDLKIVYKRYASLYFCCAIEQDDNELLTLEVIHRYVELLDKYFGSVCELDIIFNFEKAYFMLDELLVGGEVCETSKKNVLKAIAAQDLLQEVSYGDS	MQFMLLFSRQGKLRLQKWYVAHPDK+KKKITRELITTILARKPKMSSFLEWKD+K+VYKRYASLYFCCAIEQ DNELLTLE+IHRYVELLDKYFGSVCELDIIFNFEKAYF+LDELL+GGE+ ETSKKNVLKAIAAQDLLQEVSY D+	290581163	104604118707	0	0	0.041	0.267	0
blastp	diamond 2.0.5	Benjamin Buchfink, Xie Chao, and Daniel Huson (2015), "Fast and sensitive protein alignment using DIAMOND", Nature Methods 12:59-60.	/home/data1/reason/lib/nr/nr.dmnd	2661	blosum62	1e-05	11	1	F	186	Query_186	Tsin00186.t1	401	41	XP_006614682.1	AP-1 complex subunit sigma-2 isoform X4 [Apis dorsata]	XP_006614682.1	157	1	277.3	708	1.4e-70	37	178	2	143	0	0	140	141	0	142	MQFMLLFSRQGKLRLQKWYVAHPDKLKKKITRELITTILARKPKMSSFLEWKDVKVVYKRYASLYFCCAIEQKDNELLTLEIIHRYVELLDKYFGSVCELDIIFNFEKAYFILDELLLGGEIQETSKKNVLKAIAAQDLLQE	MQFMLLFSRQGKLRLQKWYVAHPDKLKKKITRELITTILARKPKMSSFLEWKDVKVVYKRYASLYFCCAIEQNDNELLTLEIIHRYVELLDKYFGSVCELDIIFNFEKAYFILDELLVGGEIQETSKKNVLKAIAAQDLLQE	MQFMLLFSRQGKLRLQKWYVAHPDKLKKKITRELITTILARKPKMSSFLEWKDVKVVYKRYASLYFCCAIEQ DNELLTLEIIHRYVELLDKYFGSVCELDIIFNFEKAYFILDELL+GGEIQETSKKNVLKAIAAQDLLQE	290581163	104604118707	0	0	0.041	0.267	0
blastp	diamond 2.0.5	Benjamin Buchfink, Xie Chao, and Daniel Huson (2015), "Fast and sensitive protein alignment using DIAMOND", Nature Methods 12:59-60.	/home/data1/reason/lib/nr/nr.dmnd	2661	blosum62	1e-05	11	1	F	186	Query_186	Tsin00186.t1	401	42	XP_012064380.1	PREDICTED: AP-1 complex subunit sigma-2 isoform X1 [Atta cephalotes] >KOX73250.1 AP-1 complex subunit sigma-2 [Melipona quadrifasciata] >KZC03986.1 AP-1 complex subunit sigma-2 [Dufourea novaeangliae]	XP_012064380.1	156	1	277.3	708	1.4e-70	37	178	1	142	0	0	140	141	0	142	MQFMLLFSRQGKLRLQKWYVAHPDKLKKKITRELITTILARKPKMSSFLEWKDVKVVYKRYASLYFCCAIEQKDNELLTLEIIHRYVELLDKYFGSVCELDIIFNFEKAYFILDELLLGGEIQETSKKNVLKAIAAQDLLQE	MQFMLLFSRQGKLRLQKWYVAHPDKLKKKITRELITTILARKPKMSSFLEWKDVKVVYKRYASLYFCCAIEQNDNELLTLEIIHRYVELLDKYFGSVCELDIIFNFEKAYFILDELLVGGEIQETSKKNVLKAIAAQDLLQE	MQFMLLFSRQGKLRLQKWYVAHPDKLKKKITRELITTILARKPKMSSFLEWKDVKVVYKRYASLYFCCAIEQ DNELLTLEIIHRYVELLDKYFGSVCELDIIFNFEKAYFILDELL+GGEIQETSKKNVLKAIAAQDLLQE	290581163	104604118707	0	0	0.041	0.267	0
blastp	diamond 2.0.5	Benjamin Buchfink, Xie Chao, and Daniel Huson (2015), "Fast and sensitive protein alignment using DIAMOND", Nature Methods 12:59-60.	/home/data1/reason/lib/nr/nr.dmnd	2661	blosum62	1e-05	11	1	F	186	Query_186	Tsin00186.t1	401	43	XP_012276753.1	AP-1 complex subunit sigma-2 isoform X1 [Orussus abietinus]	XP_012276753.1	163	1	277.3	708	1.4e-70	37	178	2	143	0	0	140	141	0	142	MQFMLLFSRQGKLRLQKWYVAHPDKLKKKITRELITTILARKPKMSSFLEWKDVKVVYKRYASLYFCCAIEQKDNELLTLEIIHRYVELLDKYFGSVCELDIIFNFEKAYFILDELLLGGEIQETSKKNVLKAIAAQDLLQE	MQFMLLFSRQGKLRLQKWYVAHPDKLKKKITRELITTILARKPKMSSFLEWKDVKVVYKRYASLYFCCAIEQNDNELLTLEIIHRYVELLDKYFGSVCELDIIFNFEKAYFILDELLVGGEIQETSKKNVLKAIAAQDLLQE	MQFMLLFSRQGKLRLQKWYVAHPDKLKKKITRELITTILARKPKMSSFLEWKDVKVVYKRYASLYFCCAIEQ DNELLTLEIIHRYVELLDKYFGSVCELDIIFNFEKAYFILDELL+GGEIQETSKKNVLKAIAAQDLLQE	290581163	104604118707	0	0	0.041	0.267	0
blastp	diamond 2.0.5	Benjamin Buchfink, Xie Chao, and Daniel Huson (2015), "Fast and sensitive protein alignment using DIAMOND", Nature Methods 12:59-60.	/home/data1/reason/lib/nr/nr.dmnd	2661	blosum62	1e-05	11	1	F	186	Query_186	Tsin00186.t1	401	44	XP_012064381.1	PREDICTED: AP-1 complex subunit sigma-2 isoform X2 [Atta cephalotes]	XP_012064381.1	156	1	277.3	708	1.4e-70	37	178	1	142	0	0	140	141	0	142	MQFMLLFSRQGKLRLQKWYVAHPDKLKKKITRELITTILARKPKMSSFLEWKDVKVVYKRYASLYFCCAIEQKDNELLTLEIIHRYVELLDKYFGSVCELDIIFNFEKAYFILDELLLGGEIQETSKKNVLKAIAAQDLLQE	MQFMLLFSRQGKLRLQKWYVAHPDKLKKKITRELITTILARKPKMSSFLEWKDVKVVYKRYASLYFCCAIEQNDNELLTLEIIHRYVELLDKYFGSVCELDIIFNFEKAYFILDELLVGGEIQETSKKNVLKAIAAQDLLQE	MQFMLLFSRQGKLRLQKWYVAHPDKLKKKITRELITTILARKPKMSSFLEWKDVKVVYKRYASLYFCCAIEQ DNELLTLEIIHRYVELLDKYFGSVCELDIIFNFEKAYFILDELL+GGEIQETSKKNVLKAIAAQDLLQE	290581163	104604118707	0	0	0.041	0.267	0
blastp	diamond 2.0.5	Benjamin Buchfink, Xie Chao, and Daniel Huson (2015), "Fast and sensitive protein alignment using DIAMOND", Nature Methods 12:59-60.	/home/data1/reason/lib/nr/nr.dmnd	2661	blosum62	1e-05	11	1	F	186	Query_186	Tsin00186.t1	401	45	XP_008550469.1	PREDICTED: AP-1 complex subunit sigma-2 isoform X3 [Microplitis demolitor]	XP_008550469.1	144	1	277.3	708	1.4e-70	37	178	2	143	0	0	140	141	0	142	MQFMLLFSRQGKLRLQKWYVAHPDKLKKKITRELITTILARKPKMSSFLEWKDVKVVYKRYASLYFCCAIEQKDNELLTLEIIHRYVELLDKYFGSVCELDIIFNFEKAYFILDELLLGGEIQETSKKNVLKAIAAQDLLQE	MQFMLLFSRQGKLRLQKWYVAHPDKLKKKITRELITTILARKPKMSSFLEWKDVKVVYKRYASLYFCCAIEQNDNELLTLEIIHRYVELLDKYFGSVCELDIIFNFEKAYFILDELLVGGEIQETSKKNVLKAIAAQDLLQE	MQFMLLFSRQGKLRLQKWYVAHPDKLKKKITRELITTILARKPKMSSFLEWKDVKVVYKRYASLYFCCAIEQ DNELLTLEIIHRYVELLDKYFGSVCELDIIFNFEKAYFILDELL+GGEIQETSKKNVLKAIAAQDLLQE	290581163	104604118707	0	0	0.041	0.267	0
blastp	diamond 2.0.5	Benjamin Buchfink, Xie Chao, and Daniel Huson (2015), "Fast and sensitive protein alignment using DIAMOND", Nature Methods 12:59-60.	/home/data1/reason/lib/nr/nr.dmnd	2661	blosum62	1e-05	11	1	F	186	Query_186	Tsin00186.t1	401	46	EGI70795.1	AP-1 complex subunit sigma-2 [Acromyrmex echinatior]	EGI70795.1	174	1	277.3	708	1.4e-70	37	178	19	160	0	0	140	141	0	142	MQFMLLFSRQGKLRLQKWYVAHPDKLKKKITRELITTILARKPKMSSFLEWKDVKVVYKRYASLYFCCAIEQKDNELLTLEIIHRYVELLDKYFGSVCELDIIFNFEKAYFILDELLLGGEIQETSKKNVLKAIAAQDLLQE	MQFMLLFSRQGKLRLQKWYVAHPDKLKKKITRELITTILARKPKMSSFLEWKDVKVVYKRYASLYFCCAIEQNDNELLTLEIIHRYVELLDKYFGSVCELDIIFNFEKAYFILDELLVGGEIQETSKKNVLKAIAAQDLLQE	MQFMLLFSRQGKLRLQKWYVAHPDKLKKKITRELITTILARKPKMSSFLEWKDVKVVYKRYASLYFCCAIEQ DNELLTLEIIHRYVELLDKYFGSVCELDIIFNFEKAYFILDELL+GGEIQETSKKNVLKAIAAQDLLQE	290581163	104604118707	0	0	0.041	0.267	0
blastp	diamond 2.0.5	Benjamin Buchfink, Xie Chao, and Daniel Huson (2015), "Fast and sensitive protein alignment using DIAMOND", Nature Methods 12:59-60.	/home/data1/reason/lib/nr/nr.dmnd	2661	blosum62	1e-05	11	1	F	186	Query_186	Tsin00186.t1	401	47	XP_012276755.1	AP-1 complex subunit sigma-2 isoform X3 [Orussus abietinus]	XP_012276755.1	157	1	277.3	708	1.4e-70	37	178	2	143	0	0	140	141	0	142	MQFMLLFSRQGKLRLQKWYVAHPDKLKKKITRELITTILARKPKMSSFLEWKDVKVVYKRYASLYFCCAIEQKDNELLTLEIIHRYVELLDKYFGSVCELDIIFNFEKAYFILDELLLGGEIQETSKKNVLKAIAAQDLLQE	MQFMLLFSRQGKLRLQKWYVAHPDKLKKKITRELITTILARKPKMSSFLEWKDVKVVYKRYASLYFCCAIEQNDNELLTLEIIHRYVELLDKYFGSVCELDIIFNFEKAYFILDELLVGGEIQETSKKNVLKAIAAQDLLQE	MQFMLLFSRQGKLRLQKWYVAHPDKLKKKITRELITTILARKPKMSSFLEWKDVKVVYKRYASLYFCCAIEQ DNELLTLEIIHRYVELLDKYFGSVCELDIIFNFEKAYFILDELL+GGEIQETSKKNVLKAIAAQDLLQE	290581163	104604118707	0	0	0.041	0.267	0
blastp	diamond 2.0.5	Benjamin Buchfink, Xie Chao, and Daniel Huson (2015), "Fast and sensitive protein alignment using DIAMOND", Nature Methods 12:59-60.	/home/data1/reason/lib/nr/nr.dmnd	2661	blosum62	1e-05	11	1	F	186	Query_186	Tsin00186.t1	401	48	XP_003694721.2	AP-1 complex subunit sigma-2 isoform X3 [Apis florea] >XP_003705005.2 PREDICTED: AP-1 complex subunit sigma-2 isoform X1 [Megachile rotundata] >XP_006614681.1 AP-1 complex subunit sigma-2 isoform X3 [Apis dorsata] >XP_008204919.1 AP-1 complex subunit sigma-2 isoform X2 [Nasonia vitripennis] >XP_008550466.1 PREDICTED: AP-1 complex subunit sigma-2 isoform X2 [Microplitis demolitor] >XP_011051513.1 …	XP_003694721.2	157	1	277.3	708	1.4e-70	37	178	2	143	0	0	140	141	0	142	MQFMLLFSRQGKLRLQKWYVAHPDKLKKKITRELITTILARKPKMSSFLEWKDVKVVYKRYASLYFCCAIEQKDNELLTLEIIHRYVELLDKYFGSVCELDIIFNFEKAYFILDELLLGGEIQETSKKNVLKAIAAQDLLQE	MQFMLLFSRQGKLRLQKWYVAHPDKLKKKITRELITTILARKPKMSSFLEWKDVKVVYKRYASLYFCCAIEQNDNELLTLEIIHRYVELLDKYFGSVCELDIIFNFEKAYFILDELLVGGEIQETSKKNVLKAIAAQDLLQE	MQFMLLFSRQGKLRLQKWYVAHPDKLKKKITRELITTILARKPKMSSFLEWKDVKVVYKRYASLYFCCAIEQ DNELLTLEIIHRYVELLDKYFGSVCELDIIFNFEKAYFILDELL+GGEIQETSKKNVLKAIAAQDLLQE	290581163	104604118707	0	0	0.041	0.267	0
blastp	diamond 2.0.5	Benjamin Buchfink, Xie Chao, and Daniel Huson (2015), "Fast and sensitive protein alignment using DIAMOND", Nature Methods 12:59-60.	/home/data1/reason/lib/nr/nr.dmnd	2661	blosum62	1e-05	11	1	F	186	Query_186	Tsin00186.t1	401	49	XP_031780755.1	AP-1 complex subunit sigma-2 isoform X3 [Nasonia vitripennis]	XP_031780755.1	146	1	277.3	708	1.4e-70	37	178	2	143	0	0	140	141	0	142	MQFMLLFSRQGKLRLQKWYVAHPDKLKKKITRELITTILARKPKMSSFLEWKDVKVVYKRYASLYFCCAIEQKDNELLTLEIIHRYVELLDKYFGSVCELDIIFNFEKAYFILDELLLGGEIQETSKKNVLKAIAAQDLLQE	MQFMLLFSRQGKLRLQKWYVAHPDKLKKKITRELITTILARKPKMSSFLEWKDVKVVYKRYASLYFCCAIEQNDNELLTLEIIHRYVELLDKYFGSVCELDIIFNFEKAYFILDELLVGGEIQETSKKNVLKAIAAQDLLQE	MQFMLLFSRQGKLRLQKWYVAHPDKLKKKITRELITTILARKPKMSSFLEWKDVKVVYKRYASLYFCCAIEQ DNELLTLEIIHRYVELLDKYFGSVCELDIIFNFEKAYFILDELL+GGEIQETSKKNVLKAIAAQDLLQE	290581163	104604118707	0	0	0.041	0.267	0
blastp	diamond 2.0.5	Benjamin Buchfink, Xie Chao, and Daniel Huson (2015), "Fast and sensitive protein alignment using DIAMOND", Nature Methods 12:59-60.	/home/data1/reason/lib/nr/nr.dmnd	2661	blosum62	1e-05	11	1	F	186	Query_186	Tsin00186.t1	401	50	XP_001607148.2	AP-1 complex subunit sigma-2 isoform X1 [Nasonia vitripennis] >XP_003395000.1 AP-1 complex subunit sigma-2 isoform X3 [Bombus terrestris] >XP_003492210.1 AP-1 complex subunit sigma-2 isoform X2 [Bombus impatiens] >XP_003694722.2 AP-1 complex subunit sigma-2 isoform X2 [Apis florea] >XP_003705004.2 PREDICTED: AP-1 complex subunit sigma-2 isoform X2 [Megachile rotundata] >XP_006614680.1 AP-1 comple…	XP_001607148.2	157	1	277.3	708	1.4e-70	37	178	2	143	0	0	140	141	0	142	MQFMLLFSRQGKLRLQKWYVAHPDKLKKKITRELITTILARKPKMSSFLEWKDVKVVYKRYASLYFCCAIEQKDNELLTLEIIHRYVELLDKYFGSVCELDIIFNFEKAYFILDELLLGGEIQETSKKNVLKAIAAQDLLQE	MQFMLLFSRQGKLRLQKWYVAHPDKLKKKITRELITTILARKPKMSSFLEWKDVKVVYKRYASLYFCCAIEQNDNELLTLEIIHRYVELLDKYFGSVCELDIIFNFEKAYFILDELLVGGEIQETSKKNVLKAIAAQDLLQE	MQFMLLFSRQGKLRLQKWYVAHPDKLKKKITRELITTILARKPKMSSFLEWKDVKVVYKRYASLYFCCAIEQ DNELLTLEIIHRYVELLDKYFGSVCELDIIFNFEKAYFILDELL+GGEIQETSKKNVLKAIAAQDLLQE	290581163	104604118707	0	0	0.041	0.267	0
blastp	diamond 2.0.5	Benjamin Buchfink, Xie Chao, and Daniel Huson (2015), "Fast and sensitive protein alignment using DIAMOND", Nature Methods 12:59-60.	/home/data1/reason/lib/nr/nr.dmnd	2661	blosum62	1e-05	11	1	F	187	Query_187	Tsin00187.t1	130	50	XP_001607148.2	AP-1 complex subunit sigma-2 isoform X1 [Nasonia vitripennis] >XP_003395000.1 AP-1 complex subunit sigma-2 isoform X3 [Bombus terrestris] >XP_003492210.1 AP-1 complex subunit sigma-2 isoform X2 [Bombus impatiens] >XP_003694722.2 AP-1 complex subunit sigma-2 isoform X2 [Apis florea] >XP_003705004.2 PREDICTED: AP-1 complex subunit sigma-2 isoform X2 [Megachile rotundata] >XP_006614680.1 AP-1 comple…	XP_001607148.2	157	1	277.3	708	1.4e-70	37	178	2	143	0	0	140	141	0	142	MQFMLLFSRQGKLRLQKWYVAHPDKLKKKITRELITTILARKPKMSSFLEWKDVKVVYKRYASLYFCCAIEQKDNELLTLEIIHRYVELLDKYFGSVCELDIIFNFEKAYFILDELLLGGEIQETSKKNVLKAIAAQDLLQE	MQFMLLFSRQGKLRLQKWYVAHPDKLKKKITRELITTILARKPKMSSFLEWKDVKVVYKRYASLYFCCAIEQNDNELLTLEIIHRYVELLDKYFGSVCELDIIFNFEKAYFILDELLVGGEIQETSKKNVLKAIAAQDLLQE	MQFMLLFSRQGKLRLQKWYVAHPDKLKKKITRELITTILARKPKMSSFLEWKDVKVVYKRYASLYFCCAIEQ DNELLTLEIIHRYVELLDKYFGSVCELDIIFNFEKAYFILDELL+GGEIQETSKKNVLKAIAAQDLLQE	290581163	104604118707	0	0	0.041	0.267	0
blastp	diamond 2.0.5	Benjamin Buchfink, Xie Chao, and Daniel Huson (2015), "Fast and sensitive protein alignment using DIAMOND", Nature Methods 12:59-60.	/home/data1/reason/lib/nr/nr.dmnd	2661	blosum62	1e-05	11	1	F	188	Query_188	Tsin00188.t1	267	50	XP_001607148.2	AP-1 complex subunit sigma-2 isoform X1 [Nasonia vitripennis] >XP_003395000.1 AP-1 complex subunit sigma-2 isoform X3 [Bombus terrestris] >XP_003492210.1 AP-1 complex subunit sigma-2 isoform X2 [Bombus impatiens] >XP_003694722.2 AP-1 complex subunit sigma-2 isoform X2 [Apis florea] >XP_003705004.2 PREDICTED: AP-1 complex subunit sigma-2 isoform X2 [Megachile rotundata] >XP_006614680.1 AP-1 comple…	XP_001607148.2	157	1	277.3	708	1.4e-70	37	178	2	143	0	0	140	141	0	142	MQFMLLFSRQGKLRLQKWYVAHPDKLKKKITRELITTILARKPKMSSFLEWKDVKVVYKRYASLYFCCAIEQKDNELLTLEIIHRYVELLDKYFGSVCELDIIFNFEKAYFILDELLLGGEIQETSKKNVLKAIAAQDLLQE	MQFMLLFSRQGKLRLQKWYVAHPDKLKKKITRELITTILARKPKMSSFLEWKDVKVVYKRYASLYFCCAIEQNDNELLTLEIIHRYVELLDKYFGSVCELDIIFNFEKAYFILDELLVGGEIQETSKKNVLKAIAAQDLLQE	MQFMLLFSRQGKLRLQKWYVAHPDKLKKKITRELITTILARKPKMSSFLEWKDVKVVYKRYASLYFCCAIEQ DNELLTLEIIHRYVELLDKYFGSVCELDIIFNFEKAYFILDELL+GGEIQETSKKNVLKAIAAQDLLQE	290581163	104604118707	0	0	0.041	0.267	0
blastp	diamond 2.0.5	Benjamin Buchfink, Xie Chao, and Daniel Huson (2015), "Fast and sensitive protein alignment using DIAMOND", Nature Methods 12:59-60.	/home/data1/reason/lib/nr/nr.dmnd	2661	blosum62	1e-05	11	1	F	189	Query_189	Tsin00189.t1	178	50	XP_001607148.2	AP-1 complex subunit sigma-2 isoform X1 [Nasonia vitripennis] >XP_003395000.1 AP-1 complex subunit sigma-2 isoform X3 [Bombus terrestris] >XP_003492210.1 AP-1 complex subunit sigma-2 isoform X2 [Bombus impatiens] >XP_003694722.2 AP-1 complex subunit sigma-2 isoform X2 [Apis florea] >XP_003705004.2 PREDICTED: AP-1 complex subunit sigma-2 isoform X2 [Megachile rotundata] >XP_006614680.1 AP-1 comple…	XP_001607148.2	157	1	277.3	708	1.4e-70	37	178	2	143	0	0	140	141	0	142	MQFMLLFSRQGKLRLQKWYVAHPDKLKKKITRELITTILARKPKMSSFLEWKDVKVVYKRYASLYFCCAIEQKDNELLTLEIIHRYVELLDKYFGSVCELDIIFNFEKAYFILDELLLGGEIQETSKKNVLKAIAAQDLLQE	MQFMLLFSRQGKLRLQKWYVAHPDKLKKKITRELITTILARKPKMSSFLEWKDVKVVYKRYASLYFCCAIEQNDNELLTLEIIHRYVELLDKYFGSVCELDIIFNFEKAYFILDELLVGGEIQETSKKNVLKAIAAQDLLQE	MQFMLLFSRQGKLRLQKWYVAHPDKLKKKITRELITTILARKPKMSSFLEWKDVKVVYKRYASLYFCCAIEQ DNELLTLEIIHRYVELLDKYFGSVCELDIIFNFEKAYFILDELL+GGEIQETSKKNVLKAIAAQDLLQE	290581163	104604118707	0	0	0.041	0.267	0
blastp	diamond 2.0.5	Benjamin Buchfink, Xie Chao, and Daniel Huson (2015), "Fast and sensitive protein alignment using DIAMOND", Nature Methods 12:59-60.	/home/data1/reason/lib/nr/nr.dmnd	2661	blosum62	1e-05	11	1	F	190	Query_190	Tsin00190.t1	383	1	VEN54894.1	unnamed protein product [Callosobruchus maculatus]	VEN54894.1	134	1	169.1	427	5e-38	211	290	40	119	0	0	77	77	0	80	FDNYSAPMVVDGIPVSLGLWDTAGQEDYDRLRPLSYPQTDVFLICFSVTSPSSFENVTSKWYPEIKHHCPDAPMILVGMY	FDNYSAPMVVDGISVSLGLWDTAGQEDYDRLRPLSYPQTDVFLICFSVASPSSFENVTSKWYPEIKHHCPDAPMILVGKY	FDNYSAPMVVDGI VSLGLWDTAGQEDYDRLRPLSYPQTDVFLICFSV SPSSFENVTSKWYPEIKHHCPDAPMILVG Y	290581163	104604118707	0	0	0.041	0.267	0
blastp	diamond 2.0.5	Benjamin Buchfink, Xie Chao, and Daniel Huson (2015), "Fast and sensitive protein alignment using DIAMOND", Nature Methods 12:59-60.	/home/data1/reason/lib/nr/nr.dmnd	2661	blosum62	1e-05	11	1	F	190	Query_190	Tsin00190.t1	383	2	VEN54896.1	unnamed protein product, partial [Callosobruchus maculatus]	VEN54896.1	81	1	64.3	155	1.7e-06	301	332	31	62	0	0	31	32	0	32	GQKLANKIRAVKYMECSALTQRGLKQVFDEAL	GQKLANKIRAVKYMECSALTQRGLKQVFDEAV	GQKLANKIRAVKYMECSALTQRGLKQVFDEA+	290581163	104604118707	0	0	0.041	0.267	0
blastp	diamond 2.0.5	Benjamin Buchfink, Xie Chao, and Daniel Huson (2015), "Fast and sensitive protein alignment using DIAMOND", Nature Methods 12:59-60.	/home/data1/reason/lib/nr/nr.dmnd	2661	blosum62	1e-05	11	1	F	191	Query_191	Tsin00191.t1	187	2	VEN54896.1	unnamed protein product, partial [Callosobruchus maculatus]	VEN54896.1	81	1	64.3	155	1.7e-06	301	332	31	62	0	0	31	32	0	32	GQKLANKIRAVKYMECSALTQRGLKQVFDEAL	GQKLANKIRAVKYMECSALTQRGLKQVFDEAV	GQKLANKIRAVKYMECSALTQRGLKQVFDEA+	290581163	104604118707	0	0	0.041	0.267	0
blastp	diamond 2.0.5	Benjamin Buchfink, Xie Chao, and Daniel Huson (2015), "Fast and sensitive protein alignment using DIAMOND", Nature Methods 12:59-60.	/home/data1/reason/lib/nr/nr.dmnd	2661	blosum62	1e-05	11	1	F	192	Query_192	Tsin00192.t1	67	2	VEN54896.1	unnamed protein product, partial [Callosobruchus maculatus]	VEN54896.1	81	1	64.3	155	1.7e-06	301	332	31	62	0	0	31	32	0	32	GQKLANKIRAVKYMECSALTQRGLKQVFDEAL	GQKLANKIRAVKYMECSALTQRGLKQVFDEAV	GQKLANKIRAVKYMECSALTQRGLKQVFDEA+	290581163	104604118707	0	0	0.041	0.267	0
blastp	diamond 2.0.5	Benjamin Buchfink, Xie Chao, and Daniel Huson (2015), "Fast and sensitive protein alignment using DIAMOND", Nature Methods 12:59-60.	/home/data1/reason/lib/nr/nr.dmnd	2661	blosum62	1e-05	11	1	F	193	Query_193	Tsin00193.t1	695	1	XP_021928329.1	MOB kinase activator 1B isoform X2 [Zootermopsis nevadensis]	XP_021928329.1	217	1	419.5	1077	3.9e-113	278	479	8	209	0	0	202	202	0	202	RSSKTFKPKKNIPEGTHQYDLMKHAAATLGSGNLRLAVMLPEGEDLNEWVAVNTVDFFNQINMLYGTITEFCTEESCPIMSAGPKYEYHWADGLTVKKPIKCSAPKYIDYLMTWVQDQLDDETLFPSKIGVPFPKNFLSIAKTILKRLFRVYAHIYHQHFSEVVQLGEEAHLNTSFKHFIFFVQEFNLIDRRELAPLQELIE	RSSKTFKPKKNIPEGTHQYDLMKHAAATLGSGNLRLAVMLPEGEDLNEWVAVNTVDFFNQINMLYGTITEFCTEESCPIMSAGPKYEYHWADGLTVKKPIKCSAPKYIDYLMTWVQDQLDDETLFPSKIGVPFPKNFLSIAKTILKRLFRVYAHIYHQHFSEVVQLGEEAHLNTSFKHFIFFVQEFNLIDRRELAPLQELIE	RSSKTFKPKKNIPEGTHQYDLMKHAAATLGSGNLRLAVMLPEGEDLNEWVAVNTVDFFNQINMLYGTITEFCTEESCPIMSAGPKYEYHWADGLTVKKPIKCSAPKYIDYLMTWVQDQLDDETLFPSKIGVPFPKNFLSIAKTILKRLFRVYAHIYHQHFSEVVQLGEEAHLNTSFKHFIFFVQEFNLIDRRELAPLQELIE	290581163	104604118707	0	0	0.041	0.267	0
blastp	diamond 2.0.5	Benjamin Buchfink, Xie Chao, and Daniel Huson (2015), "Fast and sensitive protein alignment using DIAMOND", Nature Methods 12:59-60.	/home/data1/reason/lib/nr/nr.dmnd	2661	blosum62	1e-05	11	1	F	193	Query_193	Tsin00193.t1	695	2	KDR15007.1	Mps one binder kinase activator-like 1, partial [Zootermopsis nevadensis]	KDR15007.1	215	1	419.5	1077	3.9e-113	278	479	6	207	0	0	202	202	0	202	RSSKTFKPKKNIPEGTHQYDLMKHAAATLGSGNLRLAVMLPEGEDLNEWVAVNTVDFFNQINMLYGTITEFCTEESCPIMSAGPKYEYHWADGLTVKKPIKCSAPKYIDYLMTWVQDQLDDETLFPSKIGVPFPKNFLSIAKTILKRLFRVYAHIYHQHFSEVVQLGEEAHLNTSFKHFIFFVQEFNLIDRRELAPLQELIE	RSSKTFKPKKNIPEGTHQYDLMKHAAATLGSGNLRLAVMLPEGEDLNEWVAVNTVDFFNQINMLYGTITEFCTEESCPIMSAGPKYEYHWADGLTVKKPIKCSAPKYIDYLMTWVQDQLDDETLFPSKIGVPFPKNFLSIAKTILKRLFRVYAHIYHQHFSEVVQLGEEAHLNTSFKHFIFFVQEFNLIDRRELAPLQELIE	RSSKTFKPKKNIPEGTHQYDLMKHAAATLGSGNLRLAVMLPEGEDLNEWVAVNTVDFFNQINMLYGTITEFCTEESCPIMSAGPKYEYHWADGLTVKKPIKCSAPKYIDYLMTWVQDQLDDETLFPSKIGVPFPKNFLSIAKTILKRLFRVYAHIYHQHFSEVVQLGEEAHLNTSFKHFIFFVQEFNLIDRRELAPLQELIE	290581163	104604118707	0	0	0.041	0.267	0
blastp	diamond 2.0.5	Benjamin Buchfink, Xie Chao, and Daniel Huson (2015), "Fast and sensitive protein alignment using DIAMOND", Nature Methods 12:59-60.	/home/data1/reason/lib/nr/nr.dmnd	2661	blosum62	1e-05	11	1	F	193	Query_193	Tsin00193.t1	695	3	XP_023233258.1	MOB kinase activator 1B [Centruroides sculpturatus]	XP_023233258.1	226	1	419.1	1076	5.1e-113	278	484	8	218	0	0	203	206	4	211	RSSKTFKPKKNIPEGTHQYDLMKHAAATLGSGNLRLAVMLPEGEDLNEWVAVNTVDFFNQINMLYGTITEFCTEESCPIMSAGPKYEYHWADGLTVKKPIKCSAPKYIDYLMTWVQDQLDDETLFPSKIGVPFPKNFLSIAKTILKRLFRVYAHIYHQHFSEVVQLGEEAHLNTSFKHFIFFVQEFNLIDRRELAPLQELIEN----DKEK	RSSKTFKPKKNIPEGTHQYDLMKHAAATLGSGNLRLAVMLPEGEDLNEWVAVNTVDFFNQINMLYGTITEFCTEESCPVMSAGPKYEYHWADGLTVKKPIKCSAPKYIDYLMTWVQDQLDDETLFPSKIGVPFPKNFLSIAKTILKRLFRVYAHIYHQHFSEVVQLGEEAHLNTSFKHFIFFVQEFNLIDKRELAPLQELIEKLTSKDREK	RSSKTFKPKKNIPEGTHQYDLMKHAAATLGSGNLRLAVMLPEGEDLNEWVAVNTVDFFNQINMLYGTITEFCTEESCP+MSAGPKYEYHWADGLTVKKPIKCSAPKYIDYLMTWVQDQLDDETLFPSKIGVPFPKNFLSIAKTILKRLFRVYAHIYHQHFSEVVQLGEEAHLNTSFKHFIFFVQEFNLID+RELAPLQELIE D+EK	290581163	104604118707	0	0	0.041	0.267	0
blastp	diamond 2.0.5	Benjamin Buchfink, Xie Chao, and Daniel Huson (2015), "Fast and sensitive protein alignment using DIAMOND", Nature Methods 12:59-60.	/home/data1/reason/lib/nr/nr.dmnd	2661	blosum62	1e-05	11	1	F	193	Query_193	Tsin00193.t1	695	4	XP_023713090.1	MOB kinase activator 1B [Cryptotermes secundus] >PNF28229.1 MOB kinase activator-like 1 [Cryptotermes secundus]	XP_023713090.1	217	1	418.3	1074	8.6e-113	278	479	8	209	0	0	201	202	0	202	RSSKTFKPKKNIPEGTHQYDLMKHAAATLGSGNLRLAVMLPEGEDLNEWVAVNTVDFFNQINMLYGTITEFCTEESCPIMSAGPKYEYHWADGLTVKKPIKCSAPKYIDYLMTWVQDQLDDETLFPSKIGVPFPKNFLSIAKTILKRLFRVYAHIYHQHFSEVVQLGEEAHLNTSFKHFIFFVQEFNLIDRRELAPLQELIE	RSSKTFKPKKNIPEGTHQYDLMKHAAATLGSGNLRLAVLLPEGEDLNEWVAVNTVDFFNQINMLYGTITEFCTEESCPIMSAGPKYEYHWADGLTVKKPIKCSAPKYIDYLMTWVQDQLDDETLFPSKIGVPFPKNFLSIAKTILKRLFRVYAHIYHQHFSEVVQLGEEAHLNTSFKHFIFFVQEFNLIDRRELAPLQELIE	RSSKTFKPKKNIPEGTHQYDLMKHAAATLGSGNLRLAV+LPEGEDLNEWVAVNTVDFFNQINMLYGTITEFCTEESCPIMSAGPKYEYHWADGLTVKKPIKCSAPKYIDYLMTWVQDQLDDETLFPSKIGVPFPKNFLSIAKTILKRLFRVYAHIYHQHFSEVVQLGEEAHLNTSFKHFIFFVQEFNLIDRRELAPLQELIE	290581163	104604118707	0	0	0.041	0.267	0
blastp	diamond 2.0.5	Benjamin Buchfink, Xie Chao, and Daniel Huson (2015), "Fast and sensitive protein alignment using DIAMOND", Nature Methods 12:59-60.	/home/data1/reason/lib/nr/nr.dmnd	2661	blosum62	1e-05	11	1	F	193	Query_193	Tsin00193.t1	695	5	CCX34990.1	Mob as tumor suppressor [Blattella germanica]	CCX34990.1	217	1	417.5	1072	1.5e-112	278	479	8	209	0	0	201	201	0	202	RSSKTFKPKKNIPEGTHQYDLMKHAAATLGSGNLRLAVMLPEGEDLNEWVAVNTVDFFNQINMLYGTITEFCTEESCPIMSAGPKYEYHWADGLTVKKPIKCSAPKYIDYLMTWVQDQLDDETLFPSKIGVPFPKNFLSIAKTILKRLFRVYAHIYHQHFSEVVQLGEEAHLNTSFKHFIFFVQEFNLIDRRELAPLQELIE	RSSKTFKPKKNIPEGTHQYDLMKHAAATLGSGNLRLAVMLPEGEDLNEWVAVNTVDFFNQINMLYGTITEFCTEESCPIMSAGPKYEYHWADGLTVKKPIKCSAPKYIDYLMTWVQDQLDDETLFPSKIGVPFPKNFLSIAKTILKRLFRVYAHIYHQHFPEVVQLGEEAHLNTSFKHFIFFVQEFNLIDRRELAPLQELIE	RSSKTFKPKKNIPEGTHQYDLMKHAAATLGSGNLRLAVMLPEGEDLNEWVAVNTVDFFNQINMLYGTITEFCTEESCPIMSAGPKYEYHWADGLTVKKPIKCSAPKYIDYLMTWVQDQLDDETLFPSKIGVPFPKNFLSIAKTILKRLFRVYAHIYHQHF EVVQLGEEAHLNTSFKHFIFFVQEFNLIDRRELAPLQELIE	290581163	104604118707	0	0	0.041	0.267	0
blastp	diamond 2.0.5	Benjamin Buchfink, Xie Chao, and Daniel Huson (2015), "Fast and sensitive protein alignment using DIAMOND", Nature Methods 12:59-60.	/home/data1/reason/lib/nr/nr.dmnd	2661	blosum62	1e-05	11	1	F	193	Query_193	Tsin00193.t1	695	6	GFG31336.1	hypothetical protein Cfor_12895 [Coptotermes formosanus]	GFG31336.1	232	1	417.5	1072	1.5e-112	278	479	23	224	0	0	201	201	0	202	RSSKTFKPKKNIPEGTHQYDLMKHAAATLGSGNLRLAVMLPEGEDLNEWVAVNTVDFFNQINMLYGTITEFCTEESCPIMSAGPKYEYHWADGLTVKKPIKCSAPKYIDYLMTWVQDQLDDETLFPSKIGVPFPKNFLSIAKTILKRLFRVYAHIYHQHFSEVVQLGEEAHLNTSFKHFIFFVQEFNLIDRRELAPLQELIE	RSSKTFKPKKNIPEGTHQYDLMKHAAATLGSGNLRLAVMLPEGEDLNEWVAVNTVDFFNQINMLYGTITEFCTEESCPIMSAGPKYEYHWADGLTVKKPIKCSAPKYIDYLMTWVQDQLDDETLFPSKIGVPFPKNFLSIAKTILKRLFRVYAHIYHQHFPEVVQLGEEAHLNTSFKHFIFFVQEFNLIDRRELAPLQELIE	RSSKTFKPKKNIPEGTHQYDLMKHAAATLGSGNLRLAVMLPEGEDLNEWVAVNTVDFFNQINMLYGTITEFCTEESCPIMSAGPKYEYHWADGLTVKKPIKCSAPKYIDYLMTWVQDQLDDETLFPSKIGVPFPKNFLSIAKTILKRLFRVYAHIYHQHF EVVQLGEEAHLNTSFKHFIFFVQEFNLIDRRELAPLQELIE	290581163	104604118707	0	0	0.041	0.267	0
blastp	diamond 2.0.5	Benjamin Buchfink, Xie Chao, and Daniel Huson (2015), "Fast and sensitive protein alignment using DIAMOND", Nature Methods 12:59-60.	/home/data1/reason/lib/nr/nr.dmnd	2661	blosum62	1e-05	11	1	F	193	Query_193	Tsin00193.t1	695	7	XP_012259518.1	MOB kinase activator 1B isoform X1 [Athalia rosae] >XP_015520926.1 PREDICTED: MOB kinase activator 1B [Neodiprion lecontei]	XP_012259518.1	217	1	416.8	1070	2.5e-112	278	479	8	209	0	0	201	201	0	202	RSSKTFKPKKNIPEGTHQYDLMKHAAATLGSGNLRLAVMLPEGEDLNEWVAVNTVDFFNQINMLYGTITEFCTEESCPIMSAGPKYEYHWADGLTVKKPIKCSAPKYIDYLMTWVQDQLDDETLFPSKIGVPFPKNFLSIAKTILKRLFRVYAHIYHQHFSEVVQLGEEAHLNTSFKHFIFFVQEFNLIDRRELAPLQELIE	RSSKTFKPKKNIPEGTHQYDLMKHAAATLGSGNLRLAVMLPEGEDLNEWVAVNTVDFFNQINMLYGTITEFCTEESCPIMSAGPKYEYHWADGHTVKKPIKCSAPKYIDYLMTWVQDQLDDETLFPSKIGVPFPKNFLSIAKTILKRLFRVYAHIYHQHFSEVVQLGEEAHLNTSFKHFIFFVQEFNLIDRRELAPLQELIE	RSSKTFKPKKNIPEGTHQYDLMKHAAATLGSGNLRLAVMLPEGEDLNEWVAVNTVDFFNQINMLYGTITEFCTEESCPIMSAGPKYEYHWADG TVKKPIKCSAPKYIDYLMTWVQDQLDDETLFPSKIGVPFPKNFLSIAKTILKRLFRVYAHIYHQHFSEVVQLGEEAHLNTSFKHFIFFVQEFNLIDRRELAPLQELIE	290581163	104604118707	0	0	0.041	0.267	0
blastp	diamond 2.0.5	Benjamin Buchfink, Xie Chao, and Daniel Huson (2015), "Fast and sensitive protein alignment using DIAMOND", Nature Methods 12:59-60.	/home/data1/reason/lib/nr/nr.dmnd	2661	blosum62	1e-05	11	1	F	193	Query_193	Tsin00193.t1	695	8	XP_033230435.1	MOB kinase activator-like 1 isoform X1 [Belonocnema treatae]	XP_033230435.1	223	1	416.4	1069	3.3e-112	275	479	8	215	0	0	202	203	3	208	CPH---RSSKTFKPKKNIPEGTHQYDLMKHAAATLGSGNLRLAVMLPEGEDLNEWVAVNTVDFFNQINMLYGTITEFCTEESCPIMSAGPKYEYHWADGLTVKKPIKCSAPKYIDYLMTWVQDQLDDETLFPSKIGVPFPKNFLSIAKTILKRLFRVYAHIYHQHFSEVVQLGEEAHLNTSFKHFIFFVQEFNLIDRRELAPLQELIE	CPHSGSRSSKTFKPKKNIPEGTHQYDLMKHAAATLGSGNLRLAVMLPEGEDLNEWVAVNTVDFFNQINMLYGTITEFCTEESCPIMSAGPKYEYHWADGHTVKKPIKCSAPKYIDYLMTWVQDQLDDETLFPSKIGVPFPKNFHSIAKTILKRLFRVYAHIYHQHFSEVVQLGEEAHLNTSFKHFIFFVQEFNLIERRELAPLQELIE	CPH RSSKTFKPKKNIPEGTHQYDLMKHAAATLGSGNLRLAVMLPEGEDLNEWVAVNTVDFFNQINMLYGTITEFCTEESCPIMSAGPKYEYHWADG TVKKPIKCSAPKYIDYLMTWVQDQLDDETLFPSKIGVPFPKNF SIAKTILKRLFRVYAHIYHQHFSEVVQLGEEAHLNTSFKHFIFFVQEFNLI+RRELAPLQELIE	290581163	104604118707	0	0	0.041	0.267	0
blastp	diamond 2.0.5	Benjamin Buchfink, Xie Chao, and Daniel Huson (2015), "Fast and sensitive protein alignment using DIAMOND", Nature Methods 12:59-60.	/home/data1/reason/lib/nr/nr.dmnd	2661	blosum62	1e-05	11	1	F	193	Query_193	Tsin00193.t1	695	9	XP_008205315.3	MOB kinase activator 1B isoform X1 [Nasonia vitripennis]	XP_008205315.3	249	1	416.4	1069	3.3e-112	275	479	37	241	0	0	200	202	0	205	CPHRSSKTFKPKKNIPEGTHQYDLMKHAAATLGSGNLRLAVMLPEGEDLNEWVAVNTVDFFNQINMLYGTITEFCTEESCPIMSAGPKYEYHWADGLTVKKPIKCSAPKYIDYLMTWVQDQLDDETLFPSKIGVPFPKNFLSIAKTILKRLFRVYAHIYHQHFSEVVQLGEEAHLNTSFKHFIFFVQEFNLIDRRELAPLQELIE	CGSRSSKTFKPKKNIPEGTHQYDLMKHAAATLGSGNLRLAVMLPEGEDLNEWVAVNTVDFFNQINMLYGTITEFCTEDSCPIMSAGPKYEYHWADGHTVKKPIKCSAPKYIDYLMTWVQDQLDDETLFPSKIGVPFPKNFLSIAKTILKRLFRVYAHIYHQHFSEVVQLGEEAHLNTSFKHFIFFVQEFNLIERRELAPLQELIE	C RSSKTFKPKKNIPEGTHQYDLMKHAAATLGSGNLRLAVMLPEGEDLNEWVAVNTVDFFNQINMLYGTITEFCTE+SCPIMSAGPKYEYHWADG TVKKPIKCSAPKYIDYLMTWVQDQLDDETLFPSKIGVPFPKNFLSIAKTILKRLFRVYAHIYHQHFSEVVQLGEEAHLNTSFKHFIFFVQEFNLI+RRELAPLQELIE	290581163	104604118707	0	0	0.041	0.267	0
blastp	diamond 2.0.5	Benjamin Buchfink, Xie Chao, and Daniel Huson (2015), "Fast and sensitive protein alignment using DIAMOND", Nature Methods 12:59-60.	/home/data1/reason/lib/nr/nr.dmnd	2661	blosum62	1e-05	11	1	F	193	Query_193	Tsin00193.t1	695	10	XP_015590174.1	MOB kinase activator 1B [Cephus cinctus]	XP_015590174.1	217	1	415.6	1067	5.6e-112	278	479	8	209	0	0	200	201	0	202	RSSKTFKPKKNIPEGTHQYDLMKHAAATLGSGNLRLAVMLPEGEDLNEWVAVNTVDFFNQINMLYGTITEFCTEESCPIMSAGPKYEYHWADGLTVKKPIKCSAPKYIDYLMTWVQDQLDDETLFPSKIGVPFPKNFLSIAKTILKRLFRVYAHIYHQHFSEVVQLGEEAHLNTSFKHFIFFVQEFNLIDRRELAPLQELIE	RSSKTFKPKKNIPEGTHQYDLMKHAAATLGSGNLRLAVMLPEGEDLNEWVAVNTVDFFNQINMLYGTITEFCTEESCPIMSAGPKYEYHWADGHTVKKPIKCSAPKYIDYLMTWVQDQLDDETLFPSKIGVPFPKNFLSIAKTILKRLFRVYAHIYHQHFSQVVQLGEEAHLNTSFKHFIFFVQEFNLIDRRELAPLQELIE	RSSKTFKPKKNIPEGTHQYDLMKHAAATLGSGNLRLAVMLPEGEDLNEWVAVNTVDFFNQINMLYGTITEFCTEESCPIMSAGPKYEYHWADG TVKKPIKCSAPKYIDYLMTWVQDQLDDETLFPSKIGVPFPKNFLSIAKTILKRLFRVYAHIYHQHFS+VVQLGEEAHLNTSFKHFIFFVQEFNLIDRRELAPLQELIE	290581163	104604118707	0	0	0.041	0.267	0
blastp	diamond 2.0.5	Benjamin Buchfink, Xie Chao, and Daniel Huson (2015), "Fast and sensitive protein alignment using DIAMOND", Nature Methods 12:59-60.	/home/data1/reason/lib/nr/nr.dmnd	2661	blosum62	1e-05	11	1	F	193	Query_193	Tsin00193.t1	695	11	XP_031826688.1	MOB kinase activator 1B isoform X1 [Nomia melanderi]	XP_031826688.1	249	1	415.2	1066	7.3e-112	278	479	40	241	0	0	200	201	0	202	RSSKTFKPKKNIPEGTHQYDLMKHAAATLGSGNLRLAVMLPEGEDLNEWVAVNTVDFFNQINMLYGTITEFCTEESCPIMSAGPKYEYHWADGLTVKKPIKCSAPKYIDYLMTWVQDQLDDETLFPSKIGVPFPKNFLSIAKTILKRLFRVYAHIYHQHFSEVVQLGEEAHLNTSFKHFIFFVQEFNLIDRRELAPLQELIE	RSSKTFKPKKNIPEGTHQYDLMKHAAATLGSGNLRLAVMLPEGEDLNEWVAVNTVDFFNQINMLYGTITEFCTEESCPIMSAGPKYEYHWADGHTVKKPIKCSAPKYIDYLMTWVQDQLDDETLFPSKIGVPFPKNFLSIAKTILKRLFRVYAHIYHQHFSEVVQLGEEAHLNTSFKHFIFFVQEFNLIERRELAPLQELIE	RSSKTFKPKKNIPEGTHQYDLMKHAAATLGSGNLRLAVMLPEGEDLNEWVAVNTVDFFNQINMLYGTITEFCTEESCPIMSAGPKYEYHWADG TVKKPIKCSAPKYIDYLMTWVQDQLDDETLFPSKIGVPFPKNFLSIAKTILKRLFRVYAHIYHQHFSEVVQLGEEAHLNTSFKHFIFFVQEFNLI+RRELAPLQELIE	290581163	104604118707	0	0	0.041	0.267	0
blastp	diamond 2.0.5	Benjamin Buchfink, Xie Chao, and Daniel Huson (2015), "Fast and sensitive protein alignment using DIAMOND", Nature Methods 12:59-60.	/home/data1/reason/lib/nr/nr.dmnd	2661	blosum62	1e-05	11	1	F	193	Query_193	Tsin00193.t1	695	12	XP_003399793.1	LOW QUALITY PROTEIN: MOB kinase activator-like 1 [Bombus terrestris] >XP_003698364.1 MOB kinase activator-like 1 isoform X2 [Apis florea] >XP_003707699.1 PREDICTED: MOB kinase activator-like 1 [Megachile rotundata] >XP_006610920.1 MOB kinase activator-like 1 isoform X2 [Apis dorsata] >XP_008557643.1 PREDICTED: MOB kinase activator-like 1 [Microplitis demolitor] >XP_011052315.1 PREDICTED: MOB kina…	XP_003399793.1	217	1	415.2	1066	7.3e-112	278	479	8	209	0	0	200	201	0	202	RSSKTFKPKKNIPEGTHQYDLMKHAAATLGSGNLRLAVMLPEGEDLNEWVAVNTVDFFNQINMLYGTITEFCTEESCPIMSAGPKYEYHWADGLTVKKPIKCSAPKYIDYLMTWVQDQLDDETLFPSKIGVPFPKNFLSIAKTILKRLFRVYAHIYHQHFSEVVQLGEEAHLNTSFKHFIFFVQEFNLIDRRELAPLQELIE	RSSKTFKPKKNIPEGTHQYDLMKHAAATLGSGNLRLAVMLPEGEDLNEWVAVNTVDFFNQINMLYGTITEFCTEESCPIMSAGPKYEYHWADGHTVKKPIKCSAPKYIDYLMTWVQDQLDDETLFPSKIGVPFPKNFLSIAKTILKRLFRVYAHIYHQHFSEVVQLGEEAHLNTSFKHFIFFVQEFNLIERRELAPLQELIE	RSSKTFKPKKNIPEGTHQYDLMKHAAATLGSGNLRLAVMLPEGEDLNEWVAVNTVDFFNQINMLYGTITEFCTEESCPIMSAGPKYEYHWADG TVKKPIKCSAPKYIDYLMTWVQDQLDDETLFPSKIGVPFPKNFLSIAKTILKRLFRVYAHIYHQHFSEVVQLGEEAHLNTSFKHFIFFVQEFNLI+RRELAPLQELIE	290581163	104604118707	0	0	0.041	0.267	0
blastp	diamond 2.0.5	Benjamin Buchfink, Xie Chao, and Daniel Huson (2015), "Fast and sensitive protein alignment using DIAMOND", Nature Methods 12:59-60.	/home/data1/reason/lib/nr/nr.dmnd	2661	blosum62	1e-05	11	1	F	193	Query_193	Tsin00193.t1	695	13	XP_017762131.1	PREDICTED: MOB kinase activator-like 1 isoform X1 [Eufriesea mexicana] >XP_029052227.1 MOB kinase activator-like 1 isoform X2 [Osmia bicornis bicornis] >XP_034186898.1 MOB kinase activator-like 1 isoform X3 [Osmia lignaria]	XP_017762131.1	217	1	415.2	1066	7.3e-112	278	479	8	209	0	0	200	201	0	202	RSSKTFKPKKNIPEGTHQYDLMKHAAATLGSGNLRLAVMLPEGEDLNEWVAVNTVDFFNQINMLYGTITEFCTEESCPIMSAGPKYEYHWADGLTVKKPIKCSAPKYIDYLMTWVQDQLDDETLFPSKIGVPFPKNFLSIAKTILKRLFRVYAHIYHQHFSEVVQLGEEAHLNTSFKHFIFFVQEFNLIDRRELAPLQELIE	RSSKTFKPKKNIPEGTHQYDLMKHAAATLGSGNLRLAVMLPEGEDLNEWVAVNTVDFFNQINMLYGTITEFCTEESCPIMSAGPKYEYHWADGHTVKKPIKCSAPKYIDYLMTWVQDQLDDETLFPSKIGVPFPKNFLSIAKTILKRLFRVYAHIYHQHFSEVVQLGEEAHLNTSFKHFIFFVQEFNLIERRELAPLQELIE	RSSKTFKPKKNIPEGTHQYDLMKHAAATLGSGNLRLAVMLPEGEDLNEWVAVNTVDFFNQINMLYGTITEFCTEESCPIMSAGPKYEYHWADG TVKKPIKCSAPKYIDYLMTWVQDQLDDETLFPSKIGVPFPKNFLSIAKTILKRLFRVYAHIYHQHFSEVVQLGEEAHLNTSFKHFIFFVQEFNLI+RRELAPLQELIE	290581163	104604118707	0	0	0.041	0.267	0
blastp	diamond 2.0.5	Benjamin Buchfink, Xie Chao, and Daniel Huson (2015), "Fast and sensitive protein alignment using DIAMOND", Nature Methods 12:59-60.	/home/data1/reason/lib/nr/nr.dmnd	2661	blosum62	1e-05	11	1	F	193	Query_193	Tsin00193.t1	695	14	KYM83611.1	Mps one binder kinase activator-like 1, partial [Atta colombica]	KYM83611.1	220	1	415.2	1066	7.3e-112	278	479	11	212	0	0	200	201	0	202	RSSKTFKPKKNIPEGTHQYDLMKHAAATLGSGNLRLAVMLPEGEDLNEWVAVNTVDFFNQINMLYGTITEFCTEESCPIMSAGPKYEYHWADGLTVKKPIKCSAPKYIDYLMTWVQDQLDDETLFPSKIGVPFPKNFLSIAKTILKRLFRVYAHIYHQHFSEVVQLGEEAHLNTSFKHFIFFVQEFNLIDRRELAPLQELIE	RSSKTFKPKKNIPEGTHQYDLMKHAAATLGSGNLRLAVMLPEGEDLNEWVAVNTVDFFNQINMLYGTITEFCTEESCPIMSAGPKYEYHWADGHTVKKPIKCSAPKYIDYLMTWVQDQLDDETLFPSKIGVPFPKNFLSIAKTILKRLFRVYAHIYHQHFSEVVQLGEEAHLNTSFKHFIFFVQEFNLIERRELAPLQELIE	RSSKTFKPKKNIPEGTHQYDLMKHAAATLGSGNLRLAVMLPEGEDLNEWVAVNTVDFFNQINMLYGTITEFCTEESCPIMSAGPKYEYHWADG TVKKPIKCSAPKYIDYLMTWVQDQLDDETLFPSKIGVPFPKNFLSIAKTILKRLFRVYAHIYHQHFSEVVQLGEEAHLNTSFKHFIFFVQEFNLI+RRELAPLQELIE	290581163	104604118707	0	0	0.041	0.267	0
blastp	diamond 2.0.5	Benjamin Buchfink, Xie Chao, and Daniel Huson (2015), "Fast and sensitive protein alignment using DIAMOND", Nature Methods 12:59-60.	/home/data1/reason/lib/nr/nr.dmnd	2661	blosum62	1e-05	11	1	F	193	Query_193	Tsin00193.t1	695	15	KZC10719.1	MOB kinase activator-like 1, partial [Dufourea novaeangliae]	KZC10719.1	217	1	415.2	1066	7.3e-112	278	479	8	209	0	0	200	201	0	202	RSSKTFKPKKNIPEGTHQYDLMKHAAATLGSGNLRLAVMLPEGEDLNEWVAVNTVDFFNQINMLYGTITEFCTEESCPIMSAGPKYEYHWADGLTVKKPIKCSAPKYIDYLMTWVQDQLDDETLFPSKIGVPFPKNFLSIAKTILKRLFRVYAHIYHQHFSEVVQLGEEAHLNTSFKHFIFFVQEFNLIDRRELAPLQELIE	RSSKTFKPKKNIPEGTHQYDLMKHAAATLGSGNLRLAVMLPEGEDLNEWVAVNTVDFFNQINMLYGTITEFCTEESCPIMSAGPKYEYHWADGHTVKKPIKCSAPKYIDYLMTWVQDQLDDETLFPSKIGVPFPKNFLSIAKTILKRLFRVYAHIYHQHFSEVVQLGEEAHLNTSFKHFIFFVQEFNLIERRELAPLQELIE	RSSKTFKPKKNIPEGTHQYDLMKHAAATLGSGNLRLAVMLPEGEDLNEWVAVNTVDFFNQINMLYGTITEFCTEESCPIMSAGPKYEYHWADG TVKKPIKCSAPKYIDYLMTWVQDQLDDETLFPSKIGVPFPKNFLSIAKTILKRLFRVYAHIYHQHFSEVVQLGEEAHLNTSFKHFIFFVQEFNLI+RRELAPLQELIE	290581163	104604118707	0	0	0.041	0.267	0
blastp	diamond 2.0.5	Benjamin Buchfink, Xie Chao, and Daniel Huson (2015), "Fast and sensitive protein alignment using DIAMOND", Nature Methods 12:59-60.	/home/data1/reason/lib/nr/nr.dmnd	2661	blosum62	1e-05	11	1	F	193	Query_193	Tsin00193.t1	695	16	XP_011635135.1	MOB kinase activator-like 1 [Pogonomyrmex barbatus]	XP_011635135.1	217	1	415.2	1066	7.3e-112	278	479	8	209	0	0	200	201	0	202	RSSKTFKPKKNIPEGTHQYDLMKHAAATLGSGNLRLAVMLPEGEDLNEWVAVNTVDFFNQINMLYGTITEFCTEESCPIMSAGPKYEYHWADGLTVKKPIKCSAPKYIDYLMTWVQDQLDDETLFPSKIGVPFPKNFLSIAKTILKRLFRVYAHIYHQHFSEVVQLGEEAHLNTSFKHFIFFVQEFNLIDRRELAPLQELIE	RSSKTFKPKKNIPEGTHQYDLMKHAAATLGSGNLRLAVMLPEGEDLNEWVAVNTVDFFNQINMLYGTITEFCTEESCPIMSAGPKYEYHWADGHTVKKPIKCSAPKYIDYLMTWVQDQLDDETLFPSKIGVPFPKNFLSIAKTILKRLFRVYAHIYHQHFSEVVQLGEEAHLNTSFKHFIFFVQEFNLIERRELAPLQELIE	RSSKTFKPKKNIPEGTHQYDLMKHAAATLGSGNLRLAVMLPEGEDLNEWVAVNTVDFFNQINMLYGTITEFCTEESCPIMSAGPKYEYHWADG TVKKPIKCSAPKYIDYLMTWVQDQLDDETLFPSKIGVPFPKNFLSIAKTILKRLFRVYAHIYHQHFSEVVQLGEEAHLNTSFKHFIFFVQEFNLI+RRELAPLQELIE	290581163	104604118707	0	0	0.041	0.267	0
blastp	diamond 2.0.5	Benjamin Buchfink, Xie Chao, and Daniel Huson (2015), "Fast and sensitive protein alignment using DIAMOND", Nature Methods 12:59-60.	/home/data1/reason/lib/nr/nr.dmnd	2661	blosum62	1e-05	11	1	F	193	Query_193	Tsin00193.t1	695	17	XP_031826690.1	MOB kinase activator 1B isoform X3 [Nomia melanderi]	XP_031826690.1	220	1	415.2	1066	7.3e-112	278	479	11	212	0	0	200	201	0	202	RSSKTFKPKKNIPEGTHQYDLMKHAAATLGSGNLRLAVMLPEGEDLNEWVAVNTVDFFNQINMLYGTITEFCTEESCPIMSAGPKYEYHWADGLTVKKPIKCSAPKYIDYLMTWVQDQLDDETLFPSKIGVPFPKNFLSIAKTILKRLFRVYAHIYHQHFSEVVQLGEEAHLNTSFKHFIFFVQEFNLIDRRELAPLQELIE	RSSKTFKPKKNIPEGTHQYDLMKHAAATLGSGNLRLAVMLPEGEDLNEWVAVNTVDFFNQINMLYGTITEFCTEESCPIMSAGPKYEYHWADGHTVKKPIKCSAPKYIDYLMTWVQDQLDDETLFPSKIGVPFPKNFLSIAKTILKRLFRVYAHIYHQHFSEVVQLGEEAHLNTSFKHFIFFVQEFNLIERRELAPLQELIE	RSSKTFKPKKNIPEGTHQYDLMKHAAATLGSGNLRLAVMLPEGEDLNEWVAVNTVDFFNQINMLYGTITEFCTEESCPIMSAGPKYEYHWADG TVKKPIKCSAPKYIDYLMTWVQDQLDDETLFPSKIGVPFPKNFLSIAKTILKRLFRVYAHIYHQHFSEVVQLGEEAHLNTSFKHFIFFVQEFNLI+RRELAPLQELIE	290581163	104604118707	0	0	0.041	0.267	0
blastp	diamond 2.0.5	Benjamin Buchfink, Xie Chao, and Daniel Huson (2015), "Fast and sensitive protein alignment using DIAMOND", Nature Methods 12:59-60.	/home/data1/reason/lib/nr/nr.dmnd	2661	blosum62	1e-05	11	1	F	193	Query_193	Tsin00193.t1	695	18	XP_020289988.1	MOB kinase activator 1B isoform X1 [Pseudomyrmex gracilis]	XP_020289988.1	263	1	415.2	1066	7.3e-112	278	479	54	255	0	0	200	201	0	202	RSSKTFKPKKNIPEGTHQYDLMKHAAATLGSGNLRLAVMLPEGEDLNEWVAVNTVDFFNQINMLYGTITEFCTEESCPIMSAGPKYEYHWADGLTVKKPIKCSAPKYIDYLMTWVQDQLDDETLFPSKIGVPFPKNFLSIAKTILKRLFRVYAHIYHQHFSEVVQLGEEAHLNTSFKHFIFFVQEFNLIDRRELAPLQELIE	RSSKTFKPKKNIPEGTHQYDLMKHAAATLGSGNLRLAVMLPEGEDLNEWVAVNTVDFFNQINMLYGTITEFCTEESCPIMSAGPKYEYHWADGHTVKKPIKCSAPKYIDYLMTWVQDQLDDETLFPSKIGVPFPKNFLSIAKTILKRLFRVYAHIYHQHFSEVVQLGEEAHLNTSFKHFIFFVQEFNLIERRELAPLQELIE	RSSKTFKPKKNIPEGTHQYDLMKHAAATLGSGNLRLAVMLPEGEDLNEWVAVNTVDFFNQINMLYGTITEFCTEESCPIMSAGPKYEYHWADG TVKKPIKCSAPKYIDYLMTWVQDQLDDETLFPSKIGVPFPKNFLSIAKTILKRLFRVYAHIYHQHFSEVVQLGEEAHLNTSFKHFIFFVQEFNLI+RRELAPLQELIE	290581163	104604118707	0	0	0.041	0.267	0
blastp	diamond 2.0.5	Benjamin Buchfink, Xie Chao, and Daniel Huson (2015), "Fast and sensitive protein alignment using DIAMOND", Nature Methods 12:59-60.	/home/data1/reason/lib/nr/nr.dmnd	2661	blosum62	1e-05	11	1	F	193	Query_193	Tsin00193.t1	695	19	EGI66813.1	Mps one binder kinase activator-like 1, partial [Acromyrmex echinatior]	EGI66813.1	217	1	415.2	1066	7.3e-112	278	479	8	209	0	0	200	201	0	202	RSSKTFKPKKNIPEGTHQYDLMKHAAATLGSGNLRLAVMLPEGEDLNEWVAVNTVDFFNQINMLYGTITEFCTEESCPIMSAGPKYEYHWADGLTVKKPIKCSAPKYIDYLMTWVQDQLDDETLFPSKIGVPFPKNFLSIAKTILKRLFRVYAHIYHQHFSEVVQLGEEAHLNTSFKHFIFFVQEFNLIDRRELAPLQELIE	RSSKTFKPKKNIPEGTHQYDLMKHAAATLGSGNLRLAVMLPEGEDLNEWVAVNTVDFFNQINMLYGTITEFCTEESCPIMSAGPKYEYHWADGHTVKKPIKCSAPKYIDYLMTWVQDQLDDETLFPSKIGVPFPKNFLSIAKTILKRLFRVYAHIYHQHFSEVVQLGEEAHLNTSFKHFIFFVQEFNLIERRELAPLQELIE	RSSKTFKPKKNIPEGTHQYDLMKHAAATLGSGNLRLAVMLPEGEDLNEWVAVNTVDFFNQINMLYGTITEFCTEESCPIMSAGPKYEYHWADG TVKKPIKCSAPKYIDYLMTWVQDQLDDETLFPSKIGVPFPKNFLSIAKTILKRLFRVYAHIYHQHFSEVVQLGEEAHLNTSFKHFIFFVQEFNLI+RRELAPLQELIE	290581163	104604118707	0	0	0.041	0.267	0
blastp	diamond 2.0.5	Benjamin Buchfink, Xie Chao, and Daniel Huson (2015), "Fast and sensitive protein alignment using DIAMOND", Nature Methods 12:59-60.	/home/data1/reason/lib/nr/nr.dmnd	2661	blosum62	1e-05	11	1	F	193	Query_193	Tsin00193.t1	695	20	TGZ45930.1	MOB kinase activator-like 1 [Temnothorax longispinosus]	TGZ45930.1	214	1	415.2	1066	7.3e-112	278	479	5	206	0	0	200	201	0	202	RSSKTFKPKKNIPEGTHQYDLMKHAAATLGSGNLRLAVMLPEGEDLNEWVAVNTVDFFNQINMLYGTITEFCTEESCPIMSAGPKYEYHWADGLTVKKPIKCSAPKYIDYLMTWVQDQLDDETLFPSKIGVPFPKNFLSIAKTILKRLFRVYAHIYHQHFSEVVQLGEEAHLNTSFKHFIFFVQEFNLIDRRELAPLQELIE	RSSKTFKPKKNIPEGTHQYDLMKHAAATLGSGNLRLAVMLPEGEDLNEWVAVNTVDFFNQINMLYGTITEFCTEESCPIMSAGPKYEYHWADGHTVKKPIKCSAPKYIDYLMTWVQDQLDDETLFPSKIGVPFPKNFLSIAKTILKRLFRVYAHIYHQHFSEVVQLGEEAHLNTSFKHFIFFVQEFNLIERRELAPLQELIE	RSSKTFKPKKNIPEGTHQYDLMKHAAATLGSGNLRLAVMLPEGEDLNEWVAVNTVDFFNQINMLYGTITEFCTEESCPIMSAGPKYEYHWADG TVKKPIKCSAPKYIDYLMTWVQDQLDDETLFPSKIGVPFPKNFLSIAKTILKRLFRVYAHIYHQHFSEVVQLGEEAHLNTSFKHFIFFVQEFNLI+RRELAPLQELIE	290581163	104604118707	0	0	0.041	0.267	0
blastp	diamond 2.0.5	Benjamin Buchfink, Xie Chao, and Daniel Huson (2015), "Fast and sensitive protein alignment using DIAMOND", Nature Methods 12:59-60.	/home/data1/reason/lib/nr/nr.dmnd	2661	blosum62	1e-05	11	1	F	193	Query_193	Tsin00193.t1	695	21	XP_020289990.1	MOB kinase activator 1B isoform X2 [Pseudomyrmex gracilis]	XP_020289990.1	220	1	415.2	1066	7.3e-112	278	479	11	212	0	0	200	201	0	202	RSSKTFKPKKNIPEGTHQYDLMKHAAATLGSGNLRLAVMLPEGEDLNEWVAVNTVDFFNQINMLYGTITEFCTEESCPIMSAGPKYEYHWADGLTVKKPIKCSAPKYIDYLMTWVQDQLDDETLFPSKIGVPFPKNFLSIAKTILKRLFRVYAHIYHQHFSEVVQLGEEAHLNTSFKHFIFFVQEFNLIDRRELAPLQELIE	RSSKTFKPKKNIPEGTHQYDLMKHAAATLGSGNLRLAVMLPEGEDLNEWVAVNTVDFFNQINMLYGTITEFCTEESCPIMSAGPKYEYHWADGHTVKKPIKCSAPKYIDYLMTWVQDQLDDETLFPSKIGVPFPKNFLSIAKTILKRLFRVYAHIYHQHFSEVVQLGEEAHLNTSFKHFIFFVQEFNLIERRELAPLQELIE	RSSKTFKPKKNIPEGTHQYDLMKHAAATLGSGNLRLAVMLPEGEDLNEWVAVNTVDFFNQINMLYGTITEFCTEESCPIMSAGPKYEYHWADG TVKKPIKCSAPKYIDYLMTWVQDQLDDETLFPSKIGVPFPKNFLSIAKTILKRLFRVYAHIYHQHFSEVVQLGEEAHLNTSFKHFIFFVQEFNLI+RRELAPLQELIE	290581163	104604118707	0	0	0.041	0.267	0
blastp	diamond 2.0.5	Benjamin Buchfink, Xie Chao, and Daniel Huson (2015), "Fast and sensitive protein alignment using DIAMOND", Nature Methods 12:59-60.	/home/data1/reason/lib/nr/nr.dmnd	2661	blosum62	1e-05	11	1	F	193	Query_193	Tsin00193.t1	695	22	XP_031826689.1	MOB kinase activator 1B isoform X2 [Nomia melanderi]	XP_031826689.1	233	1	415.2	1066	7.3e-112	278	479	24	225	0	0	200	201	0	202	RSSKTFKPKKNIPEGTHQYDLMKHAAATLGSGNLRLAVMLPEGEDLNEWVAVNTVDFFNQINMLYGTITEFCTEESCPIMSAGPKYEYHWADGLTVKKPIKCSAPKYIDYLMTWVQDQLDDETLFPSKIGVPFPKNFLSIAKTILKRLFRVYAHIYHQHFSEVVQLGEEAHLNTSFKHFIFFVQEFNLIDRRELAPLQELIE	RSSKTFKPKKNIPEGTHQYDLMKHAAATLGSGNLRLAVMLPEGEDLNEWVAVNTVDFFNQINMLYGTITEFCTEESCPIMSAGPKYEYHWADGHTVKKPIKCSAPKYIDYLMTWVQDQLDDETLFPSKIGVPFPKNFLSIAKTILKRLFRVYAHIYHQHFSEVVQLGEEAHLNTSFKHFIFFVQEFNLIERRELAPLQELIE	RSSKTFKPKKNIPEGTHQYDLMKHAAATLGSGNLRLAVMLPEGEDLNEWVAVNTVDFFNQINMLYGTITEFCTEESCPIMSAGPKYEYHWADG TVKKPIKCSAPKYIDYLMTWVQDQLDDETLFPSKIGVPFPKNFLSIAKTILKRLFRVYAHIYHQHFSEVVQLGEEAHLNTSFKHFIFFVQEFNLI+RRELAPLQELIE	290581163	104604118707	0	0	0.041	0.267	0
blastp	diamond 2.0.5	Benjamin Buchfink, Xie Chao, and Daniel Huson (2015), "Fast and sensitive protein alignment using DIAMOND", Nature Methods 12:59-60.	/home/data1/reason/lib/nr/nr.dmnd	2661	blosum62	1e-05	11	1	F	193	Query_193	Tsin00193.t1	695	23	XP_017794935.1	PREDICTED: MOB kinase activator-like 1 isoform X1 [Habropoda laboriosa] >XP_031826692.1 MOB kinase activator-like 1 isoform X5 [Nomia melanderi] >KOC60846.1 MOB kinase activator-like 1 [Habropoda laboriosa]	XP_017794935.1	217	1	415.2	1066	7.3e-112	278	479	8	209	0	0	200	201	0	202	RSSKTFKPKKNIPEGTHQYDLMKHAAATLGSGNLRLAVMLPEGEDLNEWVAVNTVDFFNQINMLYGTITEFCTEESCPIMSAGPKYEYHWADGLTVKKPIKCSAPKYIDYLMTWVQDQLDDETLFPSKIGVPFPKNFLSIAKTILKRLFRVYAHIYHQHFSEVVQLGEEAHLNTSFKHFIFFVQEFNLIDRRELAPLQELIE	RSSKTFKPKKNIPEGTHQYDLMKHAAATLGSGNLRLAVMLPEGEDLNEWVAVNTVDFFNQINMLYGTITEFCTEESCPIMSAGPKYEYHWADGHTVKKPIKCSAPKYIDYLMTWVQDQLDDETLFPSKIGVPFPKNFLSIAKTILKRLFRVYAHIYHQHFSEVVQLGEEAHLNTSFKHFIFFVQEFNLIERRELAPLQELIE	RSSKTFKPKKNIPEGTHQYDLMKHAAATLGSGNLRLAVMLPEGEDLNEWVAVNTVDFFNQINMLYGTITEFCTEESCPIMSAGPKYEYHWADG TVKKPIKCSAPKYIDYLMTWVQDQLDDETLFPSKIGVPFPKNFLSIAKTILKRLFRVYAHIYHQHFSEVVQLGEEAHLNTSFKHFIFFVQEFNLI+RRELAPLQELIE	290581163	104604118707	0	0	0.041	0.267	0
blastp	diamond 2.0.5	Benjamin Buchfink, Xie Chao, and Daniel Huson (2015), "Fast and sensitive protein alignment using DIAMOND", Nature Methods 12:59-60.	/home/data1/reason/lib/nr/nr.dmnd	2661	blosum62	1e-05	11	1	F	193	Query_193	Tsin00193.t1	695	24	RLU16011.1	hypothetical protein DMN91_011769 [Ooceraea biroi]	RLU16011.1	250	1	414.8	1065	9.6e-112	278	479	41	242	0	0	200	200	0	202	RSSKTFKPKKNIPEGTHQYDLMKHAAATLGSGNLRLAVMLPEGEDLNEWVAVNTVDFFNQINMLYGTITEFCTEESCPIMSAGPKYEYHWADGLTVKKPIKCSAPKYIDYLMTWVQDQLDDETLFPSKIGVPFPKNFLSIAKTILKRLFRVYAHIYHQHFSEVVQLGEEAHLNTSFKHFIFFVQEFNLIDRRELAPLQELIE	RSSKTFKPKKNIPEGTHQYDLMKHAAATLGSGNLRLAVMLPEGEDLNEWVAVNTVDFFNQINMLYGTITEFCTEESCPIMSAGPKYEYHWADGHTVKKPIKCSAPKYIDYLMTWVQDQLDDEALFPSKIGVPFPKNFLSIAKTILKRLFRVYAHIYHQHFSEVVQLGEEAHLNTSFKHFIFFVQEFNLIDRRELAPLQELIE	RSSKTFKPKKNIPEGTHQYDLMKHAAATLGSGNLRLAVMLPEGEDLNEWVAVNTVDFFNQINMLYGTITEFCTEESCPIMSAGPKYEYHWADG TVKKPIKCSAPKYIDYLMTWVQDQLDDE LFPSKIGVPFPKNFLSIAKTILKRLFRVYAHIYHQHFSEVVQLGEEAHLNTSFKHFIFFVQEFNLIDRRELAPLQELIE	290581163	104604118707	0	0	0.041	0.267	0
blastp	diamond 2.0.5	Benjamin Buchfink, Xie Chao, and Daniel Huson (2015), "Fast and sensitive protein alignment using DIAMOND", Nature Methods 12:59-60.	/home/data1/reason/lib/nr/nr.dmnd	2661	blosum62	1e-05	11	1	F	193	Query_193	Tsin00193.t1	695	25	XP_011336492.1	MOB kinase activator 1B [Ooceraea biroi]	XP_011336492.1	217	1	414.8	1065	9.6e-112	278	479	8	209	0	0	200	200	0	202	RSSKTFKPKKNIPEGTHQYDLMKHAAATLGSGNLRLAVMLPEGEDLNEWVAVNTVDFFNQINMLYGTITEFCTEESCPIMSAGPKYEYHWADGLTVKKPIKCSAPKYIDYLMTWVQDQLDDETLFPSKIGVPFPKNFLSIAKTILKRLFRVYAHIYHQHFSEVVQLGEEAHLNTSFKHFIFFVQEFNLIDRRELAPLQELIE	RSSKTFKPKKNIPEGTHQYDLMKHAAATLGSGNLRLAVMLPEGEDLNEWVAVNTVDFFNQINMLYGTITEFCTEESCPIMSAGPKYEYHWADGHTVKKPIKCSAPKYIDYLMTWVQDQLDDEALFPSKIGVPFPKNFLSIAKTILKRLFRVYAHIYHQHFSEVVQLGEEAHLNTSFKHFIFFVQEFNLIDRRELAPLQELIE	RSSKTFKPKKNIPEGTHQYDLMKHAAATLGSGNLRLAVMLPEGEDLNEWVAVNTVDFFNQINMLYGTITEFCTEESCPIMSAGPKYEYHWADG TVKKPIKCSAPKYIDYLMTWVQDQLDDE LFPSKIGVPFPKNFLSIAKTILKRLFRVYAHIYHQHFSEVVQLGEEAHLNTSFKHFIFFVQEFNLIDRRELAPLQELIE	290581163	104604118707	0	0	0.041	0.267	0
blastp	diamond 2.0.5	Benjamin Buchfink, Xie Chao, and Daniel Huson (2015), "Fast and sensitive protein alignment using DIAMOND", Nature Methods 12:59-60.	/home/data1/reason/lib/nr/nr.dmnd	2661	blosum62	1e-05	11	1	F	193	Query_193	Tsin00193.t1	695	26	XP_014231915.1	MOB kinase activator-like 1 [Trichogramma pretiosum]	XP_014231915.1	217	1	414.8	1065	9.6e-112	278	479	8	209	0	0	199	202	0	202	RSSKTFKPKKNIPEGTHQYDLMKHAAATLGSGNLRLAVMLPEGEDLNEWVAVNTVDFFNQINMLYGTITEFCTEESCPIMSAGPKYEYHWADGLTVKKPIKCSAPKYIDYLMTWVQDQLDDETLFPSKIGVPFPKNFLSIAKTILKRLFRVYAHIYHQHFSEVVQLGEEAHLNTSFKHFIFFVQEFNLIDRRELAPLQELIE	RSSKTFKPKKNIPEGTHQYDLMKHAAATLGSGNLRLAVMLPEGEDLNEWVAVNTVDFFNQINMLYGTITEFCTEDSCPIMSAGPKYEYHWADGLTVKKPIKCSAPKYIDYLMTWVQDQLDDETLFPSKIGVPFPKNFLSIAKTILKRLFRVYAHIYHQHFSEVVQLGEEAHLNTSFKHFIFFVQEFSLIERRELAPLQELIE	RSSKTFKPKKNIPEGTHQYDLMKHAAATLGSGNLRLAVMLPEGEDLNEWVAVNTVDFFNQINMLYGTITEFCTE+SCPIMSAGPKYEYHWADGLTVKKPIKCSAPKYIDYLMTWVQDQLDDETLFPSKIGVPFPKNFLSIAKTILKRLFRVYAHIYHQHFSEVVQLGEEAHLNTSFKHFIFFVQEF+LI+RRELAPLQELIE	290581163	104604118707	0	0	0.041	0.267	0
blastp	diamond 2.0.5	Benjamin Buchfink, Xie Chao, and Daniel Huson (2015), "Fast and sensitive protein alignment using DIAMOND", Nature Methods 12:59-60.	/home/data1/reason/lib/nr/nr.dmnd	2661	blosum62	1e-05	11	1	F	193	Query_193	Tsin00193.t1	695	27	XP_022191588.1	MOB kinase activator-like 1 [Nilaparvata lugens] >RZF43459.1 hypothetical protein LSTR_LSTR001720 [Laodelphax striatellus]	XP_022191588.1	217	1	414.1	1063	1.6e-111	278	479	8	209	0	0	199	201	0	202	RSSKTFKPKKNIPEGTHQYDLMKHAAATLGSGNLRLAVMLPEGEDLNEWVAVNTVDFFNQINMLYGTITEFCTEESCPIMSAGPKYEYHWADGLTVKKPIKCSAPKYIDYLMTWVQDQLDDETLFPSKIGVPFPKNFLSIAKTILKRLFRVYAHIYHQHFSEVVQLGEEAHLNTSFKHFIFFVQEFNLIDRRELAPLQELIE	RSSKTFKPKKNIPEGTHQYDLMKHAAATLGSGNLRLAVLLPEGEDLNEWVAVNTVDFFNQINMLYGTITEFCTEESCPIMSAGPKYEYHWADGHTVKKPIKCSAPKYIDYLMTWVQDQLDDETLFPSKIGVPFPKNFLSIAKTILKRLFRVYAHIYHQHFSEVVQLGEEAHLNTSFKHFIFFVQEFNLIERRELAPLQELIE	RSSKTFKPKKNIPEGTHQYDLMKHAAATLGSGNLRLAV+LPEGEDLNEWVAVNTVDFFNQINMLYGTITEFCTEESCPIMSAGPKYEYHWADG TVKKPIKCSAPKYIDYLMTWVQDQLDDETLFPSKIGVPFPKNFLSIAKTILKRLFRVYAHIYHQHFSEVVQLGEEAHLNTSFKHFIFFVQEFNLI+RRELAPLQELIE	290581163	104604118707	0	0	0.041	0.267	0
blastp	diamond 2.0.5	Benjamin Buchfink, Xie Chao, and Daniel Huson (2015), "Fast and sensitive protein alignment using DIAMOND", Nature Methods 12:59-60.	/home/data1/reason/lib/nr/nr.dmnd	2661	blosum62	1e-05	11	1	F	193	Query_193	Tsin00193.t1	695	28	XP_031783106.1	MOB kinase activator 1B isoform X2 [Nasonia vitripennis]	XP_031783106.1	218	1	414.1	1063	1.6e-111	278	479	9	210	0	0	199	201	0	202	RSSKTFKPKKNIPEGTHQYDLMKHAAATLGSGNLRLAVMLPEGEDLNEWVAVNTVDFFNQINMLYGTITEFCTEESCPIMSAGPKYEYHWADGLTVKKPIKCSAPKYIDYLMTWVQDQLDDETLFPSKIGVPFPKNFLSIAKTILKRLFRVYAHIYHQHFSEVVQLGEEAHLNTSFKHFIFFVQEFNLIDRRELAPLQELIE	RSSKTFKPKKNIPEGTHQYDLMKHAAATLGSGNLRLAVMLPEGEDLNEWVAVNTVDFFNQINMLYGTITEFCTEDSCPIMSAGPKYEYHWADGHTVKKPIKCSAPKYIDYLMTWVQDQLDDETLFPSKIGVPFPKNFLSIAKTILKRLFRVYAHIYHQHFSEVVQLGEEAHLNTSFKHFIFFVQEFNLIERRELAPLQELIE	RSSKTFKPKKNIPEGTHQYDLMKHAAATLGSGNLRLAVMLPEGEDLNEWVAVNTVDFFNQINMLYGTITEFCTE+SCPIMSAGPKYEYHWADG TVKKPIKCSAPKYIDYLMTWVQDQLDDETLFPSKIGVPFPKNFLSIAKTILKRLFRVYAHIYHQHFSEVVQLGEEAHLNTSFKHFIFFVQEFNLI+RRELAPLQELIE	290581163	104604118707	0	0	0.041	0.267	0
blastp	diamond 2.0.5	Benjamin Buchfink, Xie Chao, and Daniel Huson (2015), "Fast and sensitive protein alignment using DIAMOND", Nature Methods 12:59-60.	/home/data1/reason/lib/nr/nr.dmnd	2661	blosum62	1e-05	11	1	F	193	Query_193	Tsin00193.t1	695	29	XP_014217579.1	MOB kinase activator 1B [Copidosoma floridanum]	XP_014217579.1	219	1	414.1	1063	1.6e-111	278	479	8	209	0	0	199	201	0	202	RSSKTFKPKKNIPEGTHQYDLMKHAAATLGSGNLRLAVMLPEGEDLNEWVAVNTVDFFNQINMLYGTITEFCTEESCPIMSAGPKYEYHWADGLTVKKPIKCSAPKYIDYLMTWVQDQLDDETLFPSKIGVPFPKNFLSIAKTILKRLFRVYAHIYHQHFSEVVQLGEEAHLNTSFKHFIFFVQEFNLIDRRELAPLQELIE	RSSKTFKPKKNIPEGTHQYDLMKHAAATLGSGNLRLAVMLPEGEDLNEWVAVNTVDFFNQINMLYGTITEFCTEDSCPIMSAGPKYEYHWADGHTVKKPIKCSAPKYIDYLMTWVQDQLDDETLFPSKIGVPFPKNFLSIAKTILKRLFRVYAHIYHQHFSEVVQLGEEAHLNTSFKHFIFFVQEFNLIERRELAPLQELIE	RSSKTFKPKKNIPEGTHQYDLMKHAAATLGSGNLRLAVMLPEGEDLNEWVAVNTVDFFNQINMLYGTITEFCTE+SCPIMSAGPKYEYHWADG TVKKPIKCSAPKYIDYLMTWVQDQLDDETLFPSKIGVPFPKNFLSIAKTILKRLFRVYAHIYHQHFSEVVQLGEEAHLNTSFKHFIFFVQEFNLI+RRELAPLQELIE	290581163	104604118707	0	0	0.041	0.267	0
blastp	diamond 2.0.5	Benjamin Buchfink, Xie Chao, and Daniel Huson (2015), "Fast and sensitive protein alignment using DIAMOND", Nature Methods 12:59-60.	/home/data1/reason/lib/nr/nr.dmnd	2661	blosum62	1e-05	11	1	F	193	Query_193	Tsin00193.t1	695	30	XP_032667912.1	MOB kinase activator 1B isoform X1 [Odontomachus brunneus]	XP_032667912.1	259	1	414.1	1063	1.6e-111	278	479	50	251	0	0	199	201	0	202	RSSKTFKPKKNIPEGTHQYDLMKHAAATLGSGNLRLAVMLPEGEDLNEWVAVNTVDFFNQINMLYGTITEFCTEESCPIMSAGPKYEYHWADGLTVKKPIKCSAPKYIDYLMTWVQDQLDDETLFPSKIGVPFPKNFLSIAKTILKRLFRVYAHIYHQHFSEVVQLGEEAHLNTSFKHFIFFVQEFNLIDRRELAPLQELIE	RSSKTFKPKKNIPEGTHQYDLMKHAAATLGSGNLRLAVMLPEGEDLNEWVAVNTVDFFNQINMLYGTITEFCTEESCPIMSAGPKYEYHWADGHTVKKPIKCSAPKYIDYLMTWVQDQLDDETLFPSKIGVPFPKNFLSIAKTILKRLFRVYAHIYHQHFTEVVQLGEEAHLNTSFKHFIFFVQEFNLIERRELAPLQELIE	RSSKTFKPKKNIPEGTHQYDLMKHAAATLGSGNLRLAVMLPEGEDLNEWVAVNTVDFFNQINMLYGTITEFCTEESCPIMSAGPKYEYHWADG TVKKPIKCSAPKYIDYLMTWVQDQLDDETLFPSKIGVPFPKNFLSIAKTILKRLFRVYAHIYHQHF+EVVQLGEEAHLNTSFKHFIFFVQEFNLI+RRELAPLQELIE	290581163	104604118707	0	0	0.041	0.267	0
blastp	diamond 2.0.5	Benjamin Buchfink, Xie Chao, and Daniel Huson (2015), "Fast and sensitive protein alignment using DIAMOND", Nature Methods 12:59-60.	/home/data1/reason/lib/nr/nr.dmnd	2661	blosum62	1e-05	11	1	F	193	Query_193	Tsin00193.t1	695	31	XP_001604409.2	MOB kinase activator-like 1 isoform X3 [Nasonia vitripennis] >XP_011499822.1 PREDICTED: MOB kinase activator-like 1 [Ceratosolen solmsi marchali]	XP_001604409.2	217	1	414.1	1063	1.6e-111	278	479	8	209	0	0	199	201	0	202	RSSKTFKPKKNIPEGTHQYDLMKHAAATLGSGNLRLAVMLPEGEDLNEWVAVNTVDFFNQINMLYGTITEFCTEESCPIMSAGPKYEYHWADGLTVKKPIKCSAPKYIDYLMTWVQDQLDDETLFPSKIGVPFPKNFLSIAKTILKRLFRVYAHIYHQHFSEVVQLGEEAHLNTSFKHFIFFVQEFNLIDRRELAPLQELIE	RSSKTFKPKKNIPEGTHQYDLMKHAAATLGSGNLRLAVMLPEGEDLNEWVAVNTVDFFNQINMLYGTITEFCTEDSCPIMSAGPKYEYHWADGHTVKKPIKCSAPKYIDYLMTWVQDQLDDETLFPSKIGVPFPKNFLSIAKTILKRLFRVYAHIYHQHFSEVVQLGEEAHLNTSFKHFIFFVQEFNLIERRELAPLQELIE	RSSKTFKPKKNIPEGTHQYDLMKHAAATLGSGNLRLAVMLPEGEDLNEWVAVNTVDFFNQINMLYGTITEFCTE+SCPIMSAGPKYEYHWADG TVKKPIKCSAPKYIDYLMTWVQDQLDDETLFPSKIGVPFPKNFLSIAKTILKRLFRVYAHIYHQHFSEVVQLGEEAHLNTSFKHFIFFVQEFNLI+RRELAPLQELIE	290581163	104604118707	0	0	0.041	0.267	0
blastp	diamond 2.0.5	Benjamin Buchfink, Xie Chao, and Daniel Huson (2015), "Fast and sensitive protein alignment using DIAMOND", Nature Methods 12:59-60.	/home/data1/reason/lib/nr/nr.dmnd	2661	blosum62	1e-05	11	1	F	193	Query_193	Tsin00193.t1	695	32	OXU30240.1	hypothetical protein TSAR_008810 [Trichomalopsis sarcophagae]	OXU30240.1	225	1	414.1	1063	1.6e-111	278	479	16	217	0	0	199	201	0	202	RSSKTFKPKKNIPEGTHQYDLMKHAAATLGSGNLRLAVMLPEGEDLNEWVAVNTVDFFNQINMLYGTITEFCTEESCPIMSAGPKYEYHWADGLTVKKPIKCSAPKYIDYLMTWVQDQLDDETLFPSKIGVPFPKNFLSIAKTILKRLFRVYAHIYHQHFSEVVQLGEEAHLNTSFKHFIFFVQEFNLIDRRELAPLQELIE	RSSKTFKPKKNIPEGTHQYDLMKHAAATLGSGNLRLAVMLPEGEDLNEWVAVNTVDFFNQINMLYGTITEFCTEDSCPIMSAGPKYEYHWADGHTVKKPIKCSAPKYIDYLMTWVQDQLDDETLFPSKIGVPFPKNFLSIAKTILKRLFRVYAHIYHQHFSEVVQLGEEAHLNTSFKHFIFFVQEFNLIERRELAPLQELIE	RSSKTFKPKKNIPEGTHQYDLMKHAAATLGSGNLRLAVMLPEGEDLNEWVAVNTVDFFNQINMLYGTITEFCTE+SCPIMSAGPKYEYHWADG TVKKPIKCSAPKYIDYLMTWVQDQLDDETLFPSKIGVPFPKNFLSIAKTILKRLFRVYAHIYHQHFSEVVQLGEEAHLNTSFKHFIFFVQEFNLI+RRELAPLQELIE	290581163	104604118707	0	0	0.041	0.267	0
blastp	diamond 2.0.5	Benjamin Buchfink, Xie Chao, and Daniel Huson (2015), "Fast and sensitive protein alignment using DIAMOND", Nature Methods 12:59-60.	/home/data1/reason/lib/nr/nr.dmnd	2661	blosum62	1e-05	11	1	F	193	Query_193	Tsin00193.t1	695	33	KAF3429702.1	hypothetical protein E2986_11079 [Frieseomelitta varia]	KAF3429702.1	276	1	414.1	1063	1.6e-111	258	479	45	268	0	0	203	209	2	224	STTALMALVAPLWLMT--SCPHRSSKTFKPKKNIPEGTHQYDLMKHAAATLGSGNLRLAVMLPEGEDLNEWVAVNTVDFFNQINMLYGTITEFCTEESCPIMSAGPKYEYHWADGLTVKKPIKCSAPKYIDYLMTWVQDQLDDETLFPSKIGVPFPKNFLSIAKTILKRLFRVYAHIYHQHFSEVVQLGEEAHLNTSFKHFIFFVQEFNLIDRRELAPLQELIE	ANTQFHVAVPKIFIMNRFSLGSRSSKTFKPKKNIPEGTHQYDLMKHAAATLGSGNLRLAVMLPEGEDLNEWVAVNTVDFFNQINMLFGTITEFCTEESCPIMSAGPKYEYHWADGHTVKKPIKCSAPKYIDYLMTWVQDQLDDETLFPSKIGVPFPKNFLSIAKTILKRLFRVYAHIYHQHFSEVVQLGEEAHLNTSFKHFIFFVQEFNLIERRELAPLQELIE	+ T V +++M S RSSKTFKPKKNIPEGTHQYDLMKHAAATLGSGNLRLAVMLPEGEDLNEWVAVNTVDFFNQINML+GTITEFCTEESCPIMSAGPKYEYHWADG TVKKPIKCSAPKYIDYLMTWVQDQLDDETLFPSKIGVPFPKNFLSIAKTILKRLFRVYAHIYHQHFSEVVQLGEEAHLNTSFKHFIFFVQEFNLI+RRELAPLQELIE	290581163	104604118707	0	0	0.041	0.267	0
blastp	diamond 2.0.5	Benjamin Buchfink, Xie Chao, and Daniel Huson (2015), "Fast and sensitive protein alignment using DIAMOND", Nature Methods 12:59-60.	/home/data1/reason/lib/nr/nr.dmnd	2661	blosum62	1e-05	11	1	F	193	Query_193	Tsin00193.t1	695	34	XP_011152672.1	MOB kinase activator-like 1 isoform X1 [Harpegnathos saltator] >XP_014477812.1 PREDICTED: MOB kinase activator-like 1 isoform X1 [Dinoponera quadriceps] >XP_032667913.1 MOB kinase activator-like 1 isoform X2 [Odontomachus brunneus] >EFN75790.1 Mps one binder kinase activator-like 1 [Harpegnathos saltator]	XP_011152672.1	217	1	414.1	1063	1.6e-111	278	479	8	209	0	0	199	201	0	202	RSSKTFKPKKNIPEGTHQYDLMKHAAATLGSGNLRLAVMLPEGEDLNEWVAVNTVDFFNQINMLYGTITEFCTEESCPIMSAGPKYEYHWADGLTVKKPIKCSAPKYIDYLMTWVQDQLDDETLFPSKIGVPFPKNFLSIAKTILKRLFRVYAHIYHQHFSEVVQLGEEAHLNTSFKHFIFFVQEFNLIDRRELAPLQELIE	RSSKTFKPKKNIPEGTHQYDLMKHAAATLGSGNLRLAVMLPEGEDLNEWVAVNTVDFFNQINMLYGTITEFCTEESCPIMSAGPKYEYHWADGHTVKKPIKCSAPKYIDYLMTWVQDQLDDETLFPSKIGVPFPKNFLSIAKTILKRLFRVYAHIYHQHFTEVVQLGEEAHLNTSFKHFIFFVQEFNLIERRELAPLQELIE	RSSKTFKPKKNIPEGTHQYDLMKHAAATLGSGNLRLAVMLPEGEDLNEWVAVNTVDFFNQINMLYGTITEFCTEESCPIMSAGPKYEYHWADG TVKKPIKCSAPKYIDYLMTWVQDQLDDETLFPSKIGVPFPKNFLSIAKTILKRLFRVYAHIYHQHF+EVVQLGEEAHLNTSFKHFIFFVQEFNLI+RRELAPLQELIE	290581163	104604118707	0	0	0.041	0.267	0
blastp	diamond 2.0.5	Benjamin Buchfink, Xie Chao, and Daniel Huson (2015), "Fast and sensitive protein alignment using DIAMOND", Nature Methods 12:59-60.	/home/data1/reason/lib/nr/nr.dmnd	2661	blosum62	1e-05	11	1	F	193	Query_193	Tsin00193.t1	695	35	XP_015186324.1	PREDICTED: MOB kinase activator-like 1 [Polistes dominula]	XP_015186324.1	217	1	413.7	1062	2.1e-111	278	479	8	209	0	0	199	201	0	202	RSSKTFKPKKNIPEGTHQYDLMKHAAATLGSGNLRLAVMLPEGEDLNEWVAVNTVDFFNQINMLYGTITEFCTEESCPIMSAGPKYEYHWADGLTVKKPIKCSAPKYIDYLMTWVQDQLDDETLFPSKIGVPFPKNFLSIAKTILKRLFRVYAHIYHQHFSEVVQLGEEAHLNTSFKHFIFFVQEFNLIDRRELAPLQELIE	RSSKTFKPKKNIPEGTHQYDLMKHAAATLGSGNLRLAVMLPEGEDLNEWVAVNTVDFFNQINMLYGTITEFCTEESCPIMSAGPKYEYHWADGHTVKKPIKCSAPKYIDFLMTWVQDQLDDETLFPSKIGVPFPKNFLSIAKTILKRLFRVYAHIYHQHFSEVVQLGEEAHLNTSFKHFIFFVQEFNLIERRELAPLQELIE	RSSKTFKPKKNIPEGTHQYDLMKHAAATLGSGNLRLAVMLPEGEDLNEWVAVNTVDFFNQINMLYGTITEFCTEESCPIMSAGPKYEYHWADG TVKKPIKCSAPKYID+LMTWVQDQLDDETLFPSKIGVPFPKNFLSIAKTILKRLFRVYAHIYHQHFSEVVQLGEEAHLNTSFKHFIFFVQEFNLI+RRELAPLQELIE	290581163	104604118707	0	0	0.041	0.267	0
blastp	diamond 2.0.5	Benjamin Buchfink, Xie Chao, and Daniel Huson (2015), "Fast and sensitive protein alignment using DIAMOND", Nature Methods 12:59-60.	/home/data1/reason/lib/nr/nr.dmnd	2661	blosum62	1e-05	11	1	F	193	Query_193	Tsin00193.t1	695	36	KFM64344.1	MOB kinase activator 1B, partial [Stegodyphus mimosarum]	KFM64344.1	224	1	413.3	1061	2.8e-111	278	484	8	218	0	0	199	205	4	211	RSSKTFKPKKNIPEGTHQYDLMKHAAATLGSGNLRLAVMLPEGEDLNEWVAVNTVDFFNQINMLYGTITEFCTEESCPIMSAGPKYEYHWADGLTVKKPIKCSAPKYIDYLMTWVQDQLDDETLFPSKIGVPFPKNFLSIAKTILKRLFRVYAHIYHQHFSEVVQLGEEAHLNTSFKHFIFFVQEFNLIDRRELAPLQELIEN----DKEK	RSSKTFKPKKNIPEGTHQYDLMKHAAATLGSGNLRLAVMLPEGEDLNEWVAVNTVDFFNQINMLYGTITEFCTEDSCPVMSAGPKYEYHWADGQTVKKPIKCSAPKYIDYLMTWVQDQLDDETLFPSKIGVPFPKNFLSIAKTILKRLFRVYAHIYHQHFSEIVQLGEEAHLNTSFKHFIFFVQEFSLIDKRELAPLQELIEKLASKDKDK	RSSKTFKPKKNIPEGTHQYDLMKHAAATLGSGNLRLAVMLPEGEDLNEWVAVNTVDFFNQINMLYGTITEFCTE+SCP+MSAGPKYEYHWADG TVKKPIKCSAPKYIDYLMTWVQDQLDDETLFPSKIGVPFPKNFLSIAKTILKRLFRVYAHIYHQHFSE+VQLGEEAHLNTSFKHFIFFVQEF+LID+RELAPLQELIE DK+K	290581163	104604118707	0	0	0.041	0.267	0
blastp	diamond 2.0.5	Benjamin Buchfink, Xie Chao, and Daniel Huson (2015), "Fast and sensitive protein alignment using DIAMOND", Nature Methods 12:59-60.	/home/data1/reason/lib/nr/nr.dmnd	2661	blosum62	1e-05	11	1	F	193	Query_193	Tsin00193.t1	695	37	XP_033230436.1	MOB kinase activator-like 1 isoform X2 [Belonocnema treatae]	XP_033230436.1	217	1	412.5	1059	4.7e-111	278	479	8	209	0	0	199	200	0	202	RSSKTFKPKKNIPEGTHQYDLMKHAAATLGSGNLRLAVMLPEGEDLNEWVAVNTVDFFNQINMLYGTITEFCTEESCPIMSAGPKYEYHWADGLTVKKPIKCSAPKYIDYLMTWVQDQLDDETLFPSKIGVPFPKNFLSIAKTILKRLFRVYAHIYHQHFSEVVQLGEEAHLNTSFKHFIFFVQEFNLIDRRELAPLQELIE	RSSKTFKPKKNIPEGTHQYDLMKHAAATLGSGNLRLAVMLPEGEDLNEWVAVNTVDFFNQINMLYGTITEFCTEESCPIMSAGPKYEYHWADGHTVKKPIKCSAPKYIDYLMTWVQDQLDDETLFPSKIGVPFPKNFHSIAKTILKRLFRVYAHIYHQHFSEVVQLGEEAHLNTSFKHFIFFVQEFNLIERRELAPLQELIE	RSSKTFKPKKNIPEGTHQYDLMKHAAATLGSGNLRLAVMLPEGEDLNEWVAVNTVDFFNQINMLYGTITEFCTEESCPIMSAGPKYEYHWADG TVKKPIKCSAPKYIDYLMTWVQDQLDDETLFPSKIGVPFPKNF SIAKTILKRLFRVYAHIYHQHFSEVVQLGEEAHLNTSFKHFIFFVQEFNLI+RRELAPLQELIE	290581163	104604118707	0	0	0.041	0.267	0
blastp	diamond 2.0.5	Benjamin Buchfink, Xie Chao, and Daniel Huson (2015), "Fast and sensitive protein alignment using DIAMOND", Nature Methods 12:59-60.	/home/data1/reason/lib/nr/nr.dmnd	2661	blosum62	1e-05	11	1	F	193	Query_193	Tsin00193.t1	695	38	XP_022247423.1	MOB kinase activator 1B isoform X2 [Limulus polyphemus]	XP_022247423.1	222	1	412.1	1058	6.2e-111	278	479	8	209	0	0	197	201	0	202	RSSKTFKPKKNIPEGTHQYDLMKHAAATLGSGNLRLAVMLPEGEDLNEWVAVNTVDFFNQINMLYGTITEFCTEESCPIMSAGPKYEYHWADGLTVKKPIKCSAPKYIDYLMTWVQDQLDDETLFPSKIGVPFPKNFLSIAKTILKRLFRVYAHIYHQHFSEVVQLGEEAHLNTSFKHFIFFVQEFNLIDRRELAPLQELIE	RSSKTFKPKKNIPEGTHQYDLMKHAAATLGSGNLRLAVMLPEGEDLNEWVAVNTVDFFNQINMLYGTITEFCTEESCPVMSAGPKYEYHWADGQTVKKPIKCSAPKYIDYLMTWVQDQLDDETLFPSKIGVPFPKNFLSIAKTILKRLFRVYAHIYHQHFSEVVQLGEEAHLNTSFKHFIFFVQEFSLIEKRELAPLQELIE	RSSKTFKPKKNIPEGTHQYDLMKHAAATLGSGNLRLAVMLPEGEDLNEWVAVNTVDFFNQINMLYGTITEFCTEESCP+MSAGPKYEYHWADG TVKKPIKCSAPKYIDYLMTWVQDQLDDETLFPSKIGVPFPKNFLSIAKTILKRLFRVYAHIYHQHFSEVVQLGEEAHLNTSFKHFIFFVQEF+LI++RELAPLQELIE	290581163	104604118707	0	0	0.041	0.267	0
blastp	diamond 2.0.5	Benjamin Buchfink, Xie Chao, and Daniel Huson (2015), "Fast and sensitive protein alignment using DIAMOND", Nature Methods 12:59-60.	/home/data1/reason/lib/nr/nr.dmnd	2661	blosum62	1e-05	11	1	F	193	Query_193	Tsin00193.t1	695	39	XP_011309572.1	PREDICTED: MOB kinase activator-like 1 [Fopius arisanus] >XP_015115802.1 MOB kinase activator-like 1 [Diachasma alloeum] >XP_015115804.1 MOB kinase activator-like 1 [Diachasma alloeum]	XP_011309572.1	217	1	412.1	1058	6.2e-111	278	479	8	209	0	0	199	200	0	202	RSSKTFKPKKNIPEGTHQYDLMKHAAATLGSGNLRLAVMLPEGEDLNEWVAVNTVDFFNQINMLYGTITEFCTEESCPIMSAGPKYEYHWADGLTVKKPIKCSAPKYIDYLMTWVQDQLDDETLFPSKIGVPFPKNFLSIAKTILKRLFRVYAHIYHQHFSEVVQLGEEAHLNTSFKHFIFFVQEFNLIDRRELAPLQELIE	RSSKTFKPKKNIPEGTHQYDLMKHAAATLGSGNLRLAVMLPEGEDLNEWVAVNTVDFFNQINMLYGTITEFCTEESCSIMSAGPKYEYHWADGHTVKKPIKCSAPKYIDYLMTWVQDQLDDETLFPSKIGVPFPKNFLSIAKTILKRLFRVYAHIYHQHFSEVVQLGEEAHLNTSFKHFIFFVQEFNLIERRELAPLQELIE	RSSKTFKPKKNIPEGTHQYDLMKHAAATLGSGNLRLAVMLPEGEDLNEWVAVNTVDFFNQINMLYGTITEFCTEESC IMSAGPKYEYHWADG TVKKPIKCSAPKYIDYLMTWVQDQLDDETLFPSKIGVPFPKNFLSIAKTILKRLFRVYAHIYHQHFSEVVQLGEEAHLNTSFKHFIFFVQEFNLI+RRELAPLQELIE	290581163	104604118707	0	0	0.041	0.267	0
blastp	diamond 2.0.5	Benjamin Buchfink, Xie Chao, and Daniel Huson (2015), "Fast and sensitive protein alignment using DIAMOND", Nature Methods 12:59-60.	/home/data1/reason/lib/nr/nr.dmnd	2661	blosum62	1e-05	11	1	F	193	Query_193	Tsin00193.t1	695	40	XP_013779340.2	MOB kinase activator 1B isoform X1 [Limulus polyphemus]	XP_013779340.2	238	1	412.1	1058	6.2e-111	278	479	24	225	0	0	197	201	0	202	RSSKTFKPKKNIPEGTHQYDLMKHAAATLGSGNLRLAVMLPEGEDLNEWVAVNTVDFFNQINMLYGTITEFCTEESCPIMSAGPKYEYHWADGLTVKKPIKCSAPKYIDYLMTWVQDQLDDETLFPSKIGVPFPKNFLSIAKTILKRLFRVYAHIYHQHFSEVVQLGEEAHLNTSFKHFIFFVQEFNLIDRRELAPLQELIE	RSSKTFKPKKNIPEGTHQYDLMKHAAATLGSGNLRLAVMLPEGEDLNEWVAVNTVDFFNQINMLYGTITEFCTEESCPVMSAGPKYEYHWADGQTVKKPIKCSAPKYIDYLMTWVQDQLDDETLFPSKIGVPFPKNFLSIAKTILKRLFRVYAHIYHQHFSEVVQLGEEAHLNTSFKHFIFFVQEFSLIEKRELAPLQELIE	RSSKTFKPKKNIPEGTHQYDLMKHAAATLGSGNLRLAVMLPEGEDLNEWVAVNTVDFFNQINMLYGTITEFCTEESCP+MSAGPKYEYHWADG TVKKPIKCSAPKYIDYLMTWVQDQLDDETLFPSKIGVPFPKNFLSIAKTILKRLFRVYAHIYHQHFSEVVQLGEEAHLNTSFKHFIFFVQEF+LI++RELAPLQELIE	290581163	104604118707	0	0	0.041	0.267	0
blastp	diamond 2.0.5	Benjamin Buchfink, Xie Chao, and Daniel Huson (2015), "Fast and sensitive protein alignment using DIAMOND", Nature Methods 12:59-60.	/home/data1/reason/lib/nr/nr.dmnd	2661	blosum62	1e-05	11	1	F	193	Query_193	Tsin00193.t1	695	41	XP_017302912.1	MOB kinase activator-like 1 [Diaphorina citri]	XP_017302912.1	218	1	411.8	1057	8.1e-111	278	479	9	210	0	0	198	200	0	202	RSSKTFKPKKNIPEGTHQYDLMKHAAATLGSGNLRLAVMLPEGEDLNEWVAVNTVDFFNQINMLYGTITEFCTEESCPIMSAGPKYEYHWADGLTVKKPIKCSAPKYIDYLMTWVQDQLDDETLFPSKIGVPFPKNFLSIAKTILKRLFRVYAHIYHQHFSEVVQLGEEAHLNTSFKHFIFFVQEFNLIDRRELAPLQELIE	RSSKTFKPKKNIPEGTHQYDLMKHAAATLGSGNLRLAVMLPDGEDLNEWVAVNTVDFFNQINMLYGTITEFCTEESCPIMSAGPKYEYHWADGHTVKKPIKCSAPKYIDYLMTWVQDQLDDETLFPSKIGVPFPKNFLLIAKTILKRLFRVYAHIYHQHFSEVVQLGEEAHLNTSFKHFIFFVQEFNLIERRELAPLQELIE	RSSKTFKPKKNIPEGTHQYDLMKHAAATLGSGNLRLAVMLP+GEDLNEWVAVNTVDFFNQINMLYGTITEFCTEESCPIMSAGPKYEYHWADG TVKKPIKCSAPKYIDYLMTWVQDQLDDETLFPSKIGVPFPKNFL IAKTILKRLFRVYAHIYHQHFSEVVQLGEEAHLNTSFKHFIFFVQEFNLI+RRELAPLQELIE	290581163	104604118707	0	0	0.041	0.267	0
blastp	diamond 2.0.5	Benjamin Buchfink, Xie Chao, and Daniel Huson (2015), "Fast and sensitive protein alignment using DIAMOND", Nature Methods 12:59-60.	/home/data1/reason/lib/nr/nr.dmnd	2661	blosum62	1e-05	11	1	F	193	Query_193	Tsin00193.t1	695	42	XP_017886933.1	MOB kinase activator-like 1 [Ceratina calcarata]	XP_017886933.1	217	1	410.6	1054	1.8e-110	278	479	8	209	0	0	198	199	0	202	RSSKTFKPKKNIPEGTHQYDLMKHAAATLGSGNLRLAVMLPEGEDLNEWVAVNTVDFFNQINMLYGTITEFCTEESCPIMSAGPKYEYHWADGLTVKKPIKCSAPKYIDYLMTWVQDQLDDETLFPSKIGVPFPKNFLSIAKTILKRLFRVYAHIYHQHFSEVVQLGEEAHLNTSFKHFIFFVQEFNLIDRRELAPLQELIE	RSSKTFKPKKNIPEGTHQYDLMKHAAATLGSGNLRLAVMLPEGEDLNEWVAVNTVDFFNQINMLYGTITEFCTEESCPIMSAGPKYEYHWADGHTVKKPIKCSAPKYIDYLMTWVQDQLDDETLFPSKIGVPFPKNFSSIAKTILKRLFRVYAHIYHQHFSEVVQLGEEAHLNTSFKHFIFFVQEFQLIERRELAPLQELIE	RSSKTFKPKKNIPEGTHQYDLMKHAAATLGSGNLRLAVMLPEGEDLNEWVAVNTVDFFNQINMLYGTITEFCTEESCPIMSAGPKYEYHWADG TVKKPIKCSAPKYIDYLMTWVQDQLDDETLFPSKIGVPFPKNF SIAKTILKRLFRVYAHIYHQHFSEVVQLGEEAHLNTSFKHFIFFVQEF LI+RRELAPLQELIE	290581163	104604118707	0	0	0.041	0.267	0
blastp	diamond 2.0.5	Benjamin Buchfink, Xie Chao, and Daniel Huson (2015), "Fast and sensitive protein alignment using DIAMOND", Nature Methods 12:59-60.	/home/data1/reason/lib/nr/nr.dmnd	2661	blosum62	1e-05	11	1	F	193	Query_193	Tsin00193.t1	695	43	KYN33682.1	Mps one binder kinase activator-like 1, partial [Trachymyrmex septentrionalis]	KYN33682.1	207	1	410.2	1053	2.4e-110	281	479	1	199	0	0	197	198	0	199	KTFKPKKNIPEGTHQYDLMKHAAATLGSGNLRLAVMLPEGEDLNEWVAVNTVDFFNQINMLYGTITEFCTEESCPIMSAGPKYEYHWADGLTVKKPIKCSAPKYIDYLMTWVQDQLDDETLFPSKIGVPFPKNFLSIAKTILKRLFRVYAHIYHQHFSEVVQLGEEAHLNTSFKHFIFFVQEFNLIDRRELAPLQELIE	KTFKPKKNIPEGTHQYDLMKHAAATLGSGNLRLAVMLPEGEDLNEWVAVNTVDFFNQINMLYGTITEFCTEESCPIMSAGPKYEYHWADGHTVKKPIKCSAPKYIDYLMTWVQDQLDDETLFPSKIGVPFPKNFLSIAKTILKRLFRVYAHIYHQHFSEVVQLGEEAHLNTSFKHFIFFVQEFNLIERRELAPLQELIE	KTFKPKKNIPEGTHQYDLMKHAAATLGSGNLRLAVMLPEGEDLNEWVAVNTVDFFNQINMLYGTITEFCTEESCPIMSAGPKYEYHWADG TVKKPIKCSAPKYIDYLMTWVQDQLDDETLFPSKIGVPFPKNFLSIAKTILKRLFRVYAHIYHQHFSEVVQLGEEAHLNTSFKHFIFFVQEFNLI+RRELAPLQELIE	290581163	104604118707	0	0	0.041	0.267	0
blastp	diamond 2.0.5	Benjamin Buchfink, Xie Chao, and Daniel Huson (2015), "Fast and sensitive protein alignment using DIAMOND", Nature Methods 12:59-60.	/home/data1/reason/lib/nr/nr.dmnd	2661	blosum62	1e-05	11	1	F	193	Query_193	Tsin00193.t1	695	44	KRT78545.1	hypothetical protein AMK59_7818 [Oryctes borbonicus]	KRT78545.1	217	1	409.8	1052	3.1e-110	278	479	8	209	0	0	197	200	0	202	RSSKTFKPKKNIPEGTHQYDLMKHAAATLGSGNLRLAVMLPEGEDLNEWVAVNTVDFFNQINMLYGTITEFCTEESCPIMSAGPKYEYHWADGLTVKKPIKCSAPKYIDYLMTWVQDQLDDETLFPSKIGVPFPKNFLSIAKTILKRLFRVYAHIYHQHFSEVVQLGEEAHLNTSFKHFIFFVQEFNLIDRRELAPLQELIE	RSSKTFKPKKNIPEGTHQYELMKHAAATLGSGNLRLAVMLPEGEDLNEWVAVNTVDFFNQINMLYGTITEFCTEDSCSIMSAGPKYEYHWADGHTVKKPIKCSAPKYIDYLMTWVQDQLDDETLFPSKIGVPFPKNFLSIAKTILKRLFRVYAHIYHQHFSEVVQLGEEAHLNTSFKHFIFFVQEFNLIDRRELAPLQELID	RSSKTFKPKKNIPEGTHQY+LMKHAAATLGSGNLRLAVMLPEGEDLNEWVAVNTVDFFNQINMLYGTITEFCTE+SC IMSAGPKYEYHWADG TVKKPIKCSAPKYIDYLMTWVQDQLDDETLFPSKIGVPFPKNFLSIAKTILKRLFRVYAHIYHQHFSEVVQLGEEAHLNTSFKHFIFFVQEFNLIDRRELAPLQELI+	290581163	104604118707	0	0	0.041	0.267	0
blastp	diamond 2.0.5	Benjamin Buchfink, Xie Chao, and Daniel Huson (2015), "Fast and sensitive protein alignment using DIAMOND", Nature Methods 12:59-60.	/home/data1/reason/lib/nr/nr.dmnd	2661	blosum62	1e-05	11	1	F	193	Query_193	Tsin00193.t1	695	45	XP_014291700.1	MOB kinase activator 1B [Halyomorpha halys]	XP_014291700.1	217	1	409.8	1052	3.1e-110	278	479	8	209	0	0	196	200	0	202	RSSKTFKPKKNIPEGTHQYDLMKHAAATLGSGNLRLAVMLPEGEDLNEWVAVNTVDFFNQINMLYGTITEFCTEESCPIMSAGPKYEYHWADGLTVKKPIKCSAPKYIDYLMTWVQDQLDDETLFPSKIGVPFPKNFLSIAKTILKRLFRVYAHIYHQHFSEVVQLGEEAHLNTSFKHFIFFVQEFNLIDRRELAPLQELIE	RSSKTFKPKKNIPEGTHQYDLMKHAAATLGSGNLRLAVLLPEGEDLNEWVAVNTVDFFNQINMLYGTVTEFCTEDSCPIMSAGPKYEYHWADGHTVKKPIKCSAPKYIDYLMTWVQDQLDDETLFPSKIGVPFPKNFQSIAKTILKRLFRVYAHIYHQHFSEVVQLGEEAHLNTSFKHFIFFVQEFSLIDRRELAPLQELIE	RSSKTFKPKKNIPEGTHQYDLMKHAAATLGSGNLRLAV+LPEGEDLNEWVAVNTVDFFNQINMLYGT+TEFCTE+SCPIMSAGPKYEYHWADG TVKKPIKCSAPKYIDYLMTWVQDQLDDETLFPSKIGVPFPKNF SIAKTILKRLFRVYAHIYHQHFSEVVQLGEEAHLNTSFKHFIFFVQEF+LIDRRELAPLQELIE	290581163	104604118707	0	0	0.041	0.267	0
blastp	diamond 2.0.5	Benjamin Buchfink, Xie Chao, and Daniel Huson (2015), "Fast and sensitive protein alignment using DIAMOND", Nature Methods 12:59-60.	/home/data1/reason/lib/nr/nr.dmnd	2661	blosum62	1e-05	11	1	F	193	Query_193	Tsin00193.t1	695	46	GBN33451.1	MOB kinase activator 1B [Araneus ventricosus]	GBN33451.1	224	1	409.5	1051	4e-110	278	484	8	218	0	0	198	203	4	211	RSSKTFKPKKNIPEGTHQYDLMKHAAATLGSGNLRLAVMLPEGEDLNEWVAVNTVDFFNQINMLYGTITEFCTEESCPIMSAGPKYEYHWADGLTVKKPIKCSAPKYIDYLMTWVQDQLDDETLFPSKIGVPFPKNFLSIAKTILKRLFRVYAHIYHQHFSEVVQLGEEAHLNTSFKHFIFFVQEFNLIDRRELAPLQELIEN----DKEK	RSSKTFKPKKNIPEGTHQYDLMKHAAATLGSGNLRLAVMLPEGEDLNEWVAVNTVDFFNQINMLYGTITEFCTEESCAVMSAGPKYEYHWADGQTVKKPIKCSAPKYIDYLMTWVQDQLDDENLFPSKIGVPFPKNFLSIAKTILKRLFRVYAHIYHQHFSEIVQLGEEAHLNTSFKHFIFFVQEFSLIDKRELAPLQELIEKLTSKDKDK	RSSKTFKPKKNIPEGTHQYDLMKHAAATLGSGNLRLAVMLPEGEDLNEWVAVNTVDFFNQINMLYGTITEFCTEESC +MSAGPKYEYHWADG TVKKPIKCSAPKYIDYLMTWVQDQLDDE LFPSKIGVPFPKNFLSIAKTILKRLFRVYAHIYHQHFSE+VQLGEEAHLNTSFKHFIFFVQEF+LID+RELAPLQELIE DK+K	290581163	104604118707	0	0	0.041	0.267	0
blastp	diamond 2.0.5	Benjamin Buchfink, Xie Chao, and Daniel Huson (2015), "Fast and sensitive protein alignment using DIAMOND", Nature Methods 12:59-60.	/home/data1/reason/lib/nr/nr.dmnd	2661	blosum62	1e-05	11	1	F	193	Query_193	Tsin00193.t1	695	47	PRD35168.1	Mob1b [Trichonephila clavipes]	PRD35168.1	223	1	409.5	1051	4e-110	278	484	8	218	0	0	198	203	4	211	RSSKTFKPKKNIPEGTHQYDLMKHAAATLGSGNLRLAVMLPEGEDLNEWVAVNTVDFFNQINMLYGTITEFCTEESCPIMSAGPKYEYHWADGLTVKKPIKCSAPKYIDYLMTWVQDQLDDETLFPSKIGVPFPKNFLSIAKTILKRLFRVYAHIYHQHFSEVVQLGEEAHLNTSFKHFIFFVQEFNLIDRRELAPLQELIEN----DKEK	RSSKTFKPKKNIPEGTHQYDLMKHAAATLGSGNLRLAVMLPEGEDLNEWVAVNTVDFFNQINMLYGTITEFCTEESCAVMSAGPKYEYHWADGQTVKKPIKCSAPKYIDYLMTWVQDQLDDENLFPSKIGVPFPKNFLSIAKTILKRLFRVYAHIYHQHFSEIVQLGEEAHLNTSFKHFIFFVQEFSLIDKRELAPLQELIEKLASKDKDK	RSSKTFKPKKNIPEGTHQYDLMKHAAATLGSGNLRLAVMLPEGEDLNEWVAVNTVDFFNQINMLYGTITEFCTEESC +MSAGPKYEYHWADG TVKKPIKCSAPKYIDYLMTWVQDQLDDE LFPSKIGVPFPKNFLSIAKTILKRLFRVYAHIYHQHFSE+VQLGEEAHLNTSFKHFIFFVQEF+LID+RELAPLQELIE DK+K	290581163	104604118707	0	0	0.041	0.267	0
blastp	diamond 2.0.5	Benjamin Buchfink, Xie Chao, and Daniel Huson (2015), "Fast and sensitive protein alignment using DIAMOND", Nature Methods 12:59-60.	/home/data1/reason/lib/nr/nr.dmnd	2661	blosum62	1e-05	11	1	F	193	Query_193	Tsin00193.t1	695	48	XP_023022378.1	MOB kinase activator-like 1 [Leptinotarsa decemlineata]	XP_023022378.1	217	1	409.1	1050	5.2e-110	278	479	8	209	0	0	196	200	0	202	RSSKTFKPKKNIPEGTHQYDLMKHAAATLGSGNLRLAVMLPEGEDLNEWVAVNTVDFFNQINMLYGTITEFCTEESCPIMSAGPKYEYHWADGLTVKKPIKCSAPKYIDYLMTWVQDQLDDETLFPSKIGVPFPKNFLSIAKTILKRLFRVYAHIYHQHFSEVVQLGEEAHLNTSFKHFIFFVQEFNLIDRRELAPLQELIE	RSSKTFKPKKNIPEGTHQYELMKHAAATLGSGNLRLAVMLPEGEDLNEWVAVNTVDFFNQINMLYGTITEFCTEDSCPIMSAGPKYEYHWADGHTVKKPIKCSAPKYIDYLMTWVQDQLDDETLFPSKIGVPFPKNFQSIAKTILKRLFRVYAHIYHQHFSEVVQLGEEAHLNTSFKHFIFFVQEFNLIERRELAPLQELID	RSSKTFKPKKNIPEGTHQY+LMKHAAATLGSGNLRLAVMLPEGEDLNEWVAVNTVDFFNQINMLYGTITEFCTE+SCPIMSAGPKYEYHWADG TVKKPIKCSAPKYIDYLMTWVQDQLDDETLFPSKIGVPFPKNF SIAKTILKRLFRVYAHIYHQHFSEVVQLGEEAHLNTSFKHFIFFVQEFNLI+RRELAPLQELI+	290581163	104604118707	0	0	0.041	0.267	0
blastp	diamond 2.0.5	Benjamin Buchfink, Xie Chao, and Daniel Huson (2015), "Fast and sensitive protein alignment using DIAMOND", Nature Methods 12:59-60.	/home/data1/reason/lib/nr/nr.dmnd	2661	blosum62	1e-05	11	1	F	193	Query_193	Tsin00193.t1	695	49	XP_030757035.1	MOB kinase activator-like 1 [Sitophilus oryzae]	XP_030757035.1	217	1	408.7	1049	6.9e-110	278	485	8	217	0	0	199	204	2	210	RSSKTFKPKKNIPEGTHQYDLMKHAAATLGSGNLRLAVMLPEGEDLNEWVAVNTVDFFNQINMLYGTITEFCTEESCPIMSAGPKYEYHWADGLTVKKPIKCSAPKYIDYLMTWVQDQLDDETLFPSKIGVPFPKNFLSIAKTILKRLFRVYAHIYHQHFSEVVQLGEEAHLNTSFKHFIFFVQEFNLIDRRELAPLQELIEN--DKEKR	RSSKTFKPKKNIPEGTHQYELMKHAAATLGSGNLRLAVMLPEGEDLNEWVAVNTVDFFNQINMLYGTITEFCTEESCPIMSAGPKYEYHWADGHTVKKPIKCSAPKYIDYLMTWVQDQLDDETLFPSKIGVPFPKNFQSIAKTILKRLFRVYAHIYHQHFSEVVQLGEEAHLNTSFKHFIFFVQEFSLIERRELAPLQELIDKLTAKEQR	RSSKTFKPKKNIPEGTHQY+LMKHAAATLGSGNLRLAVMLPEGEDLNEWVAVNTVDFFNQINMLYGTITEFCTEESCPIMSAGPKYEYHWADG TVKKPIKCSAPKYIDYLMTWVQDQLDDETLFPSKIGVPFPKNF SIAKTILKRLFRVYAHIYHQHFSEVVQLGEEAHLNTSFKHFIFFVQEF+LI+RRELAPLQELI+ KE+R	290581163	104604118707	0	0	0.041	0.267	0
blastp	diamond 2.0.5	Benjamin Buchfink, Xie Chao, and Daniel Huson (2015), "Fast and sensitive protein alignment using DIAMOND", Nature Methods 12:59-60.	/home/data1/reason/lib/nr/nr.dmnd	2661	blosum62	1e-05	11	1	F	193	Query_193	Tsin00193.t1	695	50	ABR27982.1	mob as tumor suppressor-like protein [Triatoma infestans]	ABR27982.1	217	1	408.3	1048	8.9e-110	278	479	8	209	0	0	196	199	0	202	RSSKTFKPKKNIPEGTHQYDLMKHAAATLGSGNLRLAVMLPEGEDLNEWVAVNTVDFFNQINMLYGTITEFCTEESCPIMSAGPKYEYHWADGLTVKKPIKCSAPKYIDYLMTWVQDQLDDETLFPSKIGVPFPKNFLSIAKTILKRLFRVYAHIYHQHFSEVVQLGEEAHLNTSFKHFIFFVQEFNLIDRRELAPLQELIE	RSSKTFKPKKNIPEGTHQYDLMKHAAATLGSGNLRLAVLLPEGEDLNEWVAVNTVDFFNQINMLYGTITEFCTEDSCPIMSAGPKYEYHWADGHTVKKPIKCSAPKYIDYLMTWVQDQLDDETLFPSKIGVPFPKNFQSIAKTILKRLFRVYAHIYHQHFSEVVSLGEEAHLNTSFKHFIFFVQEFSLIDRRELAPLQELIE	RSSKTFKPKKNIPEGTHQYDLMKHAAATLGSGNLRLAV+LPEGEDLNEWVAVNTVDFFNQINMLYGTITEFCTE+SCPIMSAGPKYEYHWADG TVKKPIKCSAPKYIDYLMTWVQDQLDDETLFPSKIGVPFPKNF SIAKTILKRLFRVYAHIYHQHFSEVV LGEEAHLNTSFKHFIFFVQEF+LIDRRELAPLQELIE	290581163	104604118707	0	0	0.041	0.267	0
blastp	diamond 2.0.5	Benjamin Buchfink, Xie Chao, and Daniel Huson (2015), "Fast and sensitive protein alignment using DIAMOND", Nature Methods 12:59-60.	/home/data1/reason/lib/nr/nr.dmnd	2661	blosum62	1e-05	11	1	F	194	Query_194	Tsin00194.t1	164	50	ABR27982.1	mob as tumor suppressor-like protein [Triatoma infestans]	ABR27982.1	217	1	408.3	1048	8.9e-110	278	479	8	209	0	0	196	199	0	202	RSSKTFKPKKNIPEGTHQYDLMKHAAATLGSGNLRLAVMLPEGEDLNEWVAVNTVDFFNQINMLYGTITEFCTEESCPIMSAGPKYEYHWADGLTVKKPIKCSAPKYIDYLMTWVQDQLDDETLFPSKIGVPFPKNFLSIAKTILKRLFRVYAHIYHQHFSEVVQLGEEAHLNTSFKHFIFFVQEFNLIDRRELAPLQELIE	RSSKTFKPKKNIPEGTHQYDLMKHAAATLGSGNLRLAVLLPEGEDLNEWVAVNTVDFFNQINMLYGTITEFCTEDSCPIMSAGPKYEYHWADGHTVKKPIKCSAPKYIDYLMTWVQDQLDDETLFPSKIGVPFPKNFQSIAKTILKRLFRVYAHIYHQHFSEVVSLGEEAHLNTSFKHFIFFVQEFSLIDRRELAPLQELIE	RSSKTFKPKKNIPEGTHQYDLMKHAAATLGSGNLRLAV+LPEGEDLNEWVAVNTVDFFNQINMLYGTITEFCTE+SCPIMSAGPKYEYHWADG TVKKPIKCSAPKYIDYLMTWVQDQLDDETLFPSKIGVPFPKNF SIAKTILKRLFRVYAHIYHQHFSEVV LGEEAHLNTSFKHFIFFVQEF+LIDRRELAPLQELIE	290581163	104604118707	0	0	0.041	0.267	0
blastp	diamond 2.0.5	Benjamin Buchfink, Xie Chao, and Daniel Huson (2015), "Fast and sensitive protein alignment using DIAMOND", Nature Methods 12:59-60.	/home/data1/reason/lib/nr/nr.dmnd	2661	blosum62	1e-05	11	1	F	195	Query_195	Tsin00195.t1	1950	50	ABR27982.1	mob as tumor suppressor-like protein [Triatoma infestans]	ABR27982.1	217	1	408.3	1048	8.9e-110	278	479	8	209	0	0	196	199	0	202	RSSKTFKPKKNIPEGTHQYDLMKHAAATLGSGNLRLAVMLPEGEDLNEWVAVNTVDFFNQINMLYGTITEFCTEESCPIMSAGPKYEYHWADGLTVKKPIKCSAPKYIDYLMTWVQDQLDDETLFPSKIGVPFPKNFLSIAKTILKRLFRVYAHIYHQHFSEVVQLGEEAHLNTSFKHFIFFVQEFNLIDRRELAPLQELIE	RSSKTFKPKKNIPEGTHQYDLMKHAAATLGSGNLRLAVLLPEGEDLNEWVAVNTVDFFNQINMLYGTITEFCTEDSCPIMSAGPKYEYHWADGHTVKKPIKCSAPKYIDYLMTWVQDQLDDETLFPSKIGVPFPKNFQSIAKTILKRLFRVYAHIYHQHFSEVVSLGEEAHLNTSFKHFIFFVQEFSLIDRRELAPLQELIE	RSSKTFKPKKNIPEGTHQYDLMKHAAATLGSGNLRLAV+LPEGEDLNEWVAVNTVDFFNQINMLYGTITEFCTE+SCPIMSAGPKYEYHWADG TVKKPIKCSAPKYIDYLMTWVQDQLDDETLFPSKIGVPFPKNF SIAKTILKRLFRVYAHIYHQHFSEVV LGEEAHLNTSFKHFIFFVQEF+LIDRRELAPLQELIE	290581163	104604118707	0	0	0.041	0.267	0
blastp	diamond 2.0.5	Benjamin Buchfink, Xie Chao, and Daniel Huson (2015), "Fast and sensitive protein alignment using DIAMOND", Nature Methods 12:59-60.	/home/data1/reason/lib/nr/nr.dmnd	2661	blosum62	1e-05	11	1	F	196	Query_196	Tsin00196.t1	240	50	ABR27982.1	mob as tumor suppressor-like protein [Triatoma infestans]	ABR27982.1	217	1	408.3	1048	8.9e-110	278	479	8	209	0	0	196	199	0	202	RSSKTFKPKKNIPEGTHQYDLMKHAAATLGSGNLRLAVMLPEGEDLNEWVAVNTVDFFNQINMLYGTITEFCTEESCPIMSAGPKYEYHWADGLTVKKPIKCSAPKYIDYLMTWVQDQLDDETLFPSKIGVPFPKNFLSIAKTILKRLFRVYAHIYHQHFSEVVQLGEEAHLNTSFKHFIFFVQEFNLIDRRELAPLQELIE	RSSKTFKPKKNIPEGTHQYDLMKHAAATLGSGNLRLAVLLPEGEDLNEWVAVNTVDFFNQINMLYGTITEFCTEDSCPIMSAGPKYEYHWADGHTVKKPIKCSAPKYIDYLMTWVQDQLDDETLFPSKIGVPFPKNFQSIAKTILKRLFRVYAHIYHQHFSEVVSLGEEAHLNTSFKHFIFFVQEFSLIDRRELAPLQELIE	RSSKTFKPKKNIPEGTHQYDLMKHAAATLGSGNLRLAV+LPEGEDLNEWVAVNTVDFFNQINMLYGTITEFCTE+SCPIMSAGPKYEYHWADG TVKKPIKCSAPKYIDYLMTWVQDQLDDETLFPSKIGVPFPKNF SIAKTILKRLFRVYAHIYHQHFSEVV LGEEAHLNTSFKHFIFFVQEF+LIDRRELAPLQELIE	290581163	104604118707	0	0	0.041	0.267	0
blastp	diamond 2.0.5	Benjamin Buchfink, Xie Chao, and Daniel Huson (2015), "Fast and sensitive protein alignment using DIAMOND", Nature Methods 12:59-60.	/home/data1/reason/lib/nr/nr.dmnd	2661	blosum62	1e-05	11	1	F	197	Query_197	Tsin00197.t1	498	50	ABR27982.1	mob as tumor suppressor-like protein [Triatoma infestans]	ABR27982.1	217	1	408.3	1048	8.9e-110	278	479	8	209	0	0	196	199	0	202	RSSKTFKPKKNIPEGTHQYDLMKHAAATLGSGNLRLAVMLPEGEDLNEWVAVNTVDFFNQINMLYGTITEFCTEESCPIMSAGPKYEYHWADGLTVKKPIKCSAPKYIDYLMTWVQDQLDDETLFPSKIGVPFPKNFLSIAKTILKRLFRVYAHIYHQHFSEVVQLGEEAHLNTSFKHFIFFVQEFNLIDRRELAPLQELIE	RSSKTFKPKKNIPEGTHQYDLMKHAAATLGSGNLRLAVLLPEGEDLNEWVAVNTVDFFNQINMLYGTITEFCTEDSCPIMSAGPKYEYHWADGHTVKKPIKCSAPKYIDYLMTWVQDQLDDETLFPSKIGVPFPKNFQSIAKTILKRLFRVYAHIYHQHFSEVVSLGEEAHLNTSFKHFIFFVQEFSLIDRRELAPLQELIE	RSSKTFKPKKNIPEGTHQYDLMKHAAATLGSGNLRLAV+LPEGEDLNEWVAVNTVDFFNQINMLYGTITEFCTE+SCPIMSAGPKYEYHWADG TVKKPIKCSAPKYIDYLMTWVQDQLDDETLFPSKIGVPFPKNF SIAKTILKRLFRVYAHIYHQHFSEVV LGEEAHLNTSFKHFIFFVQEF+LIDRRELAPLQELIE	290581163	104604118707	0	0	0.041	0.267	0
blastp	diamond 2.0.5	Benjamin Buchfink, Xie Chao, and Daniel Huson (2015), "Fast and sensitive protein alignment using DIAMOND", Nature Methods 12:59-60.	/home/data1/reason/lib/nr/nr.dmnd	2661	blosum62	1e-05	11	1	F	198	Query_198	Tsin00198.t1	1395	50	ABR27982.1	mob as tumor suppressor-like protein [Triatoma infestans]	ABR27982.1	217	1	408.3	1048	8.9e-110	278	479	8	209	0	0	196	199	0	202	RSSKTFKPKKNIPEGTHQYDLMKHAAATLGSGNLRLAVMLPEGEDLNEWVAVNTVDFFNQINMLYGTITEFCTEESCPIMSAGPKYEYHWADGLTVKKPIKCSAPKYIDYLMTWVQDQLDDETLFPSKIGVPFPKNFLSIAKTILKRLFRVYAHIYHQHFSEVVQLGEEAHLNTSFKHFIFFVQEFNLIDRRELAPLQELIE	RSSKTFKPKKNIPEGTHQYDLMKHAAATLGSGNLRLAVLLPEGEDLNEWVAVNTVDFFNQINMLYGTITEFCTEDSCPIMSAGPKYEYHWADGHTVKKPIKCSAPKYIDYLMTWVQDQLDDETLFPSKIGVPFPKNFQSIAKTILKRLFRVYAHIYHQHFSEVVSLGEEAHLNTSFKHFIFFVQEFSLIDRRELAPLQELIE	RSSKTFKPKKNIPEGTHQYDLMKHAAATLGSGNLRLAV+LPEGEDLNEWVAVNTVDFFNQINMLYGTITEFCTE+SCPIMSAGPKYEYHWADG TVKKPIKCSAPKYIDYLMTWVQDQLDDETLFPSKIGVPFPKNF SIAKTILKRLFRVYAHIYHQHFSEVV LGEEAHLNTSFKHFIFFVQEF+LIDRRELAPLQELIE	290581163	104604118707	0	0	0.041	0.267	0
blastp	diamond 2.0.5	Benjamin Buchfink, Xie Chao, and Daniel Huson (2015), "Fast and sensitive protein alignment using DIAMOND", Nature Methods 12:59-60.	/home/data1/reason/lib/nr/nr.dmnd	2661	blosum62	1e-05	11	1	F	199	Query_199	Tsin00199.t1	801	50	ABR27982.1	mob as tumor suppressor-like protein [Triatoma infestans]	ABR27982.1	217	1	408.3	1048	8.9e-110	278	479	8	209	0	0	196	199	0	202	RSSKTFKPKKNIPEGTHQYDLMKHAAATLGSGNLRLAVMLPEGEDLNEWVAVNTVDFFNQINMLYGTITEFCTEESCPIMSAGPKYEYHWADGLTVKKPIKCSAPKYIDYLMTWVQDQLDDETLFPSKIGVPFPKNFLSIAKTILKRLFRVYAHIYHQHFSEVVQLGEEAHLNTSFKHFIFFVQEFNLIDRRELAPLQELIE	RSSKTFKPKKNIPEGTHQYDLMKHAAATLGSGNLRLAVLLPEGEDLNEWVAVNTVDFFNQINMLYGTITEFCTEDSCPIMSAGPKYEYHWADGHTVKKPIKCSAPKYIDYLMTWVQDQLDDETLFPSKIGVPFPKNFQSIAKTILKRLFRVYAHIYHQHFSEVVSLGEEAHLNTSFKHFIFFVQEFSLIDRRELAPLQELIE	RSSKTFKPKKNIPEGTHQYDLMKHAAATLGSGNLRLAV+LPEGEDLNEWVAVNTVDFFNQINMLYGTITEFCTE+SCPIMSAGPKYEYHWADG TVKKPIKCSAPKYIDYLMTWVQDQLDDETLFPSKIGVPFPKNF SIAKTILKRLFRVYAHIYHQHFSEVV LGEEAHLNTSFKHFIFFVQEF+LIDRRELAPLQELIE	290581163	104604118707	0	0	0.041	0.267	0
blastp	diamond 2.0.5	Benjamin Buchfink, Xie Chao, and Daniel Huson (2015), "Fast and sensitive protein alignment using DIAMOND", Nature Methods 12:59-60.	/home/data1/reason/lib/nr/nr.dmnd	2661	blosum62	1e-05	11	1	F	200	Query_200	Tsin00200.t1	149	50	ABR27982.1	mob as tumor suppressor-like protein [Triatoma infestans]	ABR27982.1	217	1	408.3	1048	8.9e-110	278	479	8	209	0	0	196	199	0	202	RSSKTFKPKKNIPEGTHQYDLMKHAAATLGSGNLRLAVMLPEGEDLNEWVAVNTVDFFNQINMLYGTITEFCTEESCPIMSAGPKYEYHWADGLTVKKPIKCSAPKYIDYLMTWVQDQLDDETLFPSKIGVPFPKNFLSIAKTILKRLFRVYAHIYHQHFSEVVQLGEEAHLNTSFKHFIFFVQEFNLIDRRELAPLQELIE	RSSKTFKPKKNIPEGTHQYDLMKHAAATLGSGNLRLAVLLPEGEDLNEWVAVNTVDFFNQINMLYGTITEFCTEDSCPIMSAGPKYEYHWADGHTVKKPIKCSAPKYIDYLMTWVQDQLDDETLFPSKIGVPFPKNFQSIAKTILKRLFRVYAHIYHQHFSEVVSLGEEAHLNTSFKHFIFFVQEFSLIDRRELAPLQELIE	RSSKTFKPKKNIPEGTHQYDLMKHAAATLGSGNLRLAV+LPEGEDLNEWVAVNTVDFFNQINMLYGTITEFCTE+SCPIMSAGPKYEYHWADG TVKKPIKCSAPKYIDYLMTWVQDQLDDETLFPSKIGVPFPKNF SIAKTILKRLFRVYAHIYHQHFSEVV LGEEAHLNTSFKHFIFFVQEF+LIDRRELAPLQELIE	290581163	104604118707	0	0	0.041	0.267	0
blastp	diamond 2.0.5	Benjamin Buchfink, Xie Chao, and Daniel Huson (2015), "Fast and sensitive protein alignment using DIAMOND", Nature Methods 12:59-60.	/home/data1/reason/lib/nr/nr.dmnd	2661	blosum62	1e-05	11	1	F	201	Query_201	Tsin00201.t1	550	50	ABR27982.1	mob as tumor suppressor-like protein [Triatoma infestans]	ABR27982.1	217	1	408.3	1048	8.9e-110	278	479	8	209	0	0	196	199	0	202	RSSKTFKPKKNIPEGTHQYDLMKHAAATLGSGNLRLAVMLPEGEDLNEWVAVNTVDFFNQINMLYGTITEFCTEESCPIMSAGPKYEYHWADGLTVKKPIKCSAPKYIDYLMTWVQDQLDDETLFPSKIGVPFPKNFLSIAKTILKRLFRVYAHIYHQHFSEVVQLGEEAHLNTSFKHFIFFVQEFNLIDRRELAPLQELIE	RSSKTFKPKKNIPEGTHQYDLMKHAAATLGSGNLRLAVLLPEGEDLNEWVAVNTVDFFNQINMLYGTITEFCTEDSCPIMSAGPKYEYHWADGHTVKKPIKCSAPKYIDYLMTWVQDQLDDETLFPSKIGVPFPKNFQSIAKTILKRLFRVYAHIYHQHFSEVVSLGEEAHLNTSFKHFIFFVQEFSLIDRRELAPLQELIE	RSSKTFKPKKNIPEGTHQYDLMKHAAATLGSGNLRLAV+LPEGEDLNEWVAVNTVDFFNQINMLYGTITEFCTE+SCPIMSAGPKYEYHWADG TVKKPIKCSAPKYIDYLMTWVQDQLDDETLFPSKIGVPFPKNF SIAKTILKRLFRVYAHIYHQHFSEVV LGEEAHLNTSFKHFIFFVQEF+LIDRRELAPLQELIE	290581163	104604118707	0	0	0.041	0.267	0
blastp	diamond 2.0.5	Benjamin Buchfink, Xie Chao, and Daniel Huson (2015), "Fast and sensitive protein alignment using DIAMOND", Nature Methods 12:59-60.	/home/data1/reason/lib/nr/nr.dmnd	2661	blosum62	1e-05	11	1	F	202	Query_202	Tsin00202.t1	131	50	ABR27982.1	mob as tumor suppressor-like protein [Triatoma infestans]	ABR27982.1	217	1	408.3	1048	8.9e-110	278	479	8	209	0	0	196	199	0	202	RSSKTFKPKKNIPEGTHQYDLMKHAAATLGSGNLRLAVMLPEGEDLNEWVAVNTVDFFNQINMLYGTITEFCTEESCPIMSAGPKYEYHWADGLTVKKPIKCSAPKYIDYLMTWVQDQLDDETLFPSKIGVPFPKNFLSIAKTILKRLFRVYAHIYHQHFSEVVQLGEEAHLNTSFKHFIFFVQEFNLIDRRELAPLQELIE	RSSKTFKPKKNIPEGTHQYDLMKHAAATLGSGNLRLAVLLPEGEDLNEWVAVNTVDFFNQINMLYGTITEFCTEDSCPIMSAGPKYEYHWADGHTVKKPIKCSAPKYIDYLMTWVQDQLDDETLFPSKIGVPFPKNFQSIAKTILKRLFRVYAHIYHQHFSEVVSLGEEAHLNTSFKHFIFFVQEFSLIDRRELAPLQELIE	RSSKTFKPKKNIPEGTHQYDLMKHAAATLGSGNLRLAV+LPEGEDLNEWVAVNTVDFFNQINMLYGTITEFCTE+SCPIMSAGPKYEYHWADG TVKKPIKCSAPKYIDYLMTWVQDQLDDETLFPSKIGVPFPKNF SIAKTILKRLFRVYAHIYHQHFSEVV LGEEAHLNTSFKHFIFFVQEF+LIDRRELAPLQELIE	290581163	104604118707	0	0	0.041	0.267	0
blastp	diamond 2.0.5	Benjamin Buchfink, Xie Chao, and Daniel Huson (2015), "Fast and sensitive protein alignment using DIAMOND", Nature Methods 12:59-60.	/home/data1/reason/lib/nr/nr.dmnd	2661	blosum62	1e-05	11	1	F	203	Query_203	Tsin00203.t1	631	50	ABR27982.1	mob as tumor suppressor-like protein [Triatoma infestans]	ABR27982.1	217	1	408.3	1048	8.9e-110	278	479	8	209	0	0	196	199	0	202	RSSKTFKPKKNIPEGTHQYDLMKHAAATLGSGNLRLAVMLPEGEDLNEWVAVNTVDFFNQINMLYGTITEFCTEESCPIMSAGPKYEYHWADGLTVKKPIKCSAPKYIDYLMTWVQDQLDDETLFPSKIGVPFPKNFLSIAKTILKRLFRVYAHIYHQHFSEVVQLGEEAHLNTSFKHFIFFVQEFNLIDRRELAPLQELIE	RSSKTFKPKKNIPEGTHQYDLMKHAAATLGSGNLRLAVLLPEGEDLNEWVAVNTVDFFNQINMLYGTITEFCTEDSCPIMSAGPKYEYHWADGHTVKKPIKCSAPKYIDYLMTWVQDQLDDETLFPSKIGVPFPKNFQSIAKTILKRLFRVYAHIYHQHFSEVVSLGEEAHLNTSFKHFIFFVQEFSLIDRRELAPLQELIE	RSSKTFKPKKNIPEGTHQYDLMKHAAATLGSGNLRLAV+LPEGEDLNEWVAVNTVDFFNQINMLYGTITEFCTE+SCPIMSAGPKYEYHWADG TVKKPIKCSAPKYIDYLMTWVQDQLDDETLFPSKIGVPFPKNF SIAKTILKRLFRVYAHIYHQHFSEVV LGEEAHLNTSFKHFIFFVQEF+LIDRRELAPLQELIE	290581163	104604118707	0	0	0.041	0.267	0
blastp	diamond 2.0.5	Benjamin Buchfink, Xie Chao, and Daniel Huson (2015), "Fast and sensitive protein alignment using DIAMOND", Nature Methods 12:59-60.	/home/data1/reason/lib/nr/nr.dmnd	2661	blosum62	1e-05	11	1	F	204	Query_204	Tsin00204.t1	1473	1	PNF28220.1	hypothetical protein B7P43_G07572 [Cryptotermes secundus]	PNF28220.1	755	1	1420.2	3675	0	276	1014	4	741	0	0	682	705	7	742	RRSPWALVPILMVLQWSGSSLQQYTPLLGGAESDCALLLEGPGRTSAFDYNLNALRGTFGYGGQHTCITYDAVNQAYVQARKRINVAQPKSPIWKTEEIATVGELLLDISINLAKTYGLSYEDIEKGLPLIDTSKTLIREVCPPFLANVECRPGKYRRYDGLCSNLQHPTWGATMTPFQRLVGPLYADGMTAPRISVTGNQLPLPRIVSRTVHPDEGFHDHAGTVMVVAWGQFMDHDYTLTATPLDPLNRNEPEECCHRPAHLKNPYCLEIQIPADDYFYSLFGLRCQDFVRGFPAVRPGCRLGI-SQYNTLTGVIDGNTVYGVSEKFARHLRAGYGGLLRMNPVFAEYGLKDLLPLKLDIPDEGCTRPNRSMYCFEGGEIRVNEQLVLTCMHTLMARE…	RRSLWVITVCALL---SAHCCAQFTPLVASSESECALLLEGPGRTSAFDYNLNALRGTFGYGGQHTCITYDAVNQAYIQARKRINVAQPKTPIWKTEEIATVGELLLDISINLAKTYGLSYEDIEKGLPLIDTSKTLIREVCPPFLANVECRPGKYRRYDGLCSNLQHPTWGATMTPFTRLVGPLYADGMTAPRISVMGTQLPLPRIVSRTVHPDEGFHDHAGTVMVVAWGQFMDHDYTLTATPLDPLNRNEPEECCNRPAHLKNPYCLEIHIPADDYFYSLFGLRCQDFVRGFPAVRPGCRLGSRAPFNTLTGVLDGNTVYGVSEKFARHLRAGYGGLLRMNPVFTEFGLKDLLPLKLDIPDEGCTRPNRSMYCFEGGEIRVNEQLVLTCMHTLMARE…	RRS W + ++ S Q+TPL+ +ES+CALLLEGPGRTSAFDYNLNALRGTFGYGGQHTCITYDAVNQAY+QARKRINVAQPK+PIWKTEEIATVGELLLDISINLAKTYGLSYEDIEKGLPLIDTSKTLIREVCPPFLANVECRPGKYRRYDGLCSNLQHPTWGATMTPF RLVGPLYADGMTAPRISV G QLPLPRIVSRTVHPDEGFHDHAGTVMVVAWGQFMDHDYTLTATPLDPLNRNEPEECC+RPAHLKNPYCLEI IPADDYFYSLFGLRCQDFVRGFPAVRPGCRLG + +NTLTGV+DGNTVYGVSEKFARHLRAGYGGLLRMNPVF E+GLKDLLPLKLDIPDEGCTRPNRSMYCFEGGEIRVNEQLVLTCMHTLMAREHNR+A L+Q+N…	290581163	104604118707	0	0	0.041	0.267	0
blastp	diamond 2.0.5	Benjamin Buchfink, Xie Chao, and Daniel Huson (2015), "Fast and sensitive protein alignment using DIAMOND", Nature Methods 12:59-60.	/home/data1/reason/lib/nr/nr.dmnd	2661	blosum62	1e-05	11	1	F	204	Query_204	Tsin00204.t1	1473	2	XP_033608583.1	peroxidase [Cryptotermes secundus]	XP_033608583.1	869	1	1418.7	3671	0	276	1014	118	855	0	0	681	705	7	742	RRSPWALVPILMVLQWSGSSLQQYTPLLGGAESDCALLLEGPGRTSAFDYNLNALRGTFGYGGQHTCITYDAVNQAYVQARKRINVAQPKSPIWKTEEIATVGELLLDISINLAKTYGLSYEDIEKGLPLIDTSKTLIREVCPPFLANVECRPGKYRRYDGLCSNLQHPTWGATMTPFQRLVGPLYADGMTAPRISVTGNQLPLPRIVSRTVHPDEGFHDHAGTVMVVAWGQFMDHDYTLTATPLDPLNRNEPEECCHRPAHLKNPYCLEIQIPADDYFYSLFGLRCQDFVRGFPAVRPGCRLGI-SQYNTLTGVIDGNTVYGVSEKFARHLRAGYGGLLRMNPVFAEYGLKDLLPLKLDIPDEGCTRPNRSMYCFEGGEIRVNEQLVLTCMHTLMARE…	QRSLWVITVCALL---SAHCCAQFTPLVASSESECALLLEGPGRTSAFDYNLNALRGTFGYGGQHTCITYDAVNQAYIQARKRINVAQPKTPIWKTEEIATVGELLLDISINLAKTYGLSYEDIEKGLPLIDTSKTLIREVCPPFLANVECRPGKYRRYDGLCSNLQHPTWGATMTPFTRLVGPLYADGMTAPRISVMGTQLPLPRIVSRTVHPDEGFHDHAGTVMVVAWGQFMDHDYTLTATPLDPLNRNEPEECCNRPAHLKNPYCLEIHIPADDYFYSLFGLRCQDFVRGFPAVRPGCRLGSRAPFNTLTGVLDGNTVYGVSEKFARHLRAGYGGLLRMNPVFTEFGLKDLLPLKLDIPDEGCTRPNRSMYCFEGGEIRVNEQLVLTCMHTLMARE…	+RS W + ++ S Q+TPL+ +ES+CALLLEGPGRTSAFDYNLNALRGTFGYGGQHTCITYDAVNQAY+QARKRINVAQPK+PIWKTEEIATVGELLLDISINLAKTYGLSYEDIEKGLPLIDTSKTLIREVCPPFLANVECRPGKYRRYDGLCSNLQHPTWGATMTPF RLVGPLYADGMTAPRISV G QLPLPRIVSRTVHPDEGFHDHAGTVMVVAWGQFMDHDYTLTATPLDPLNRNEPEECC+RPAHLKNPYCLEI IPADDYFYSLFGLRCQDFVRGFPAVRPGCRLG + +NTLTGV+DGNTVYGVSEKFARHLRAGYGGLLRMNPVF E+GLKDLLPLKLDIPDEGCTRPNRSMYCFEGGEIRVNEQLVLTCMHTLMAREHNR+A L+Q+N…	290581163	104604118707	0	0	0.041	0.267	0
blastp	diamond 2.0.5	Benjamin Buchfink, Xie Chao, and Daniel Huson (2015), "Fast and sensitive protein alignment using DIAMOND", Nature Methods 12:59-60.	/home/data1/reason/lib/nr/nr.dmnd	2661	blosum62	1e-05	11	1	F	204	Query_204	Tsin00204.t1	1473	3	GFG31332.1	hypothetical protein Cfor_12891, partial [Coptotermes formosanus]	GFG31332.1	1234	1	1235.3	3195	0	364	1019	1	632	0	0	594	613	30	659	PKSPIWKTEEIATVGELLLDISINLAKTYGLSYEDIEKGLPLIDTSKTLIREVCPPFLANVECRPGKYRRYDGLCSNLQHPTWGATMTPFQRLVGPLYADGMTAPRISVTGNQLPLPRIVSRTVHPDEGFHDHAGTVMVVAWGQFMDHDYTLTATPLDPLNRNEPEECCHRPAHLKNPYCLEIQIPADDYFYSLFGLRCQDFVRGFPAVRPGCRLGI-SQYNTLTGVIDGNTVYGVSEKFARHLRAGYGGLLRMNPVFAEYGLKDLLPLKLDIPDEGCTRPNRSMYCFEGGEIRVNEQLVLTCMHTLMAREHNRLATGLAQVNPHWDDETLYQEARRIVIAKIQHITYNEFLPIILGKEVMEKFGLLTQKEGYWDGYDPNVNPNVIDAFAAAAFRFGHS…	PKTPIWKTEEIATVGELLLDISINLAKTYGLSYEDIEKGLPLIDTSKTLIREVCPPFLANVECRPGKYRRYDGLCSNLQHPTWGATMTPFTRLVGPLYADGMTAPRISVTGTQLPLPRIVSRTVHPDEGFHDHAGTVMVVAWGQFMDHDYTLTATPLDPLNRNEPEECCNRPAHLKNPYCLEIHIPADDYFYSLFGLRCQDFVRGFPAVRPGCRLGSRAPFNTLTGVLDGNTVYGVSEKFARHLRAGYGGLMRMNPVFADYGLKDLLPLKLDIPDEGCTRPNRSMYCFEGGEIRVNEQLVLTCMHTLMAREHNRIAHALSQINPHWDDETLYQEARRIVIAEIQHITYNEFLPIILGKEVMEKFGLLTQKEGYWDGYDPSVNPNVIDAFAAAAFRFGHS…	PK+PIWKTEEIATVGELLLDISINLAKTYGLSYEDIEKGLPLIDTSKTLIREVCPPFLANVECRPGKYRRYDGLCSNLQHPTWGATMTPF RLVGPLYADGMTAPRISVTG QLPLPRIVSRTVHPDEGFHDHAGTVMVVAWGQFMDHDYTLTATPLDPLNRNEPEECC+RPAHLKNPYCLEI IPADDYFYSLFGLRCQDFVRGFPAVRPGCRLG + +NTLTGV+DGNTVYGVSEKFARHLRAGYGGL+RMNPVFA+YGLKDLLPLKLDIPDEGCTRPNRSMYCFEGGEIRVNEQLVLTCMHTLMAREHNR+A L+Q+NPHWDDETLYQEARRIVIA+IQHITYNEFLPIILGKEVMEKFGLLTQKEGYWDGYDP+VNPNVIDAFAAAAFRFGHSLL…	290581163	104604118707	0	0	0.041	0.267	0
blastp	diamond 2.0.5	Benjamin Buchfink, Xie Chao, and Daniel Huson (2015), "Fast and sensitive protein alignment using DIAMOND", Nature Methods 12:59-60.	/home/data1/reason/lib/nr/nr.dmnd	2661	blosum62	1e-05	11	1	F	204	Query_204	Tsin00204.t1	1473	4	CAB0018312.1	unnamed protein product, partial [Nesidiocoris tenuis]	CAB0018312.1	52	1	70.9	172	7.2e-08	945	980	17	52	0	0	33	35	0	36	EQLQEIRKTKLSRVICDNTDLIDTIQVYPMVLPDHE	EQLQEIRKIKLSRVLCDNTDLIDTIQVYPMVLPDYE	EQLQEIRK KLSRV+CDNTDLIDTIQVYPMVLPD+E	290581163	104604118707	0	0	0.041	0.267	0
blastp	diamond 2.0.5	Benjamin Buchfink, Xie Chao, and Daniel Huson (2015), "Fast and sensitive protein alignment using DIAMOND", Nature Methods 12:59-60.	/home/data1/reason/lib/nr/nr.dmnd	2661	blosum62	1e-05	11	1	F	205	Query_205	Tsin00205.t1	336	4	CAB0018312.1	unnamed protein product, partial [Nesidiocoris tenuis]	CAB0018312.1	52	1	70.9	172	7.2e-08	945	980	17	52	0	0	33	35	0	36	EQLQEIRKTKLSRVICDNTDLIDTIQVYPMVLPDHE	EQLQEIRKIKLSRVLCDNTDLIDTIQVYPMVLPDYE	EQLQEIRK KLSRV+CDNTDLIDTIQVYPMVLPD+E	290581163	104604118707	0	0	0.041	0.267	0
blastp	diamond 2.0.5	Benjamin Buchfink, Xie Chao, and Daniel Huson (2015), "Fast and sensitive protein alignment using DIAMOND", Nature Methods 12:59-60.	/home/data1/reason/lib/nr/nr.dmnd	2661	blosum62	1e-05	11	1	F	206	Query_206	Tsin00206.t1	501	4	CAB0018312.1	unnamed protein product, partial [Nesidiocoris tenuis]	CAB0018312.1	52	1	70.9	172	7.2e-08	945	980	17	52	0	0	33	35	0	36	EQLQEIRKTKLSRVICDNTDLIDTIQVYPMVLPDHE	EQLQEIRKIKLSRVLCDNTDLIDTIQVYPMVLPDYE	EQLQEIRK KLSRV+CDNTDLIDTIQVYPMVLPD+E	290581163	104604118707	0	0	0.041	0.267	0
blastp	diamond 2.0.5	Benjamin Buchfink, Xie Chao, and Daniel Huson (2015), "Fast and sensitive protein alignment using DIAMOND", Nature Methods 12:59-60.	/home/data1/reason/lib/nr/nr.dmnd	2661	blosum62	1e-05	11	1	F	207	Query_207	Tsin00207.t1	348	4	CAB0018312.1	unnamed protein product, partial [Nesidiocoris tenuis]	CAB0018312.1	52	1	70.9	172	7.2e-08	945	980	17	52	0	0	33	35	0	36	EQLQEIRKTKLSRVICDNTDLIDTIQVYPMVLPDHE	EQLQEIRKIKLSRVLCDNTDLIDTIQVYPMVLPDYE	EQLQEIRK KLSRV+CDNTDLIDTIQVYPMVLPD+E	290581163	104604118707	0	0	0.041	0.267	0
blastp	diamond 2.0.5	Benjamin Buchfink, Xie Chao, and Daniel Huson (2015), "Fast and sensitive protein alignment using DIAMOND", Nature Methods 12:59-60.	/home/data1/reason/lib/nr/nr.dmnd	2661	blosum62	1e-05	11	1	F	208	Query_208	Tsin00208.t1	387	4	CAB0018312.1	unnamed protein product, partial [Nesidiocoris tenuis]	CAB0018312.1	52	1	70.9	172	7.2e-08	945	980	17	52	0	0	33	35	0	36	EQLQEIRKTKLSRVICDNTDLIDTIQVYPMVLPDHE	EQLQEIRKIKLSRVLCDNTDLIDTIQVYPMVLPDYE	EQLQEIRK KLSRV+CDNTDLIDTIQVYPMVLPD+E	290581163	104604118707	0	0	0.041	0.267	0
blastp	diamond 2.0.5	Benjamin Buchfink, Xie Chao, and Daniel Huson (2015), "Fast and sensitive protein alignment using DIAMOND", Nature Methods 12:59-60.	/home/data1/reason/lib/nr/nr.dmnd	2661	blosum62	1e-05	11	1	F	209	Query_209	Tsin00209.t1	245	4	CAB0018312.1	unnamed protein product, partial [Nesidiocoris tenuis]	CAB0018312.1	52	1	70.9	172	7.2e-08	945	980	17	52	0	0	33	35	0	36	EQLQEIRKTKLSRVICDNTDLIDTIQVYPMVLPDHE	EQLQEIRKIKLSRVLCDNTDLIDTIQVYPMVLPDYE	EQLQEIRK KLSRV+CDNTDLIDTIQVYPMVLPD+E	290581163	104604118707	0	0	0.041	0.267	0
blastp	diamond 2.0.5	Benjamin Buchfink, Xie Chao, and Daniel Huson (2015), "Fast and sensitive protein alignment using DIAMOND", Nature Methods 12:59-60.	/home/data1/reason/lib/nr/nr.dmnd	2661	blosum62	1e-05	11	1	F	210	Query_210	Tsin00210.t1	155	4	CAB0018312.1	unnamed protein product, partial [Nesidiocoris tenuis]	CAB0018312.1	52	1	70.9	172	7.2e-08	945	980	17	52	0	0	33	35	0	36	EQLQEIRKTKLSRVICDNTDLIDTIQVYPMVLPDHE	EQLQEIRKIKLSRVLCDNTDLIDTIQVYPMVLPDYE	EQLQEIRK KLSRV+CDNTDLIDTIQVYPMVLPD+E	290581163	104604118707	0	0	0.041	0.267	0
blastp	diamond 2.0.5	Benjamin Buchfink, Xie Chao, and Daniel Huson (2015), "Fast and sensitive protein alignment using DIAMOND", Nature Methods 12:59-60.	/home/data1/reason/lib/nr/nr.dmnd	2661	blosum62	1e-05	11	1	F	211	Query_211	Tsin00211.t1	263	4	CAB0018312.1	unnamed protein product, partial [Nesidiocoris tenuis]	CAB0018312.1	52	1	70.9	172	7.2e-08	945	980	17	52	0	0	33	35	0	36	EQLQEIRKTKLSRVICDNTDLIDTIQVYPMVLPDHE	EQLQEIRKIKLSRVLCDNTDLIDTIQVYPMVLPDYE	EQLQEIRK KLSRV+CDNTDLIDTIQVYPMVLPD+E	290581163	104604118707	0	0	0.041	0.267	0
blastp	diamond 2.0.5	Benjamin Buchfink, Xie Chao, and Daniel Huson (2015), "Fast and sensitive protein alignment using DIAMOND", Nature Methods 12:59-60.	/home/data1/reason/lib/nr/nr.dmnd	2661	blosum62	1e-05	11	1	F	212	Query_212	Tsin00212.t1	1416	4	CAB0018312.1	unnamed protein product, partial [Nesidiocoris tenuis]	CAB0018312.1	52	1	70.9	172	7.2e-08	945	980	17	52	0	0	33	35	0	36	EQLQEIRKTKLSRVICDNTDLIDTIQVYPMVLPDHE	EQLQEIRKIKLSRVLCDNTDLIDTIQVYPMVLPDYE	EQLQEIRK KLSRV+CDNTDLIDTIQVYPMVLPD+E	290581163	104604118707	0	0	0.041	0.267	0
blastp	diamond 2.0.5	Benjamin Buchfink, Xie Chao, and Daniel Huson (2015), "Fast and sensitive protein alignment using DIAMOND", Nature Methods 12:59-60.	/home/data1/reason/lib/nr/nr.dmnd	2661	blosum62	1e-05	11	1	F	213	Query_213	Tsin00213.t1	198	4	CAB0018312.1	unnamed protein product, partial [Nesidiocoris tenuis]	CAB0018312.1	52	1	70.9	172	7.2e-08	945	980	17	52	0	0	33	35	0	36	EQLQEIRKTKLSRVICDNTDLIDTIQVYPMVLPDHE	EQLQEIRKIKLSRVLCDNTDLIDTIQVYPMVLPDYE	EQLQEIRK KLSRV+CDNTDLIDTIQVYPMVLPD+E	290581163	104604118707	0	0	0.041	0.267	0
blastp	diamond 2.0.5	Benjamin Buchfink, Xie Chao, and Daniel Huson (2015), "Fast and sensitive protein alignment using DIAMOND", Nature Methods 12:59-60.	/home/data1/reason/lib/nr/nr.dmnd	2661	blosum62	1e-05	11	1	F	214	Query_214	Tsin00214.t1	1461	4	CAB0018312.1	unnamed protein product, partial [Nesidiocoris tenuis]	CAB0018312.1	52	1	70.9	172	7.2e-08	945	980	17	52	0	0	33	35	0	36	EQLQEIRKTKLSRVICDNTDLIDTIQVYPMVLPDHE	EQLQEIRKIKLSRVLCDNTDLIDTIQVYPMVLPDYE	EQLQEIRK KLSRV+CDNTDLIDTIQVYPMVLPD+E	290581163	104604118707	0	0	0.041	0.267	0
blastp	diamond 2.0.5	Benjamin Buchfink, Xie Chao, and Daniel Huson (2015), "Fast and sensitive protein alignment using DIAMOND", Nature Methods 12:59-60.	/home/data1/reason/lib/nr/nr.dmnd	2661	blosum62	1e-05	11	1	F	215	Query_215	Tsin00215.t1	96	4	CAB0018312.1	unnamed protein product, partial [Nesidiocoris tenuis]	CAB0018312.1	52	1	70.9	172	7.2e-08	945	980	17	52	0	0	33	35	0	36	EQLQEIRKTKLSRVICDNTDLIDTIQVYPMVLPDHE	EQLQEIRKIKLSRVLCDNTDLIDTIQVYPMVLPDYE	EQLQEIRK KLSRV+CDNTDLIDTIQVYPMVLPD+E	290581163	104604118707	0	0	0.041	0.267	0
blastp	diamond 2.0.5	Benjamin Buchfink, Xie Chao, and Daniel Huson (2015), "Fast and sensitive protein alignment using DIAMOND", Nature Methods 12:59-60.	/home/data1/reason/lib/nr/nr.dmnd	2661	blosum62	1e-05	11	1	F	216	Query_216	Tsin00216.t1	728	4	CAB0018312.1	unnamed protein product, partial [Nesidiocoris tenuis]	CAB0018312.1	52	1	70.9	172	7.2e-08	945	980	17	52	0	0	33	35	0	36	EQLQEIRKTKLSRVICDNTDLIDTIQVYPMVLPDHE	EQLQEIRKIKLSRVLCDNTDLIDTIQVYPMVLPDYE	EQLQEIRK KLSRV+CDNTDLIDTIQVYPMVLPD+E	290581163	104604118707	0	0	0.041	0.267	0
blastp	diamond 2.0.5	Benjamin Buchfink, Xie Chao, and Daniel Huson (2015), "Fast and sensitive protein alignment using DIAMOND", Nature Methods 12:59-60.	/home/data1/reason/lib/nr/nr.dmnd	2661	blosum62	1e-05	11	1	F	217	Query_217	Tsin00217.t1	636	4	CAB0018312.1	unnamed protein product, partial [Nesidiocoris tenuis]	CAB0018312.1	52	1	70.9	172	7.2e-08	945	980	17	52	0	0	33	35	0	36	EQLQEIRKTKLSRVICDNTDLIDTIQVYPMVLPDHE	EQLQEIRKIKLSRVLCDNTDLIDTIQVYPMVLPDYE	EQLQEIRK KLSRV+CDNTDLIDTIQVYPMVLPD+E	290581163	104604118707	0	0	0.041	0.267	0
blastp	diamond 2.0.5	Benjamin Buchfink, Xie Chao, and Daniel Huson (2015), "Fast and sensitive protein alignment using DIAMOND", Nature Methods 12:59-60.	/home/data1/reason/lib/nr/nr.dmnd	2661	blosum62	1e-05	11	1	F	218	Query_218	Tsin00218.t1	184	4	CAB0018312.1	unnamed protein product, partial [Nesidiocoris tenuis]	CAB0018312.1	52	1	70.9	172	7.2e-08	945	980	17	52	0	0	33	35	0	36	EQLQEIRKTKLSRVICDNTDLIDTIQVYPMVLPDHE	EQLQEIRKIKLSRVLCDNTDLIDTIQVYPMVLPDYE	EQLQEIRK KLSRV+CDNTDLIDTIQVYPMVLPD+E	290581163	104604118707	0	0	0.041	0.267	0
blastp	diamond 2.0.5	Benjamin Buchfink, Xie Chao, and Daniel Huson (2015), "Fast and sensitive protein alignment using DIAMOND", Nature Methods 12:59-60.	/home/data1/reason/lib/nr/nr.dmnd	2661	blosum62	1e-05	11	1	F	219	Query_219	Tsin00219.t1	369	4	CAB0018312.1	unnamed protein product, partial [Nesidiocoris tenuis]	CAB0018312.1	52	1	70.9	172	7.2e-08	945	980	17	52	0	0	33	35	0	36	EQLQEIRKTKLSRVICDNTDLIDTIQVYPMVLPDHE	EQLQEIRKIKLSRVLCDNTDLIDTIQVYPMVLPDYE	EQLQEIRK KLSRV+CDNTDLIDTIQVYPMVLPD+E	290581163	104604118707	0	0	0.041	0.267	0
blastp	diamond 2.0.5	Benjamin Buchfink, Xie Chao, and Daniel Huson (2015), "Fast and sensitive protein alignment using DIAMOND", Nature Methods 12:59-60.	/home/data1/reason/lib/nr/nr.dmnd	2661	blosum62	1e-05	11	1	F	220	Query_220	Tsin00220.t1	786	4	CAB0018312.1	unnamed protein product, partial [Nesidiocoris tenuis]	CAB0018312.1	52	1	70.9	172	7.2e-08	945	980	17	52	0	0	33	35	0	36	EQLQEIRKTKLSRVICDNTDLIDTIQVYPMVLPDHE	EQLQEIRKIKLSRVLCDNTDLIDTIQVYPMVLPDYE	EQLQEIRK KLSRV+CDNTDLIDTIQVYPMVLPD+E	290581163	104604118707	0	0	0.041	0.267	0
blastp	diamond 2.0.5	Benjamin Buchfink, Xie Chao, and Daniel Huson (2015), "Fast and sensitive protein alignment using DIAMOND", Nature Methods 12:59-60.	/home/data1/reason/lib/nr/nr.dmnd	2661	blosum62	1e-05	11	1	F	221	Query_221	Tsin00221.t1	875	4	CAB0018312.1	unnamed protein product, partial [Nesidiocoris tenuis]	CAB0018312.1	52	1	70.9	172	7.2e-08	945	980	17	52	0	0	33	35	0	36	EQLQEIRKTKLSRVICDNTDLIDTIQVYPMVLPDHE	EQLQEIRKIKLSRVLCDNTDLIDTIQVYPMVLPDYE	EQLQEIRK KLSRV+CDNTDLIDTIQVYPMVLPD+E	290581163	104604118707	0	0	0.041	0.267	0
blastp	diamond 2.0.5	Benjamin Buchfink, Xie Chao, and Daniel Huson (2015), "Fast and sensitive protein alignment using DIAMOND", Nature Methods 12:59-60.	/home/data1/reason/lib/nr/nr.dmnd	2661	blosum62	1e-05	11	1	F	222	Query_222	Tsin00222.t1	790	4	CAB0018312.1	unnamed protein product, partial [Nesidiocoris tenuis]	CAB0018312.1	52	1	70.9	172	7.2e-08	945	980	17	52	0	0	33	35	0	36	EQLQEIRKTKLSRVICDNTDLIDTIQVYPMVLPDHE	EQLQEIRKIKLSRVLCDNTDLIDTIQVYPMVLPDYE	EQLQEIRK KLSRV+CDNTDLIDTIQVYPMVLPD+E	290581163	104604118707	0	0	0.041	0.267	0
blastp	diamond 2.0.5	Benjamin Buchfink, Xie Chao, and Daniel Huson (2015), "Fast and sensitive protein alignment using DIAMOND", Nature Methods 12:59-60.	/home/data1/reason/lib/nr/nr.dmnd	2661	blosum62	1e-05	11	1	F	223	Query_223	Tsin00223.t1	244	4	CAB0018312.1	unnamed protein product, partial [Nesidiocoris tenuis]	CAB0018312.1	52	1	70.9	172	7.2e-08	945	980	17	52	0	0	33	35	0	36	EQLQEIRKTKLSRVICDNTDLIDTIQVYPMVLPDHE	EQLQEIRKIKLSRVLCDNTDLIDTIQVYPMVLPDYE	EQLQEIRK KLSRV+CDNTDLIDTIQVYPMVLPD+E	290581163	104604118707	0	0	0.041	0.267	0
blastp	diamond 2.0.5	Benjamin Buchfink, Xie Chao, and Daniel Huson (2015), "Fast and sensitive protein alignment using DIAMOND", Nature Methods 12:59-60.	/home/data1/reason/lib/nr/nr.dmnd	2661	blosum62	1e-05	11	1	F	224	Query_224	Tsin00224.t1	456	4	CAB0018312.1	unnamed protein product, partial [Nesidiocoris tenuis]	CAB0018312.1	52	1	70.9	172	7.2e-08	945	980	17	52	0	0	33	35	0	36	EQLQEIRKTKLSRVICDNTDLIDTIQVYPMVLPDHE	EQLQEIRKIKLSRVLCDNTDLIDTIQVYPMVLPDYE	EQLQEIRK KLSRV+CDNTDLIDTIQVYPMVLPD+E	290581163	104604118707	0	0	0.041	0.267	0
blastp	diamond 2.0.5	Benjamin Buchfink, Xie Chao, and Daniel Huson (2015), "Fast and sensitive protein alignment using DIAMOND", Nature Methods 12:59-60.	/home/data1/reason/lib/nr/nr.dmnd	2661	blosum62	1e-05	11	1	F	225	Query_225	Tsin00225.t1	859	4	CAB0018312.1	unnamed protein product, partial [Nesidiocoris tenuis]	CAB0018312.1	52	1	70.9	172	7.2e-08	945	980	17	52	0	0	33	35	0	36	EQLQEIRKTKLSRVICDNTDLIDTIQVYPMVLPDHE	EQLQEIRKIKLSRVLCDNTDLIDTIQVYPMVLPDYE	EQLQEIRK KLSRV+CDNTDLIDTIQVYPMVLPD+E	290581163	104604118707	0	0	0.041	0.267	0
blastp	diamond 2.0.5	Benjamin Buchfink, Xie Chao, and Daniel Huson (2015), "Fast and sensitive protein alignment using DIAMOND", Nature Methods 12:59-60.	/home/data1/reason/lib/nr/nr.dmnd	2661	blosum62	1e-05	11	1	F	226	Query_226	Tsin00226.t1	657	4	CAB0018312.1	unnamed protein product, partial [Nesidiocoris tenuis]	CAB0018312.1	52	1	70.9	172	7.2e-08	945	980	17	52	0	0	33	35	0	36	EQLQEIRKTKLSRVICDNTDLIDTIQVYPMVLPDHE	EQLQEIRKIKLSRVLCDNTDLIDTIQVYPMVLPDYE	EQLQEIRK KLSRV+CDNTDLIDTIQVYPMVLPD+E	290581163	104604118707	0	0	0.041	0.267	0
blastp	diamond 2.0.5	Benjamin Buchfink, Xie Chao, and Daniel Huson (2015), "Fast and sensitive protein alignment using DIAMOND", Nature Methods 12:59-60.	/home/data1/reason/lib/nr/nr.dmnd	2661	blosum62	1e-05	11	1	F	227	Query_227	Tsin00227.t1	406	4	CAB0018312.1	unnamed protein product, partial [Nesidiocoris tenuis]	CAB0018312.1	52	1	70.9	172	7.2e-08	945	980	17	52	0	0	33	35	0	36	EQLQEIRKTKLSRVICDNTDLIDTIQVYPMVLPDHE	EQLQEIRKIKLSRVLCDNTDLIDTIQVYPMVLPDYE	EQLQEIRK KLSRV+CDNTDLIDTIQVYPMVLPD+E	290581163	104604118707	0	0	0.041	0.267	0
blastp	diamond 2.0.5	Benjamin Buchfink, Xie Chao, and Daniel Huson (2015), "Fast and sensitive protein alignment using DIAMOND", Nature Methods 12:59-60.	/home/data1/reason/lib/nr/nr.dmnd	2661	blosum62	1e-05	11	1	F	228	Query_228	Tsin00228.t1	689	4	CAB0018312.1	unnamed protein product, partial [Nesidiocoris tenuis]	CAB0018312.1	52	1	70.9	172	7.2e-08	945	980	17	52	0	0	33	35	0	36	EQLQEIRKTKLSRVICDNTDLIDTIQVYPMVLPDHE	EQLQEIRKIKLSRVLCDNTDLIDTIQVYPMVLPDYE	EQLQEIRK KLSRV+CDNTDLIDTIQVYPMVLPD+E	290581163	104604118707	0	0	0.041	0.267	0
blastp	diamond 2.0.5	Benjamin Buchfink, Xie Chao, and Daniel Huson (2015), "Fast and sensitive protein alignment using DIAMOND", Nature Methods 12:59-60.	/home/data1/reason/lib/nr/nr.dmnd	2661	blosum62	1e-05	11	1	F	229	Query_229	Tsin00229.t1	1054	4	CAB0018312.1	unnamed protein product, partial [Nesidiocoris tenuis]	CAB0018312.1	52	1	70.9	172	7.2e-08	945	980	17	52	0	0	33	35	0	36	EQLQEIRKTKLSRVICDNTDLIDTIQVYPMVLPDHE	EQLQEIRKIKLSRVLCDNTDLIDTIQVYPMVLPDYE	EQLQEIRK KLSRV+CDNTDLIDTIQVYPMVLPD+E	290581163	104604118707	0	0	0.041	0.267	0
blastp	diamond 2.0.5	Benjamin Buchfink, Xie Chao, and Daniel Huson (2015), "Fast and sensitive protein alignment using DIAMOND", Nature Methods 12:59-60.	/home/data1/reason/lib/nr/nr.dmnd	2661	blosum62	1e-05	11	1	F	230	Query_230	Tsin00230.t1	141	4	CAB0018312.1	unnamed protein product, partial [Nesidiocoris tenuis]	CAB0018312.1	52	1	70.9	172	7.2e-08	945	980	17	52	0	0	33	35	0	36	EQLQEIRKTKLSRVICDNTDLIDTIQVYPMVLPDHE	EQLQEIRKIKLSRVLCDNTDLIDTIQVYPMVLPDYE	EQLQEIRK KLSRV+CDNTDLIDTIQVYPMVLPD+E	290581163	104604118707	0	0	0.041	0.267	0
blastp	diamond 2.0.5	Benjamin Buchfink, Xie Chao, and Daniel Huson (2015), "Fast and sensitive protein alignment using DIAMOND", Nature Methods 12:59-60.	/home/data1/reason/lib/nr/nr.dmnd	2661	blosum62	1e-05	11	1	F	231	Query_231	Tsin00231.t1	780	4	CAB0018312.1	unnamed protein product, partial [Nesidiocoris tenuis]	CAB0018312.1	52	1	70.9	172	7.2e-08	945	980	17	52	0	0	33	35	0	36	EQLQEIRKTKLSRVICDNTDLIDTIQVYPMVLPDHE	EQLQEIRKIKLSRVLCDNTDLIDTIQVYPMVLPDYE	EQLQEIRK KLSRV+CDNTDLIDTIQVYPMVLPD+E	290581163	104604118707	0	0	0.041	0.267	0
blastp	diamond 2.0.5	Benjamin Buchfink, Xie Chao, and Daniel Huson (2015), "Fast and sensitive protein alignment using DIAMOND", Nature Methods 12:59-60.	/home/data1/reason/lib/nr/nr.dmnd	2661	blosum62	1e-05	11	1	F	232	Query_232	Tsin00232.t1	130	4	CAB0018312.1	unnamed protein product, partial [Nesidiocoris tenuis]	CAB0018312.1	52	1	70.9	172	7.2e-08	945	980	17	52	0	0	33	35	0	36	EQLQEIRKTKLSRVICDNTDLIDTIQVYPMVLPDHE	EQLQEIRKIKLSRVLCDNTDLIDTIQVYPMVLPDYE	EQLQEIRK KLSRV+CDNTDLIDTIQVYPMVLPD+E	290581163	104604118707	0	0	0.041	0.267	0
blastp	diamond 2.0.5	Benjamin Buchfink, Xie Chao, and Daniel Huson (2015), "Fast and sensitive protein alignment using DIAMOND", Nature Methods 12:59-60.	/home/data1/reason/lib/nr/nr.dmnd	2661	blosum62	1e-05	11	1	F	233	Query_233	Tsin00233.t1	388	4	CAB0018312.1	unnamed protein product, partial [Nesidiocoris tenuis]	CAB0018312.1	52	1	70.9	172	7.2e-08	945	980	17	52	0	0	33	35	0	36	EQLQEIRKTKLSRVICDNTDLIDTIQVYPMVLPDHE	EQLQEIRKIKLSRVLCDNTDLIDTIQVYPMVLPDYE	EQLQEIRK KLSRV+CDNTDLIDTIQVYPMVLPD+E	290581163	104604118707	0	0	0.041	0.267	0
blastp	diamond 2.0.5	Benjamin Buchfink, Xie Chao, and Daniel Huson (2015), "Fast and sensitive protein alignment using DIAMOND", Nature Methods 12:59-60.	/home/data1/reason/lib/nr/nr.dmnd	2661	blosum62	1e-05	11	1	F	234	Query_234	Tsin00234.t1	277	4	CAB0018312.1	unnamed protein product, partial [Nesidiocoris tenuis]	CAB0018312.1	52	1	70.9	172	7.2e-08	945	980	17	52	0	0	33	35	0	36	EQLQEIRKTKLSRVICDNTDLIDTIQVYPMVLPDHE	EQLQEIRKIKLSRVLCDNTDLIDTIQVYPMVLPDYE	EQLQEIRK KLSRV+CDNTDLIDTIQVYPMVLPD+E	290581163	104604118707	0	0	0.041	0.267	0
blastp	diamond 2.0.5	Benjamin Buchfink, Xie Chao, and Daniel Huson (2015), "Fast and sensitive protein alignment using DIAMOND", Nature Methods 12:59-60.	/home/data1/reason/lib/nr/nr.dmnd	2661	blosum62	1e-05	11	1	F	235	Query_235	Tsin00235.t1	619	4	CAB0018312.1	unnamed protein product, partial [Nesidiocoris tenuis]	CAB0018312.1	52	1	70.9	172	7.2e-08	945	980	17	52	0	0	33	35	0	36	EQLQEIRKTKLSRVICDNTDLIDTIQVYPMVLPDHE	EQLQEIRKIKLSRVLCDNTDLIDTIQVYPMVLPDYE	EQLQEIRK KLSRV+CDNTDLIDTIQVYPMVLPD+E	290581163	104604118707	0	0	0.041	0.267	0
blastp	diamond 2.0.5	Benjamin Buchfink, Xie Chao, and Daniel Huson (2015), "Fast and sensitive protein alignment using DIAMOND", Nature Methods 12:59-60.	/home/data1/reason/lib/nr/nr.dmnd	2661	blosum62	1e-05	11	1	F	236	Query_236	Tsin00236.t1	666	4	CAB0018312.1	unnamed protein product, partial [Nesidiocoris tenuis]	CAB0018312.1	52	1	70.9	172	7.2e-08	945	980	17	52	0	0	33	35	0	36	EQLQEIRKTKLSRVICDNTDLIDTIQVYPMVLPDHE	EQLQEIRKIKLSRVLCDNTDLIDTIQVYPMVLPDYE	EQLQEIRK KLSRV+CDNTDLIDTIQVYPMVLPD+E	290581163	104604118707	0	0	0.041	0.267	0
blastp	diamond 2.0.5	Benjamin Buchfink, Xie Chao, and Daniel Huson (2015), "Fast and sensitive protein alignment using DIAMOND", Nature Methods 12:59-60.	/home/data1/reason/lib/nr/nr.dmnd	2661	blosum62	1e-05	11	1	F	237	Query_237	Tsin00237.t1	612	4	CAB0018312.1	unnamed protein product, partial [Nesidiocoris tenuis]	CAB0018312.1	52	1	70.9	172	7.2e-08	945	980	17	52	0	0	33	35	0	36	EQLQEIRKTKLSRVICDNTDLIDTIQVYPMVLPDHE	EQLQEIRKIKLSRVLCDNTDLIDTIQVYPMVLPDYE	EQLQEIRK KLSRV+CDNTDLIDTIQVYPMVLPD+E	290581163	104604118707	0	0	0.041	0.267	0
blastp	diamond 2.0.5	Benjamin Buchfink, Xie Chao, and Daniel Huson (2015), "Fast and sensitive protein alignment using DIAMOND", Nature Methods 12:59-60.	/home/data1/reason/lib/nr/nr.dmnd	2661	blosum62	1e-05	11	1	F	238	Query_238	Tsin00238.t1	4566	4	CAB0018312.1	unnamed protein product, partial [Nesidiocoris tenuis]	CAB0018312.1	52	1	70.9	172	7.2e-08	945	980	17	52	0	0	33	35	0	36	EQLQEIRKTKLSRVICDNTDLIDTIQVYPMVLPDHE	EQLQEIRKIKLSRVLCDNTDLIDTIQVYPMVLPDYE	EQLQEIRK KLSRV+CDNTDLIDTIQVYPMVLPD+E	290581163	104604118707	0	0	0.041	0.267	0
blastp	diamond 2.0.5	Benjamin Buchfink, Xie Chao, and Daniel Huson (2015), "Fast and sensitive protein alignment using DIAMOND", Nature Methods 12:59-60.	/home/data1/reason/lib/nr/nr.dmnd	2661	blosum62	1e-05	11	1	F	239	Query_239	Tsin00239.t1	782	4	CAB0018312.1	unnamed protein product, partial [Nesidiocoris tenuis]	CAB0018312.1	52	1	70.9	172	7.2e-08	945	980	17	52	0	0	33	35	0	36	EQLQEIRKTKLSRVICDNTDLIDTIQVYPMVLPDHE	EQLQEIRKIKLSRVLCDNTDLIDTIQVYPMVLPDYE	EQLQEIRK KLSRV+CDNTDLIDTIQVYPMVLPD+E	290581163	104604118707	0	0	0.041	0.267	0
blastp	diamond 2.0.5	Benjamin Buchfink, Xie Chao, and Daniel Huson (2015), "Fast and sensitive protein alignment using DIAMOND", Nature Methods 12:59-60.	/home/data1/reason/lib/nr/nr.dmnd	2661	blosum62	1e-05	11	1	F	240	Query_240	Tsin00240.t1	280	4	CAB0018312.1	unnamed protein product, partial [Nesidiocoris tenuis]	CAB0018312.1	52	1	70.9	172	7.2e-08	945	980	17	52	0	0	33	35	0	36	EQLQEIRKTKLSRVICDNTDLIDTIQVYPMVLPDHE	EQLQEIRKIKLSRVLCDNTDLIDTIQVYPMVLPDYE	EQLQEIRK KLSRV+CDNTDLIDTIQVYPMVLPD+E	290581163	104604118707	0	0	0.041	0.267	0
blastp	diamond 2.0.5	Benjamin Buchfink, Xie Chao, and Daniel Huson (2015), "Fast and sensitive protein alignment using DIAMOND", Nature Methods 12:59-60.	/home/data1/reason/lib/nr/nr.dmnd	2661	blosum62	1e-05	11	1	F	241	Query_241	Tsin00241.t1	87	4	CAB0018312.1	unnamed protein product, partial [Nesidiocoris tenuis]	CAB0018312.1	52	1	70.9	172	7.2e-08	945	980	17	52	0	0	33	35	0	36	EQLQEIRKTKLSRVICDNTDLIDTIQVYPMVLPDHE	EQLQEIRKIKLSRVLCDNTDLIDTIQVYPMVLPDYE	EQLQEIRK KLSRV+CDNTDLIDTIQVYPMVLPD+E	290581163	104604118707	0	0	0.041	0.267	0
blastp	diamond 2.0.5	Benjamin Buchfink, Xie Chao, and Daniel Huson (2015), "Fast and sensitive protein alignment using DIAMOND", Nature Methods 12:59-60.	/home/data1/reason/lib/nr/nr.dmnd	2661	blosum62	1e-05	11	1	F	242	Query_242	Tsin00242.t1	628	4	CAB0018312.1	unnamed protein product, partial [Nesidiocoris tenuis]	CAB0018312.1	52	1	70.9	172	7.2e-08	945	980	17	52	0	0	33	35	0	36	EQLQEIRKTKLSRVICDNTDLIDTIQVYPMVLPDHE	EQLQEIRKIKLSRVLCDNTDLIDTIQVYPMVLPDYE	EQLQEIRK KLSRV+CDNTDLIDTIQVYPMVLPD+E	290581163	104604118707	0	0	0.041	0.267	0
blastp	diamond 2.0.5	Benjamin Buchfink, Xie Chao, and Daniel Huson (2015), "Fast and sensitive protein alignment using DIAMOND", Nature Methods 12:59-60.	/home/data1/reason/lib/nr/nr.dmnd	2661	blosum62	1e-05	11	1	F	243	Query_243	Tsin00243.t1	285	4	CAB0018312.1	unnamed protein product, partial [Nesidiocoris tenuis]	CAB0018312.1	52	1	70.9	172	7.2e-08	945	980	17	52	0	0	33	35	0	36	EQLQEIRKTKLSRVICDNTDLIDTIQVYPMVLPDHE	EQLQEIRKIKLSRVLCDNTDLIDTIQVYPMVLPDYE	EQLQEIRK KLSRV+CDNTDLIDTIQVYPMVLPD+E	290581163	104604118707	0	0	0.041	0.267	0
blastp	diamond 2.0.5	Benjamin Buchfink, Xie Chao, and Daniel Huson (2015), "Fast and sensitive protein alignment using DIAMOND", Nature Methods 12:59-60.	/home/data1/reason/lib/nr/nr.dmnd	2661	blosum62	1e-05	11	1	F	244	Query_244	Tsin00244.t1	181	4	CAB0018312.1	unnamed protein product, partial [Nesidiocoris tenuis]	CAB0018312.1	52	1	70.9	172	7.2e-08	945	980	17	52	0	0	33	35	0	36	EQLQEIRKTKLSRVICDNTDLIDTIQVYPMVLPDHE	EQLQEIRKIKLSRVLCDNTDLIDTIQVYPMVLPDYE	EQLQEIRK KLSRV+CDNTDLIDTIQVYPMVLPD+E	290581163	104604118707	0	0	0.041	0.267	0
blastp	diamond 2.0.5	Benjamin Buchfink, Xie Chao, and Daniel Huson (2015), "Fast and sensitive protein alignment using DIAMOND", Nature Methods 12:59-60.	/home/data1/reason/lib/nr/nr.dmnd	2661	blosum62	1e-05	11	1	F	245	Query_245	Tsin00245.t1	120	4	CAB0018312.1	unnamed protein product, partial [Nesidiocoris tenuis]	CAB0018312.1	52	1	70.9	172	7.2e-08	945	980	17	52	0	0	33	35	0	36	EQLQEIRKTKLSRVICDNTDLIDTIQVYPMVLPDHE	EQLQEIRKIKLSRVLCDNTDLIDTIQVYPMVLPDYE	EQLQEIRK KLSRV+CDNTDLIDTIQVYPMVLPD+E	290581163	104604118707	0	0	0.041	0.267	0
blastp	diamond 2.0.5	Benjamin Buchfink, Xie Chao, and Daniel Huson (2015), "Fast and sensitive protein alignment using DIAMOND", Nature Methods 12:59-60.	/home/data1/reason/lib/nr/nr.dmnd	2661	blosum62	1e-05	11	1	F	246	Query_246	Tsin00246.t1	134	4	CAB0018312.1	unnamed protein product, partial [Nesidiocoris tenuis]	CAB0018312.1	52	1	70.9	172	7.2e-08	945	980	17	52	0	0	33	35	0	36	EQLQEIRKTKLSRVICDNTDLIDTIQVYPMVLPDHE	EQLQEIRKIKLSRVLCDNTDLIDTIQVYPMVLPDYE	EQLQEIRK KLSRV+CDNTDLIDTIQVYPMVLPD+E	290581163	104604118707	0	0	0.041	0.267	0
blastp	diamond 2.0.5	Benjamin Buchfink, Xie Chao, and Daniel Huson (2015), "Fast and sensitive protein alignment using DIAMOND", Nature Methods 12:59-60.	/home/data1/reason/lib/nr/nr.dmnd	2661	blosum62	1e-05	11	1	F	247	Query_247	Tsin00247.t1	125	4	CAB0018312.1	unnamed protein product, partial [Nesidiocoris tenuis]	CAB0018312.1	52	1	70.9	172	7.2e-08	945	980	17	52	0	0	33	35	0	36	EQLQEIRKTKLSRVICDNTDLIDTIQVYPMVLPDHE	EQLQEIRKIKLSRVLCDNTDLIDTIQVYPMVLPDYE	EQLQEIRK KLSRV+CDNTDLIDTIQVYPMVLPD+E	290581163	104604118707	0	0	0.041	0.267	0
blastp	diamond 2.0.5	Benjamin Buchfink, Xie Chao, and Daniel Huson (2015), "Fast and sensitive protein alignment using DIAMOND", Nature Methods 12:59-60.	/home/data1/reason/lib/nr/nr.dmnd	2661	blosum62	1e-05	11	1	F	248	Query_248	Tsin00248.t1	301	4	CAB0018312.1	unnamed protein product, partial [Nesidiocoris tenuis]	CAB0018312.1	52	1	70.9	172	7.2e-08	945	980	17	52	0	0	33	35	0	36	EQLQEIRKTKLSRVICDNTDLIDTIQVYPMVLPDHE	EQLQEIRKIKLSRVLCDNTDLIDTIQVYPMVLPDYE	EQLQEIRK KLSRV+CDNTDLIDTIQVYPMVLPD+E	290581163	104604118707	0	0	0.041	0.267	0
blastp	diamond 2.0.5	Benjamin Buchfink, Xie Chao, and Daniel Huson (2015), "Fast and sensitive protein alignment using DIAMOND", Nature Methods 12:59-60.	/home/data1/reason/lib/nr/nr.dmnd	2661	blosum62	1e-05	11	1	F	249	Query_249	Tsin00249.t1	694	4	CAB0018312.1	unnamed protein product, partial [Nesidiocoris tenuis]	CAB0018312.1	52	1	70.9	172	7.2e-08	945	980	17	52	0	0	33	35	0	36	EQLQEIRKTKLSRVICDNTDLIDTIQVYPMVLPDHE	EQLQEIRKIKLSRVLCDNTDLIDTIQVYPMVLPDYE	EQLQEIRK KLSRV+CDNTDLIDTIQVYPMVLPD+E	290581163	104604118707	0	0	0.041	0.267	0
blastp	diamond 2.0.5	Benjamin Buchfink, Xie Chao, and Daniel Huson (2015), "Fast and sensitive protein alignment using DIAMOND", Nature Methods 12:59-60.	/home/data1/reason/lib/nr/nr.dmnd	2661	blosum62	1e-05	11	1	F	250	Query_250	Tsin00250.t1	132	4	CAB0018312.1	unnamed protein product, partial [Nesidiocoris tenuis]	CAB0018312.1	52	1	70.9	172	7.2e-08	945	980	17	52	0	0	33	35	0	36	EQLQEIRKTKLSRVICDNTDLIDTIQVYPMVLPDHE	EQLQEIRKIKLSRVLCDNTDLIDTIQVYPMVLPDYE	EQLQEIRK KLSRV+CDNTDLIDTIQVYPMVLPD+E	290581163	104604118707	0	0	0.041	0.267	0
blastp	diamond 2.0.5	Benjamin Buchfink, Xie Chao, and Daniel Huson (2015), "Fast and sensitive protein alignment using DIAMOND", Nature Methods 12:59-60.	/home/data1/reason/lib/nr/nr.dmnd	2661	blosum62	1e-05	11	1	F	251	Query_251	Tsin00251.t1	259	4	CAB0018312.1	unnamed protein product, partial [Nesidiocoris tenuis]	CAB0018312.1	52	1	70.9	172	7.2e-08	945	980	17	52	0	0	33	35	0	36	EQLQEIRKTKLSRVICDNTDLIDTIQVYPMVLPDHE	EQLQEIRKIKLSRVLCDNTDLIDTIQVYPMVLPDYE	EQLQEIRK KLSRV+CDNTDLIDTIQVYPMVLPD+E	290581163	104604118707	0	0	0.041	0.267	0
blastp	diamond 2.0.5	Benjamin Buchfink, Xie Chao, and Daniel Huson (2015), "Fast and sensitive protein alignment using DIAMOND", Nature Methods 12:59-60.	/home/data1/reason/lib/nr/nr.dmnd	2661	blosum62	1e-05	11	1	F	252	Query_252	Tsin00252.t1	53	4	CAB0018312.1	unnamed protein product, partial [Nesidiocoris tenuis]	CAB0018312.1	52	1	70.9	172	7.2e-08	945	980	17	52	0	0	33	35	0	36	EQLQEIRKTKLSRVICDNTDLIDTIQVYPMVLPDHE	EQLQEIRKIKLSRVLCDNTDLIDTIQVYPMVLPDYE	EQLQEIRK KLSRV+CDNTDLIDTIQVYPMVLPD+E	290581163	104604118707	0	0	0.041	0.267	0
blastp	diamond 2.0.5	Benjamin Buchfink, Xie Chao, and Daniel Huson (2015), "Fast and sensitive protein alignment using DIAMOND", Nature Methods 12:59-60.	/home/data1/reason/lib/nr/nr.dmnd	2661	blosum62	1e-05	11	1	F	253	Query_253	Tsin00253.t1	132	4	CAB0018312.1	unnamed protein product, partial [Nesidiocoris tenuis]	CAB0018312.1	52	1	70.9	172	7.2e-08	945	980	17	52	0	0	33	35	0	36	EQLQEIRKTKLSRVICDNTDLIDTIQVYPMVLPDHE	EQLQEIRKIKLSRVLCDNTDLIDTIQVYPMVLPDYE	EQLQEIRK KLSRV+CDNTDLIDTIQVYPMVLPD+E	290581163	104604118707	0	0	0.041	0.267	0
blastp	diamond 2.0.5	Benjamin Buchfink, Xie Chao, and Daniel Huson (2015), "Fast and sensitive protein alignment using DIAMOND", Nature Methods 12:59-60.	/home/data1/reason/lib/nr/nr.dmnd	2661	blosum62	1e-05	11	1	F	254	Query_254	Tsin00254.t1	982	4	CAB0018312.1	unnamed protein product, partial [Nesidiocoris tenuis]	CAB0018312.1	52	1	70.9	172	7.2e-08	945	980	17	52	0	0	33	35	0	36	EQLQEIRKTKLSRVICDNTDLIDTIQVYPMVLPDHE	EQLQEIRKIKLSRVLCDNTDLIDTIQVYPMVLPDYE	EQLQEIRK KLSRV+CDNTDLIDTIQVYPMVLPD+E	290581163	104604118707	0	0	0.041	0.267	0
blastp	diamond 2.0.5	Benjamin Buchfink, Xie Chao, and Daniel Huson (2015), "Fast and sensitive protein alignment using DIAMOND", Nature Methods 12:59-60.	/home/data1/reason/lib/nr/nr.dmnd	2661	blosum62	1e-05	11	1	F	255	Query_255	Tsin00255.t1	1007	4	CAB0018312.1	unnamed protein product, partial [Nesidiocoris tenuis]	CAB0018312.1	52	1	70.9	172	7.2e-08	945	980	17	52	0	0	33	35	0	36	EQLQEIRKTKLSRVICDNTDLIDTIQVYPMVLPDHE	EQLQEIRKIKLSRVLCDNTDLIDTIQVYPMVLPDYE	EQLQEIRK KLSRV+CDNTDLIDTIQVYPMVLPD+E	290581163	104604118707	0	0	0.041	0.267	0
blastp	diamond 2.0.5	Benjamin Buchfink, Xie Chao, and Daniel Huson (2015), "Fast and sensitive protein alignment using DIAMOND", Nature Methods 12:59-60.	/home/data1/reason/lib/nr/nr.dmnd	2661	blosum62	1e-05	11	1	F	256	Query_256	Tsin00256.t1	417	4	CAB0018312.1	unnamed protein product, partial [Nesidiocoris tenuis]	CAB0018312.1	52	1	70.9	172	7.2e-08	945	980	17	52	0	0	33	35	0	36	EQLQEIRKTKLSRVICDNTDLIDTIQVYPMVLPDHE	EQLQEIRKIKLSRVLCDNTDLIDTIQVYPMVLPDYE	EQLQEIRK KLSRV+CDNTDLIDTIQVYPMVLPD+E	290581163	104604118707	0	0	0.041	0.267	0
blastp	diamond 2.0.5	Benjamin Buchfink, Xie Chao, and Daniel Huson (2015), "Fast and sensitive protein alignment using DIAMOND", Nature Methods 12:59-60.	/home/data1/reason/lib/nr/nr.dmnd	2661	blosum62	1e-05	11	1	F	257	Query_257	Tsin00257.t1	1484	4	CAB0018312.1	unnamed protein product, partial [Nesidiocoris tenuis]	CAB0018312.1	52	1	70.9	172	7.2e-08	945	980	17	52	0	0	33	35	0	36	EQLQEIRKTKLSRVICDNTDLIDTIQVYPMVLPDHE	EQLQEIRKIKLSRVLCDNTDLIDTIQVYPMVLPDYE	EQLQEIRK KLSRV+CDNTDLIDTIQVYPMVLPD+E	290581163	104604118707	0	0	0.041	0.267	0
blastp	diamond 2.0.5	Benjamin Buchfink, Xie Chao, and Daniel Huson (2015), "Fast and sensitive protein alignment using DIAMOND", Nature Methods 12:59-60.	/home/data1/reason/lib/nr/nr.dmnd	2661	blosum62	1e-05	11	1	F	258	Query_258	Tsin00258.t1	82	4	CAB0018312.1	unnamed protein product, partial [Nesidiocoris tenuis]	CAB0018312.1	52	1	70.9	172	7.2e-08	945	980	17	52	0	0	33	35	0	36	EQLQEIRKTKLSRVICDNTDLIDTIQVYPMVLPDHE	EQLQEIRKIKLSRVLCDNTDLIDTIQVYPMVLPDYE	EQLQEIRK KLSRV+CDNTDLIDTIQVYPMVLPD+E	290581163	104604118707	0	0	0.041	0.267	0
blastp	diamond 2.0.5	Benjamin Buchfink, Xie Chao, and Daniel Huson (2015), "Fast and sensitive protein alignment using DIAMOND", Nature Methods 12:59-60.	/home/data1/reason/lib/nr/nr.dmnd	2661	blosum62	1e-05	11	1	F	259	Query_259	Tsin00259.t1	831	4	CAB0018312.1	unnamed protein product, partial [Nesidiocoris tenuis]	CAB0018312.1	52	1	70.9	172	7.2e-08	945	980	17	52	0	0	33	35	0	36	EQLQEIRKTKLSRVICDNTDLIDTIQVYPMVLPDHE	EQLQEIRKIKLSRVLCDNTDLIDTIQVYPMVLPDYE	EQLQEIRK KLSRV+CDNTDLIDTIQVYPMVLPD+E	290581163	104604118707	0	0	0.041	0.267	0
blastp	diamond 2.0.5	Benjamin Buchfink, Xie Chao, and Daniel Huson (2015), "Fast and sensitive protein alignment using DIAMOND", Nature Methods 12:59-60.	/home/data1/reason/lib/nr/nr.dmnd	2661	blosum62	1e-05	11	1	F	260	Query_260	Tsin00260.t1	330	4	CAB0018312.1	unnamed protein product, partial [Nesidiocoris tenuis]	CAB0018312.1	52	1	70.9	172	7.2e-08	945	980	17	52	0	0	33	35	0	36	EQLQEIRKTKLSRVICDNTDLIDTIQVYPMVLPDHE	EQLQEIRKIKLSRVLCDNTDLIDTIQVYPMVLPDYE	EQLQEIRK KLSRV+CDNTDLIDTIQVYPMVLPD+E	290581163	104604118707	0	0	0.041	0.267	0
blastp	diamond 2.0.5	Benjamin Buchfink, Xie Chao, and Daniel Huson (2015), "Fast and sensitive protein alignment using DIAMOND", Nature Methods 12:59-60.	/home/data1/reason/lib/nr/nr.dmnd	2661	blosum62	1e-05	11	1	F	261	Query_261	Tsin00261.t1	234	4	CAB0018312.1	unnamed protein product, partial [Nesidiocoris tenuis]	CAB0018312.1	52	1	70.9	172	7.2e-08	945	980	17	52	0	0	33	35	0	36	EQLQEIRKTKLSRVICDNTDLIDTIQVYPMVLPDHE	EQLQEIRKIKLSRVLCDNTDLIDTIQVYPMVLPDYE	EQLQEIRK KLSRV+CDNTDLIDTIQVYPMVLPD+E	290581163	104604118707	0	0	0.041	0.267	0
blastp	diamond 2.0.5	Benjamin Buchfink, Xie Chao, and Daniel Huson (2015), "Fast and sensitive protein alignment using DIAMOND", Nature Methods 12:59-60.	/home/data1/reason/lib/nr/nr.dmnd	2661	blosum62	1e-05	11	1	F	262	Query_262	Tsin00262.t1	1087	4	CAB0018312.1	unnamed protein product, partial [Nesidiocoris tenuis]	CAB0018312.1	52	1	70.9	172	7.2e-08	945	980	17	52	0	0	33	35	0	36	EQLQEIRKTKLSRVICDNTDLIDTIQVYPMVLPDHE	EQLQEIRKIKLSRVLCDNTDLIDTIQVYPMVLPDYE	EQLQEIRK KLSRV+CDNTDLIDTIQVYPMVLPD+E	290581163	104604118707	0	0	0.041	0.267	0
blastp	diamond 2.0.5	Benjamin Buchfink, Xie Chao, and Daniel Huson (2015), "Fast and sensitive protein alignment using DIAMOND", Nature Methods 12:59-60.	/home/data1/reason/lib/nr/nr.dmnd	2661	blosum62	1e-05	11	1	F	263	Query_263	Tsin00263.t1	989	4	CAB0018312.1	unnamed protein product, partial [Nesidiocoris tenuis]	CAB0018312.1	52	1	70.9	172	7.2e-08	945	980	17	52	0	0	33	35	0	36	EQLQEIRKTKLSRVICDNTDLIDTIQVYPMVLPDHE	EQLQEIRKIKLSRVLCDNTDLIDTIQVYPMVLPDYE	EQLQEIRK KLSRV+CDNTDLIDTIQVYPMVLPD+E	290581163	104604118707	0	0	0.041	0.267	0
blastp	diamond 2.0.5	Benjamin Buchfink, Xie Chao, and Daniel Huson (2015), "Fast and sensitive protein alignment using DIAMOND", Nature Methods 12:59-60.	/home/data1/reason/lib/nr/nr.dmnd	2661	blosum62	1e-05	11	1	F	264	Query_264	Tsin00264.t1	1818	4	CAB0018312.1	unnamed protein product, partial [Nesidiocoris tenuis]	CAB0018312.1	52	1	70.9	172	7.2e-08	945	980	17	52	0	0	33	35	0	36	EQLQEIRKTKLSRVICDNTDLIDTIQVYPMVLPDHE	EQLQEIRKIKLSRVLCDNTDLIDTIQVYPMVLPDYE	EQLQEIRK KLSRV+CDNTDLIDTIQVYPMVLPD+E	290581163	104604118707	0	0	0.041	0.267	0
blastp	diamond 2.0.5	Benjamin Buchfink, Xie Chao, and Daniel Huson (2015), "Fast and sensitive protein alignment using DIAMOND", Nature Methods 12:59-60.	/home/data1/reason/lib/nr/nr.dmnd	2661	blosum62	1e-05	11	1	F	265	Query_265	Tsin00265.t1	2195	4	CAB0018312.1	unnamed protein product, partial [Nesidiocoris tenuis]	CAB0018312.1	52	1	70.9	172	7.2e-08	945	980	17	52	0	0	33	35	0	36	EQLQEIRKTKLSRVICDNTDLIDTIQVYPMVLPDHE	EQLQEIRKIKLSRVLCDNTDLIDTIQVYPMVLPDYE	EQLQEIRK KLSRV+CDNTDLIDTIQVYPMVLPD+E	290581163	104604118707	0	0	0.041	0.267	0
blastp	diamond 2.0.5	Benjamin Buchfink, Xie Chao, and Daniel Huson (2015), "Fast and sensitive protein alignment using DIAMOND", Nature Methods 12:59-60.	/home/data1/reason/lib/nr/nr.dmnd	2661	blosum62	1e-05	11	1	F	266	Query_266	Tsin00266.t1	444	4	CAB0018312.1	unnamed protein product, partial [Nesidiocoris tenuis]	CAB0018312.1	52	1	70.9	172	7.2e-08	945	980	17	52	0	0	33	35	0	36	EQLQEIRKTKLSRVICDNTDLIDTIQVYPMVLPDHE	EQLQEIRKIKLSRVLCDNTDLIDTIQVYPMVLPDYE	EQLQEIRK KLSRV+CDNTDLIDTIQVYPMVLPD+E	290581163	104604118707	0	0	0.041	0.267	0
blastp	diamond 2.0.5	Benjamin Buchfink, Xie Chao, and Daniel Huson (2015), "Fast and sensitive protein alignment using DIAMOND", Nature Methods 12:59-60.	/home/data1/reason/lib/nr/nr.dmnd	2661	blosum62	1e-05	11	1	F	267	Query_267	Tsin00267.t1	869	4	CAB0018312.1	unnamed protein product, partial [Nesidiocoris tenuis]	CAB0018312.1	52	1	70.9	172	7.2e-08	945	980	17	52	0	0	33	35	0	36	EQLQEIRKTKLSRVICDNTDLIDTIQVYPMVLPDHE	EQLQEIRKIKLSRVLCDNTDLIDTIQVYPMVLPDYE	EQLQEIRK KLSRV+CDNTDLIDTIQVYPMVLPD+E	290581163	104604118707	0	0	0.041	0.267	0
blastp	diamond 2.0.5	Benjamin Buchfink, Xie Chao, and Daniel Huson (2015), "Fast and sensitive protein alignment using DIAMOND", Nature Methods 12:59-60.	/home/data1/reason/lib/nr/nr.dmnd	2661	blosum62	1e-05	11	1	F	268	Query_268	Tsin00268.t1	1930	4	CAB0018312.1	unnamed protein product, partial [Nesidiocoris tenuis]	CAB0018312.1	52	1	70.9	172	7.2e-08	945	980	17	52	0	0	33	35	0	36	EQLQEIRKTKLSRVICDNTDLIDTIQVYPMVLPDHE	EQLQEIRKIKLSRVLCDNTDLIDTIQVYPMVLPDYE	EQLQEIRK KLSRV+CDNTDLIDTIQVYPMVLPD+E	290581163	104604118707	0	0	0.041	0.267	0
blastp	diamond 2.0.5	Benjamin Buchfink, Xie Chao, and Daniel Huson (2015), "Fast and sensitive protein alignment using DIAMOND", Nature Methods 12:59-60.	/home/data1/reason/lib/nr/nr.dmnd	2661	blosum62	1e-05	11	1	F	269	Query_269	Tsin00269.t1	611	4	CAB0018312.1	unnamed protein product, partial [Nesidiocoris tenuis]	CAB0018312.1	52	1	70.9	172	7.2e-08	945	980	17	52	0	0	33	35	0	36	EQLQEIRKTKLSRVICDNTDLIDTIQVYPMVLPDHE	EQLQEIRKIKLSRVLCDNTDLIDTIQVYPMVLPDYE	EQLQEIRK KLSRV+CDNTDLIDTIQVYPMVLPD+E	290581163	104604118707	0	0	0.041	0.267	0
blastp	diamond 2.0.5	Benjamin Buchfink, Xie Chao, and Daniel Huson (2015), "Fast and sensitive protein alignment using DIAMOND", Nature Methods 12:59-60.	/home/data1/reason/lib/nr/nr.dmnd	2661	blosum62	1e-05	11	1	F	270	Query_270	Tsin00270.t1	64	4	CAB0018312.1	unnamed protein product, partial [Nesidiocoris tenuis]	CAB0018312.1	52	1	70.9	172	7.2e-08	945	980	17	52	0	0	33	35	0	36	EQLQEIRKTKLSRVICDNTDLIDTIQVYPMVLPDHE	EQLQEIRKIKLSRVLCDNTDLIDTIQVYPMVLPDYE	EQLQEIRK KLSRV+CDNTDLIDTIQVYPMVLPD+E	290581163	104604118707	0	0	0.041	0.267	0
blastp	diamond 2.0.5	Benjamin Buchfink, Xie Chao, and Daniel Huson (2015), "Fast and sensitive protein alignment using DIAMOND", Nature Methods 12:59-60.	/home/data1/reason/lib/nr/nr.dmnd	2661	blosum62	1e-05	11	1	F	271	Query_271	Tsin00271.t1	351	4	CAB0018312.1	unnamed protein product, partial [Nesidiocoris tenuis]	CAB0018312.1	52	1	70.9	172	7.2e-08	945	980	17	52	0	0	33	35	0	36	EQLQEIRKTKLSRVICDNTDLIDTIQVYPMVLPDHE	EQLQEIRKIKLSRVLCDNTDLIDTIQVYPMVLPDYE	EQLQEIRK KLSRV+CDNTDLIDTIQVYPMVLPD+E	290581163	104604118707	0	0	0.041	0.267	0
blastp	diamond 2.0.5	Benjamin Buchfink, Xie Chao, and Daniel Huson (2015), "Fast and sensitive protein alignment using DIAMOND", Nature Methods 12:59-60.	/home/data1/reason/lib/nr/nr.dmnd	2661	blosum62	1e-05	11	1	F	272	Query_272	Tsin00272.t1	271	1	XP_022122961.1	segmentation protein Runt-like [Pieris rapae]	XP_022122961.1	262	1	133.3	334	2.2e-27	187	258	70	141	0	0	65	67	0	72	LCSSLPSHWRSNKTLPVAFKVVALGDVIDGTLVTVRAGNDENYCAELRNCTAVMKNQVAKFNDLRFVGRSGR	VCTVLPPHWRSNKTLPVAFKVVALGDVGDGTLVTVRAGNDENCSAELRNCTAVMKNQVAKFNDLRFVGRSGR	+C+ LP HWRSNKTLPVAFKVVALGDV DGTLVTVRAGNDEN AELRNCTAVMKNQVAKFNDLRFVGRSGR	290581163	104604118707	0	0	0.041	0.267	0
blastp	diamond 2.0.5	Benjamin Buchfink, Xie Chao, and Daniel Huson (2015), "Fast and sensitive protein alignment using DIAMOND", Nature Methods 12:59-60.	/home/data1/reason/lib/nr/nr.dmnd	2661	blosum62	1e-05	11	1	F	272	Query_272	Tsin00272.t1	271	2	TRY77163.1	hypothetical protein TCAL_13744, partial [Tigriopus californicus]	TRY77163.1	505	1	121.7	304	6.5e-24	197	258	1	62	0	0	57	61	0	62	SNKTLPVAFKVVALGDVIDGTLVTVRAGNDENYCAELRNCTAVMKNQVAKFNDLRFVGRSGR	SNKTLPVAFKVIALGDISDGTIVTLRAGNDENYCAELRNCTAVMKNQVAKFNDLRFVGRSGR	SNKTLPVAFKV+ALGD+ DGT+VT+RAGNDENYCAELRNCTAVMKNQVAKFNDLRFVGRSGR	290581163	104604118707	0	0	0.041	0.267	0
blastp	diamond 2.0.5	Benjamin Buchfink, Xie Chao, and Daniel Huson (2015), "Fast and sensitive protein alignment using DIAMOND", Nature Methods 12:59-60.	/home/data1/reason/lib/nr/nr.dmnd	2661	blosum62	1e-05	11	1	F	272	Query_272	Tsin00272.t1	271	3	CAK50844.1	runt protein, partial [Glomeris marginata]	CAK50844.1	371	1	121.7	304	6.5e-24	197	258	1	62	0	0	56	61	0	62	SNKTLPVAFKVVALGDVIDGTLVTVRAGNDENYCAELRNCTAVMKNQVAKFNDLRFVGRSGR	SNKTLPVAFKVVALGDINDGTIVTIRAGNDENYCAELRNCTAIMKNQIAKFNDLRFVGRSGR	SNKTLPVAFKVVALGD+ DGT+VT+RAGNDENYCAELRNCTA+MKNQ+AKFNDLRFVGRSGR	290581163	104604118707	0	0	0.041	0.267	0
blastp	diamond 2.0.5	Benjamin Buchfink, Xie Chao, and Daniel Huson (2015), "Fast and sensitive protein alignment using DIAMOND", Nature Methods 12:59-60.	/home/data1/reason/lib/nr/nr.dmnd	2661	blosum62	1e-05	11	1	F	272	Query_272	Tsin00272.t1	271	4	ALC49774.1	RunxA [Drosophila busckii]	ALC49774.1	560	1	92.8	229	3.2e-15	214	258	1	45	0	0	43	45	0	45	IDGTLVTVRAGNDENYCAELRNCTAVMKNQVAKFNDLRFVGRSGR	MDGTMVTVRAGNDENYCAELRNCTAVMKNQVAKFNDLRFVGRSGR	+DGT+VTVRAGNDENYCAELRNCTAVMKNQVAKFNDLRFVGRSGR	290581163	104604118707	0	0	0.041	0.267	0
blastp	diamond 2.0.5	Benjamin Buchfink, Xie Chao, and Daniel Huson (2015), "Fast and sensitive protein alignment using DIAMOND", Nature Methods 12:59-60.	/home/data1/reason/lib/nr/nr.dmnd	2661	blosum62	1e-05	11	1	F	273	Query_273	Tsin00273.t1	447	4	ALC49774.1	RunxA [Drosophila busckii]	ALC49774.1	560	1	92.8	229	3.2e-15	214	258	1	45	0	0	43	45	0	45	IDGTLVTVRAGNDENYCAELRNCTAVMKNQVAKFNDLRFVGRSGR	MDGTMVTVRAGNDENYCAELRNCTAVMKNQVAKFNDLRFVGRSGR	+DGT+VTVRAGNDENYCAELRNCTAVMKNQVAKFNDLRFVGRSGR	290581163	104604118707	0	0	0.041	0.267	0
blastp	diamond 2.0.5	Benjamin Buchfink, Xie Chao, and Daniel Huson (2015), "Fast and sensitive protein alignment using DIAMOND", Nature Methods 12:59-60.	/home/data1/reason/lib/nr/nr.dmnd	2661	blosum62	1e-05	11	1	F	274	Query_274	Tsin00274.t1	224	4	ALC49774.1	RunxA [Drosophila busckii]	ALC49774.1	560	1	92.8	229	3.2e-15	214	258	1	45	0	0	43	45	0	45	IDGTLVTVRAGNDENYCAELRNCTAVMKNQVAKFNDLRFVGRSGR	MDGTMVTVRAGNDENYCAELRNCTAVMKNQVAKFNDLRFVGRSGR	+DGT+VTVRAGNDENYCAELRNCTAVMKNQVAKFNDLRFVGRSGR	290581163	104604118707	0	0	0.041	0.267	0
blastp	diamond 2.0.5	Benjamin Buchfink, Xie Chao, and Daniel Huson (2015), "Fast and sensitive protein alignment using DIAMOND", Nature Methods 12:59-60.	/home/data1/reason/lib/nr/nr.dmnd	2661	blosum62	1e-05	11	1	F	275	Query_275	Tsin00275.t1	373	4	ALC49774.1	RunxA [Drosophila busckii]	ALC49774.1	560	1	92.8	229	3.2e-15	214	258	1	45	0	0	43	45	0	45	IDGTLVTVRAGNDENYCAELRNCTAVMKNQVAKFNDLRFVGRSGR	MDGTMVTVRAGNDENYCAELRNCTAVMKNQVAKFNDLRFVGRSGR	+DGT+VTVRAGNDENYCAELRNCTAVMKNQVAKFNDLRFVGRSGR	290581163	104604118707	0	0	0.041	0.267	0
blastp	diamond 2.0.5	Benjamin Buchfink, Xie Chao, and Daniel Huson (2015), "Fast and sensitive protein alignment using DIAMOND", Nature Methods 12:59-60.	/home/data1/reason/lib/nr/nr.dmnd	2661	blosum62	1e-05	11	1	F	276	Query_276	Tsin00276.t1	696	4	ALC49774.1	RunxA [Drosophila busckii]	ALC49774.1	560	1	92.8	229	3.2e-15	214	258	1	45	0	0	43	45	0	45	IDGTLVTVRAGNDENYCAELRNCTAVMKNQVAKFNDLRFVGRSGR	MDGTMVTVRAGNDENYCAELRNCTAVMKNQVAKFNDLRFVGRSGR	+DGT+VTVRAGNDENYCAELRNCTAVMKNQVAKFNDLRFVGRSGR	290581163	104604118707	0	0	0.041	0.267	0
blastp	diamond 2.0.5	Benjamin Buchfink, Xie Chao, and Daniel Huson (2015), "Fast and sensitive protein alignment using DIAMOND", Nature Methods 12:59-60.	/home/data1/reason/lib/nr/nr.dmnd	2661	blosum62	1e-05	11	1	F	277	Query_277	Tsin00277.t1	1127	4	ALC49774.1	RunxA [Drosophila busckii]	ALC49774.1	560	1	92.8	229	3.2e-15	214	258	1	45	0	0	43	45	0	45	IDGTLVTVRAGNDENYCAELRNCTAVMKNQVAKFNDLRFVGRSGR	MDGTMVTVRAGNDENYCAELRNCTAVMKNQVAKFNDLRFVGRSGR	+DGT+VTVRAGNDENYCAELRNCTAVMKNQVAKFNDLRFVGRSGR	290581163	104604118707	0	0	0.041	0.267	0
blastp	diamond 2.0.5	Benjamin Buchfink, Xie Chao, and Daniel Huson (2015), "Fast and sensitive protein alignment using DIAMOND", Nature Methods 12:59-60.	/home/data1/reason/lib/nr/nr.dmnd	2661	blosum62	1e-05	11	1	F	278	Query_278	Tsin00278.t1	482	4	ALC49774.1	RunxA [Drosophila busckii]	ALC49774.1	560	1	92.8	229	3.2e-15	214	258	1	45	0	0	43	45	0	45	IDGTLVTVRAGNDENYCAELRNCTAVMKNQVAKFNDLRFVGRSGR	MDGTMVTVRAGNDENYCAELRNCTAVMKNQVAKFNDLRFVGRSGR	+DGT+VTVRAGNDENYCAELRNCTAVMKNQVAKFNDLRFVGRSGR	290581163	104604118707	0	0	0.041	0.267	0
blastp	diamond 2.0.5	Benjamin Buchfink, Xie Chao, and Daniel Huson (2015), "Fast and sensitive protein alignment using DIAMOND", Nature Methods 12:59-60.	/home/data1/reason/lib/nr/nr.dmnd	2661	blosum62	1e-05	11	1	F	279	Query_279	Tsin00279.t1	56	4	ALC49774.1	RunxA [Drosophila busckii]	ALC49774.1	560	1	92.8	229	3.2e-15	214	258	1	45	0	0	43	45	0	45	IDGTLVTVRAGNDENYCAELRNCTAVMKNQVAKFNDLRFVGRSGR	MDGTMVTVRAGNDENYCAELRNCTAVMKNQVAKFNDLRFVGRSGR	+DGT+VTVRAGNDENYCAELRNCTAVMKNQVAKFNDLRFVGRSGR	290581163	104604118707	0	0	0.041	0.267	0
blastp	diamond 2.0.5	Benjamin Buchfink, Xie Chao, and Daniel Huson (2015), "Fast and sensitive protein alignment using DIAMOND", Nature Methods 12:59-60.	/home/data1/reason/lib/nr/nr.dmnd	2661	blosum62	1e-05	11	1	F	280	Query_280	Tsin00280.t1	554	4	ALC49774.1	RunxA [Drosophila busckii]	ALC49774.1	560	1	92.8	229	3.2e-15	214	258	1	45	0	0	43	45	0	45	IDGTLVTVRAGNDENYCAELRNCTAVMKNQVAKFNDLRFVGRSGR	MDGTMVTVRAGNDENYCAELRNCTAVMKNQVAKFNDLRFVGRSGR	+DGT+VTVRAGNDENYCAELRNCTAVMKNQVAKFNDLRFVGRSGR	290581163	104604118707	0	0	0.041	0.267	0
blastp	diamond 2.0.5	Benjamin Buchfink, Xie Chao, and Daniel Huson (2015), "Fast and sensitive protein alignment using DIAMOND", Nature Methods 12:59-60.	/home/data1/reason/lib/nr/nr.dmnd	2661	blosum62	1e-05	11	1	F	281	Query_281	Tsin00281.t1	1563	4	ALC49774.1	RunxA [Drosophila busckii]	ALC49774.1	560	1	92.8	229	3.2e-15	214	258	1	45	0	0	43	45	0	45	IDGTLVTVRAGNDENYCAELRNCTAVMKNQVAKFNDLRFVGRSGR	MDGTMVTVRAGNDENYCAELRNCTAVMKNQVAKFNDLRFVGRSGR	+DGT+VTVRAGNDENYCAELRNCTAVMKNQVAKFNDLRFVGRSGR	290581163	104604118707	0	0	0.041	0.267	0
blastp	diamond 2.0.5	Benjamin Buchfink, Xie Chao, and Daniel Huson (2015), "Fast and sensitive protein alignment using DIAMOND", Nature Methods 12:59-60.	/home/data1/reason/lib/nr/nr.dmnd	2661	blosum62	1e-05	11	1	F	282	Query_282	Tsin00282.t1	432	4	ALC49774.1	RunxA [Drosophila busckii]	ALC49774.1	560	1	92.8	229	3.2e-15	214	258	1	45	0	0	43	45	0	45	IDGTLVTVRAGNDENYCAELRNCTAVMKNQVAKFNDLRFVGRSGR	MDGTMVTVRAGNDENYCAELRNCTAVMKNQVAKFNDLRFVGRSGR	+DGT+VTVRAGNDENYCAELRNCTAVMKNQVAKFNDLRFVGRSGR	290581163	104604118707	0	0	0.041	0.267	0
[truncated: 62,275 more rows]

## Sheet: table S7
Supplementary table 7. The statistics of BLAST result in Swiss-prot database
qseqid	sseqid	pident	length	mismatch	gapopen	qstart	qend	sstart	send	evalue	bitscore
Tsin00021.t1	Q9D1P2.1	56.5	186	42	1	9	155	158	343	1.3e-58	229.6
Tsin00021.t1	Q5XI06.1	56.5	186	42	1	9	155	158	343	1.3e-58	229.6
Tsin00021.t1	Q9H7Z6.2	56.5	186	42	1	9	155	158	343	1.7e-58	229.2
Tsin00021.t1	O02193.1	50.3	191	56	1	4	155	517	707	1.7e-50	202.6
[truncated: 116,803 more rows]

## Sheet: table S8
Supplementary table 8. The statistics of BLAST result in TrEMBL database
[truncated: 250,301+ more rows]

[truncated: 16 more sheets: table S9, table S10, table S11, table S12, table S13, table S14, table S15, table S16, table S17, table S18, table S19, table S20, table S21, table S22, table S23, table S24]
